# Supplementary material for: Crystal structure of 2-amino-5,6,7,8-tetra­hydro-7,7-dimethyl-4-(naphthalen-2-yl)-5-oxo-4H-chromene-3-carbo­nitrile
Source: Acta Crystallogr E Crystallogr Commun. 2022 May 20;78(Pt 6):638–41. doi: 10.1107/S2056989022005199 (PMC9431781; doi:10.1107/S2056989022005199)
Supplement: Supplementary file 1 [file e-78-00638-sup1.cif]

##############################################################################
#                                                                            #
# This CIF contains the data in a paper accepted for publication in          #
# Acta Crystallographica Section E. It conforms to the requirements of       #
# Notes for Authors for Acta Crystallographica Section E, and has been       #
# peer reviewed under the auspices of the IUCr Commission on Journals.       #
#                                                                            #
# Full details of the Crystallographic Information File format               #
# are given in the paper "The Crystallographic Information File (CIF):       #
# a New Standard Archive File for Crystallography" by S. R. Hall, F. H.      #
# Allen and I. D. Brown [Acta Cryst. (1991), A47, 655-685].                  #
#                                                                            #
# The current version of the core CIF dictionary is obtainable from          #
# ftp://ftp.iucr.org/pub/cif_core.dic.                                       #
#                                                                            #
# Software is freely available for graphical display of the structure(s)     #
# in this CIF. For information consult the CIF software page                 #
# http://www.iucr.org/resources/cif/software.                                #
#                                                                            #
# This file may be used for bona fide research purposes within the           #
# scientific community so long as proper attribution is given to the journal # 
# article from which it was obtained.                                        #
#                                                                            #
##############################################################################
data_I
_audit_creation_method     'SHELXL-2018/3'
_chemical_name_systematic
;\
2-Amino-5,6,7,8-tetrahydro-7,7-dimethyl-4-(naphthalen-2-yl)-5-oxo-4<i>H</i>-\
chromene-3-carbonitrile
;
_chemical_name_common     ?
_chemical_formula_moiety     'C22 H20 N2 O2'
_chemical_formula_sum     'C22 H20 N2 O2'
_chemical_formula_iupac     'C22 H20 N2 O2'
_chemical_formula_weight     344.40
_chemical_melting_point     ?
_space_group_crystal_system     monoclinic
_space_group_name_H-M_alt     'C 2/c'
_space_group_name_Hall     '-C 2yc'
loop_
    _space_group_symop_operation_xyz
    'x, y, z'
    '-x, y, -z+1/2'
    'x+1/2, y+1/2, z'
    '-x+1/2, y+1/2, -z+1/2'
    '-x, -y, -z'
    'x, -y, z-1/2'
    '-x+1/2, -y+1/2, -z'
    'x+1/2, -y+1/2, z-1/2'
_cell_length_a     25.3144(3)
_cell_length_b     9.25765(11)
_cell_length_c     15.6778(2)
_cell_angle_alpha     90
_cell_angle_beta     97.8724(10)
_cell_angle_gamma     90
_cell_volume     3639.51(8)
_cell_formula_units_Z     8
_cell_measurement_reflns_used     35871
_cell_measurement_theta_min     3.5260
_cell_measurement_theta_max     77.4450
_cell_measurement_temperature     100(2)
_exptl_crystal_description     lath
_exptl_crystal_colour     colourless
_exptl_crystal_size_max     0.08
_exptl_crystal_size_mid     0.05
_exptl_crystal_size_min     0.02
_exptl_crystal_density_diffrn     1.257
_exptl_crystal_density_meas     ?
_exptl_crystal_density_method     ?
_exptl_crystal_F_000     1456
_exptl_absorpt_coefficient_mu     0.647
_exptl_absorpt_correction_type     multi-scan
_exptl_absorpt_process_details
;
(CrysalisPro; Rigaku OD, 2021)
;
_exptl_absorpt_correction_T_min     0.82558
_exptl_absorpt_correction_T_max     1.00000
_diffrn_ambient_temperature     100(2)
_diffrn_source     'micro-focus sealed X-ray tube'
_diffrn_radiation_type     CuK\a
_diffrn_radiation_wavelength     1.54184
_diffrn_measurement_device_type     'XtaLAB Synergy, HyPix'
_diffrn_measurement_method     '\w scans'
_diffrn_detector_area_resol_mean     10.0000
_diffrn_reflns_number     61093
_diffrn_reflns_av_R_equivalents     0.0303
_diffrn_reflns_av_unetI/netI     0.0113
_diffrn_reflns_theta_min     3.525
_diffrn_reflns_theta_max     77.623
_diffrn_reflns_theta_full     77.000
_diffrn_measured_fraction_theta_max     0.995
_diffrn_measured_fraction_theta_full     0.998
_diffrn_reflns_limit_h_min     -31
_diffrn_reflns_limit_h_max     31
_diffrn_reflns_limit_k_min     -11
_diffrn_reflns_limit_k_max     11
_diffrn_reflns_limit_l_min     -19
_diffrn_reflns_limit_l_max     19
_refine_special_details
;
;
_reflns_number_total     3856
_reflns_number_gt     3694
_reflns_threshold_expression     'I > 2\s(I)'
_refine_ls_structure_factor_coef     Fsqd
_refine_ls_matrix_type     full
_refine_ls_R_factor_all     0.0373
_refine_ls_R_factor_gt     0.0355
_refine_ls_wR_factor_gt     0.0848
_refine_ls_wR_factor_ref     0.0860
_refine_ls_goodness_of_fit_ref     1.067
_refine_ls_restrained_S_all     1.066
_refine_ls_number_reflns     3856
_refine_ls_number_parameters     245
_refine_ls_number_restraints     1
_refine_ls_hydrogen_treatment     mixed
_refine_ls_weighting_scheme     calc
_refine_ls_weighting_details
              'w=1/[\s^2^(Fo^2^)+(0.0362P)^2^+2.6486P] where P=(Fo^2^+2Fc^2^)/3'
_atom_sites_solution_hydrogens     mixed
_atom_sites_solution_primary     dual
_atom_sites_solution_secondary     ?
_refine_ls_shift/su_max     0.000
_refine_ls_shift/su_mean     0.000
_refine_diff_density_max     0.217
_refine_diff_density_min     -0.204
_refine_ls_extinction_method     none
_refine_ls_extinction_coef     .
loop_
    _atom_type_symbol
    _atom_type_description
    _atom_type_scat_dispersion_real
    _atom_type_scat_dispersion_imag
    _atom_type_scat_source
    'C' 'C' 0.0181 0.0091
                         'International Tables Vol C Tables 4.2.6.8 and 6.1.1.4'
    'H' 'H' 0.0000 0.0000
                         'International Tables Vol C Tables 4.2.6.8 and 6.1.1.4'
    'N' 'N' 0.0311 0.0180
                         'International Tables Vol C Tables 4.2.6.8 and 6.1.1.4'
    'O' 'O' 0.0492 0.0322
                         'International Tables Vol C Tables 4.2.6.8 and 6.1.1.4'
_computing_data_collection
;
CrysAlisPro (Rigaku OD, 2021)
;
_computing_cell_refinement
;
CrysAlisPro (Rigaku OD, 2021)
;
_computing_data_reduction
;
CrysAlisPro (Rigaku OD, 2021)
;
_computing_structure_solution
;
SHELXT (Sheldrick, 2015a)
;
_computing_structure_refinement
;
<i>SHELXL2018/3</i> (Sheldrick, 2015b)
;
_computing_molecular_graphics
;
XP (Siemens, 1994)
;
_computing_publication_material
;
<i>SHELXL2018/3</i> (Sheldrick, 2015b)
;
loop_
    _atom_site_type_symbol
    _atom_site_label
    _atom_site_fract_x
    _atom_site_fract_y
    _atom_site_fract_z
    _atom_site_U_iso_or_equiv
    _atom_site_adp_type
    _atom_site_calc_flag
    _atom_site_occupancy
    _atom_site_disorder_assembly
    _atom_site_disorder_group
    O O1 0.42046(3) 0.54277(7) 0.46059(4) 0.01878(16) Uani d 1 . .
    C C2 0.44459(4) 0.67304(10) 0.48220(6) 0.01719(19) Uani d 1 . .
    N N1 0.45324(4) 0.74447(10) 0.41141(6) 0.02197(19) Uani d 1 . .
    H H01 0.4646(6) 0.8361(15) 0.4146(9) 0.038(4) Uiso d 1 . .
    H H02 0.4446(6) 0.7028(15) 0.3594(8) 0.036(4) Uiso d 1 . .
    C C3 0.45648(4) 0.71509(10) 0.56594(6) 0.0174(2) Uani d 1 . .
    C C4 0.43643(4) 0.63303(11) 0.63906(6) 0.0175(2) Uani d 1 . .
    H H4 0.465617 0.629568 0.688927 0.021 Uiso calc 1 . .
    C C4A 0.42383(4) 0.48120(10) 0.60884(6) 0.0172(2) Uani d 1 . .
    C C5 0.42044(4) 0.36809(11) 0.67350(6) 0.0198(2) Uani d 1 . .
    O O2 0.42982(3) 0.39810(8) 0.75024(5) 0.02716(18) Uani d 1 . .
    C C6 0.40710(4) 0.21643(11) 0.64222(7) 0.0231(2) Uani d 1 . .
    H H6A 0.389602 0.164811 0.686041 0.028 Uiso calc 1 . .
    H H6B 0.440604 0.164729 0.636056 0.028 Uiso calc 1 . .
    C C7 0.37033(4) 0.21205(11) 0.55576(7) 0.0223(2) Uani d 1 . .
    C C8 0.39608(4) 0.30239(11) 0.49014(6) 0.0204(2) Uani d 1 . .
    H H8A 0.426832 0.248784 0.473153 0.025 Uiso calc 1 . .
    H H8B 0.369856 0.316614 0.437883 0.025 Uiso calc 1 . .
    C C8A 0.41454(4) 0.44589(10) 0.52524(6) 0.01697(19) Uani d 1 . .
    C C9 0.48381(4) 0.84661(11) 0.58446(6) 0.0183(2) Uani d 1 . .
    N N2 0.50703(4) 0.95261(10) 0.60116(6) 0.0238(2) Uani d 1 . .
    C C10 0.36359(5) 0.05655(12) 0.52270(8) 0.0311(3) Uani d 1 . .
    H H10A 0.338967 0.055087 0.468724 0.047 Uiso calc 1 . .
    H H10B 0.349210 -0.003296 0.565660 0.047 Uiso calc 1 . .
    H H10C 0.398300 0.018361 0.512555 0.047 Uiso calc 1 . .
    C C11 0.31556(4) 0.27340(14) 0.56747(8) 0.0312(3) Uani d 1 . .
    H H11A 0.320032 0.368819 0.594563 0.047 Uiso calc 1 . .
    H H11B 0.298005 0.208440 0.604174 0.047 Uiso calc 1 . .
    H H11C 0.293616 0.282185 0.511149 0.047 Uiso calc 1 . .
    C C12 0.33761(4) 0.68876(11) 0.62556(6) 0.0203(2) Uani d 1 . .
    H H12 0.332117 0.622111 0.579111 0.024 Uiso calc 1 . .
    C C13 0.38823(4) 0.70882(11) 0.66778(6) 0.0189(2) Uani d 1 . .
    C C14 0.39613(5) 0.80926(12) 0.73650(7) 0.0265(2) Uani d 1 . .
    H H14 0.430947 0.823540 0.766542 0.032 Uiso calc 1 . .
    C C15 0.35431(5) 0.88596(13) 0.76020(7) 0.0330(3) Uani d 1 . .
    H H15 0.360637 0.953461 0.806098 0.040 Uiso calc 1 . .
    C C16 0.30184(5) 0.86665(13) 0.71766(7) 0.0308(3) Uani d 1 . .
    C C17 0.25720(6) 0.94476(16) 0.73986(9) 0.0462(4) Uani d 1 . .
    H H17 0.262423 1.014310 0.784776 0.055 Uiso calc 1 . .
    C C18 0.20725(6) 0.92164(18) 0.69796(10) 0.0517(4) Uani d 1 . .
    H H18 0.178037 0.975221 0.713572 0.062 Uiso calc 1 . .
    C C19 0.19874(5) 0.81873(17) 0.63165(10) 0.0460(4) Uani d 1 . .
    H H19 0.163632 0.801759 0.603416 0.055 Uiso calc 1 . .
    C C20 0.24071(5) 0.74252(14) 0.60733(8) 0.0336(3) Uani d 1 . .
    H H20 0.234466 0.674176 0.561864 0.040 Uiso calc 1 . .
    C C21 0.29329(4) 0.76481(12) 0.64938(7) 0.0249(2) Uani d 1 . .
loop_
    _atom_site_aniso_label
    _atom_site_aniso_U_11
    _atom_site_aniso_U_22
    _atom_site_aniso_U_33
    _atom_site_aniso_U_12
    _atom_site_aniso_U_13
    _atom_site_aniso_U_23
    O1 0.0252(4) 0.0155(3) 0.0155(3) -0.0050(3) 0.0022(3) 0.0003(3)
    C2 0.0174(4) 0.0155(4) 0.0189(5) -0.0018(3) 0.0030(3) -0.0002(4)
    N1 0.0322(5) 0.0182(4) 0.0159(4) -0.0071(4) 0.0049(3) -0.0012(3)
    C3 0.0179(4) 0.0165(5) 0.0176(5) -0.0017(4) 0.0024(3) 0.0004(4)
    C4 0.0204(5) 0.0176(5) 0.0141(4) -0.0018(4) 0.0005(3) 0.0008(4)
    C4A 0.0162(4) 0.0164(5) 0.0190(5) 0.0003(3) 0.0025(3) 0.0014(4)
    C5 0.0195(5) 0.0199(5) 0.0204(5) 0.0019(4) 0.0036(4) 0.0030(4)
    O2 0.0386(4) 0.0249(4) 0.0177(4) 0.0001(3) 0.0028(3) 0.0039(3)
    C6 0.0281(5) 0.0175(5) 0.0238(5) -0.0008(4) 0.0038(4) 0.0050(4)
    C7 0.0246(5) 0.0179(5) 0.0247(5) -0.0042(4) 0.0042(4) 0.0025(4)
    C8 0.0238(5) 0.0171(5) 0.0207(5) -0.0023(4) 0.0042(4) -0.0006(4)
    C8A 0.0163(4) 0.0160(4) 0.0189(5) 0.0003(3) 0.0036(3) 0.0030(4)
    C9 0.0196(5) 0.0203(5) 0.0148(4) 0.0007(4) 0.0023(3) 0.0008(4)
    N2 0.0290(5) 0.0208(4) 0.0210(4) -0.0049(4) 0.0018(3) -0.0004(3)
    C10 0.0423(7) 0.0197(5) 0.0308(6) -0.0092(5) 0.0036(5) 0.0022(4)
    C11 0.0219(5) 0.0343(6) 0.0380(6) -0.0061(5) 0.0062(5) 0.0034(5)
    C12 0.0256(5) 0.0172(5) 0.0188(5) 0.0001(4) 0.0054(4) 0.0007(4)
    C13 0.0265(5) 0.0162(5) 0.0148(4) -0.0013(4) 0.0057(4) 0.0018(4)
    C14 0.0361(6) 0.0251(5) 0.0183(5) -0.0046(4) 0.0041(4) -0.0030(4)
    C15 0.0524(7) 0.0264(6) 0.0228(5) 0.0005(5) 0.0143(5) -0.0063(4)
    C16 0.0433(7) 0.0259(6) 0.0274(6) 0.0071(5) 0.0193(5) 0.0043(5)
    C17 0.0621(9) 0.0411(8) 0.0421(7) 0.0186(7) 0.0304(7) 0.0038(6)
    C18 0.0496(8) 0.0577(9) 0.0551(9) 0.0287(7) 0.0329(7) 0.0181(7)
    C19 0.0308(7) 0.0577(9) 0.0527(8) 0.0146(6) 0.0174(6) 0.0211(7)
    C20 0.0270(6) 0.0363(6) 0.0391(7) 0.0045(5) 0.0098(5) 0.0102(5)
    C21 0.0291(5) 0.0219(5) 0.0261(5) 0.0029(4) 0.0121(4) 0.0071(4)
_geom_special_details
;
 All esds (except the esd in the dihedral angle between two l.s. planes)
 are estimated using the full covariance matrix.  The cell esds are taken
 into account individually in the estimation of esds in distances, angles
 and torsion angles; correlations between esds in cell parameters are only
 used when they are defined by crystal symmetry.  An approximate (isotropic)
 treatment of cell esds is used for estimating esds involving l.s. planes.
 Least-squares planes (x,y,z in crystal coordinates) and deviations from them
 (* indicates atom used to define plane)
 24.6913 (0.0028) x - 2.0266 (0.0045) y - 2.5063 (0.0065) z = 7.9737 (0.0050)
 * -0.0099 (0.0006)  C4A
 * -0.0265 (0.0007)  C5
 *  0.0300 (0.0005)  C6
 * -0.0353 (0.0005)  C8
 *  0.0417 (0.0007)  C8A
   -0.6525 (0.0015)  C7
 Rms deviation of fitted atoms =   0.0306
 23.4020 (0.0039) x - 3.5289 (0.0034) y - 1.8463 (0.0073) z = 7.1162 (0.0054)
 Angle to previous plane (with approximate esd) =  9.967 ( 0.036 )
 * -0.0423 (0.0006)  O1
 *  0.0228 (0.0006)  C2
 * -0.0021 (0.0005)  C3
 * -0.0200 (0.0005)  C4A
 *  0.0415 (0.0006)  C8A
   -0.3166 (0.0014)  C4
 Rms deviation of fitted atoms =   0.0298
 - 6.0033 (0.0056) x - 6.6409 (0.0023) y + 10.6832 (0.0042) z = 0.1010 (0.0050)
 Angle to previous plane (with approximate esd) = 86.556 ( 0.027 )
 * -0.0188 (0.0008)  C12
 * -0.0048 (0.0008)  C13
 *  0.0149 (0.0009)  C14
 *  0.0098 (0.0010)  C15
 * -0.0015 (0.0011)  C16
 * -0.0151 (0.0011)  C17
 * -0.0093 (0.0011)  C18
 *  0.0169 (0.0011)  C19
 *  0.0111 (0.0010)  C20
 * -0.0032 (0.0010)  C21
 Rms deviation of fitted atoms =   0.0119
;
loop_
    _geom_bond_atom_site_label_1
    _geom_bond_atom_site_label_2
    _geom_bond_site_symmetry_2
    _geom_bond_distance
    _geom_bond_publ_flag
    O1 C2 . 1.3733(11) ?
    O1 C8A . 1.3769(11) ?
    C2 N1 . 1.3355(13) ?
    C2 C3 . 1.3628(13) ?
    C3 C9 . 1.4109(13) ?
    C3 C4 . 1.5193(13) ?
    C4 C4A . 1.5035(13) ?
    C4 C13 . 1.5278(14) ?
    C4A C8A . 1.3400(14) ?
    C4A C5 . 1.4681(13) ?
    C5 O2 . 1.2259(13) ?
    C5 C6 . 1.5101(14) ?
    C6 C7 . 1.5362(15) ?
    C7 C10 . 1.5316(15) ?
    C7 C11 . 1.5323(15) ?
    C7 C8 . 1.5384(14) ?
    C8 C8A . 1.4885(13) ?
    C9 N2 . 1.1553(13) ?
    C12 C13 . 1.3721(14) ?
    C12 C21 . 1.4173(14) ?
    C13 C14 . 1.4164(14) ?
    C14 C15 . 1.3678(17) ?
    C15 C16 . 1.4135(18) ?
    C16 C21 . 1.4206(17) ?
    C16 C17 . 1.4244(17) ?
    C17 C18 . 1.359(2) ?
    C18 C19 . 1.405(2) ?
    C19 C20 . 1.3724(18) ?
    C20 C21 . 1.4172(17) ?
    N1 H01 . 0.895(13) ?
    N1 H02 . 0.901(13) ?
    C4 H4 . 1.0000 ?
    C6 H6A . 0.9900 ?
    C6 H6B . 0.9900 ?
    C8 H8A . 0.9900 ?
    C8 H8B . 0.9900 ?
    C10 H10A . 0.9800 ?
    C10 H10B . 0.9800 ?
    C10 H10C . 0.9800 ?
    C11 H11A . 0.9800 ?
    C11 H11B . 0.9800 ?
    C11 H11C . 0.9800 ?
    C12 H12 . 0.9500 ?
    C14 H14 . 0.9500 ?
    C15 H15 . 0.9500 ?
    C17 H17 . 0.9500 ?
    C18 H18 . 0.9500 ?
    C19 H19 . 0.9500 ?
    C20 H20 . 0.9500 ?
loop_
    _geom_angle_atom_site_label_1
    _geom_angle_atom_site_label_2
    _geom_angle_atom_site_label_3
    _geom_angle_site_symmetry_1
    _geom_angle_site_symmetry_3
    _geom_angle
    _geom_angle_publ_flag
    C2 O1 C8A . . 118.69(7) ?
    N1 C2 C3 . . 128.28(9) ?
    N1 C2 O1 . . 110.35(8) ?
    C3 C2 O1 . . 121.37(9) ?
    C2 C3 C9 . . 118.82(9) ?
    C2 C3 C4 . . 122.11(9) ?
    C9 C3 C4 . . 118.77(8) ?
    C4A C4 C3 . . 107.94(8) ?
    C4A C4 C13 . . 112.25(8) ?
    C3 C4 C13 . . 110.83(8) ?
    C8A C4A C5 . . 118.84(9) ?
    C8A C4A C4 . . 122.52(9) ?
    C5 C4A C4 . . 118.63(8) ?
    O2 C5 C4A . . 119.62(9) ?
    O2 C5 C6 . . 122.28(9) ?
    C4A C5 C6 . . 118.07(9) ?
    C5 C6 C7 . . 113.12(8) ?
    C10 C7 C11 . . 109.17(9) ?
    C10 C7 C6 . . 110.45(9) ?
    C11 C7 C6 . . 109.48(9) ?
    C10 C7 C8 . . 108.80(9) ?
    C11 C7 C8 . . 110.60(9) ?
    C6 C7 C8 . . 108.34(8) ?
    C8A C8 C7 . . 112.23(8) ?
    C4A C8A O1 . . 122.61(9) ?
    C4A C8A C8 . . 125.70(9) ?
    O1 C8A C8 . . 111.69(8) ?
    N2 C9 C3 . . 178.34(11) ?
    C13 C12 C21 . . 121.76(10) ?
    C12 C13 C14 . . 118.75(10) ?
    C12 C13 C4 . . 121.77(9) ?
    C14 C13 C4 . . 119.37(9) ?
    C15 C14 C13 . . 120.90(11) ?
    C14 C15 C16 . . 121.22(11) ?
    C15 C16 C21 . . 118.42(10) ?
    C15 C16 C17 . . 123.10(12) ?
    C21 C16 C17 . . 118.48(13) ?
    C18 C17 C16 . . 121.23(14) ?
    C17 C18 C19 . . 120.17(12) ?
    C20 C19 C18 . . 120.53(14) ?
    C19 C20 C21 . . 120.63(13) ?
    C20 C21 C12 . . 122.14(11) ?
    C20 C21 C16 . . 118.93(11) ?
    C12 C21 C16 . . 118.93(10) ?
    C2 N1 H01 . . 120.8(9) ?
    C2 N1 H02 . . 119.5(9) ?
    H01 N1 H02 . . 119.5(13) ?
    C4A C4 H4 . . 108.6 ?
    C3 C4 H4 . . 108.6 ?
    C13 C4 H4 . . 108.6 ?
    C5 C6 H6A . . 109.0 ?
    C7 C6 H6A . . 109.0 ?
    C5 C6 H6B . . 109.0 ?
    C7 C6 H6B . . 109.0 ?
    H6A C6 H6B . . 107.8 ?
    C8A C8 H8A . . 109.2 ?
    C7 C8 H8A . . 109.2 ?
    C8A C8 H8B . . 109.2 ?
    C7 C8 H8B . . 109.2 ?
    H8A C8 H8B . . 107.9 ?
    C7 C10 H10A . . 109.5 ?
    C7 C10 H10B . . 109.5 ?
    H10A C10 H10B . . 109.5 ?
    C7 C10 H10C . . 109.5 ?
    H10A C10 H10C . . 109.5 ?
    H10B C10 H10C . . 109.5 ?
    C7 C11 H11A . . 109.5 ?
    C7 C11 H11B . . 109.5 ?
    H11A C11 H11B . . 109.5 ?
    C7 C11 H11C . . 109.5 ?
    H11A C11 H11C . . 109.5 ?
    H11B C11 H11C . . 109.5 ?
    C13 C12 H12 . . 119.1 ?
    C21 C12 H12 . . 119.1 ?
    C15 C14 H14 . . 119.5 ?
    C13 C14 H14 . . 119.5 ?
    C14 C15 H15 . . 119.4 ?
    C16 C15 H15 . . 119.4 ?
    C18 C17 H17 . . 119.4 ?
    C16 C17 H17 . . 119.4 ?
    C17 C18 H18 . . 119.9 ?
    C19 C18 H18 . . 119.9 ?
    C20 C19 H19 . . 119.7 ?
    C18 C19 H19 . . 119.7 ?
    C19 C20 H20 . . 119.7 ?
    C21 C20 H20 . . 119.7 ?
loop_
    _geom_torsion_atom_site_label_1
    _geom_torsion_atom_site_label_2
    _geom_torsion_atom_site_label_3
    _geom_torsion_atom_site_label_4
    _geom_torsion_site_symmetry_1
    _geom_torsion_site_symmetry_2
    _geom_torsion_site_symmetry_3
    _geom_torsion_site_symmetry_4
    _geom_torsion
    _geom_torsion_publ_flag
    C8A O1 C2 N1 . . . . 171.82(8) ?
    C8A O1 C2 C3 . . . . -8.36(13) y
    N1 C2 C3 C9 . . . . -3.54(16) ?
    O1 C2 C3 C9 . . . . 176.67(9) ?
    N1 C2 C3 C4 . . . . 170.13(10) ?
    O1 C2 C3 C4 . . . . -9.65(14) y
    C2 C3 C4 C4A . . . . 22.65(13) y
    C9 C3 C4 C4A . . . . -163.67(8) ?
    C2 C3 C4 C13 . . . . -100.65(11) ?
    C9 C3 C4 C13 . . . . 73.03(11) ?
    C3 C4 C4A C8A . . . . -20.86(12) y
    C13 C4 C4A C8A . . . . 101.57(11) ?
    C3 C4 C4A C5 . . . . 160.51(8) ?
    C13 C4 C4A C5 . . . . -77.05(11) ?
    C8A C4A C5 O2 . . . . 178.62(9) ?
    C4 C4A C5 O2 . . . . -2.71(14) ?
    C8A C4A C5 C6 . . . . 0.61(14) y
    C4 C4A C5 C6 . . . . 179.28(8) ?
    O2 C5 C6 C7 . . . . 150.21(10) ?
    C4A C5 C6 C7 . . . . -31.83(13) y
    C5 C6 C7 C10 . . . . 173.48(9) ?
    C5 C6 C7 C11 . . . . -66.28(11) ?
    C5 C6 C7 C8 . . . . 54.40(11) y
    C10 C7 C8 C8A . . . . -167.89(9) ?
    C11 C7 C8 C8A . . . . 72.21(11) ?
    C6 C7 C8 C8A . . . . -47.78(11) y
    C5 C4A C8A O1 . . . . -175.40(8) ?
    C4 C4A C8A O1 . . . . 5.99(15) y
    C5 C4A C8A C8 . . . . 5.73(15) y
    C4 C4A C8A C8 . . . . -172.89(9) ?
    C2 O1 C8A C4A . . . . 10.40(13) y
    C2 O1 C8A C8 . . . . -170.59(8) ?
    C7 C8 C8A C4A . . . . 19.52(14) y
    C7 C8 C8A O1 . . . . -159.46(8) ?
    C21 C12 C13 C14 . . . . -0.51(15) ?
    C21 C12 C13 C4 . . . . -176.64(9) ?
    C4A C4 C13 C12 . . . . -37.80(12) ?
    C3 C4 C13 C12 . . . . 82.98(11) ?
    C4A C4 C13 C14 . . . . 146.09(9) ?
    C3 C4 C13 C14 . . . . -93.12(11) ?
    C12 C13 C14 C15 . . . . -0.50(16) ?
    C4 C13 C14 C15 . . . . 175.72(10) ?
    C13 C14 C15 C16 . . . . 0.66(17) ?
    C14 C15 C16 C21 . . . . 0.19(17) ?
    C14 C15 C16 C17 . . . . -179.62(12) ?
    C15 C16 C17 C18 . . . . -179.19(13) ?
    C21 C16 C17 C18 . . . . 0.99(19) ?
    C16 C17 C18 C19 . . . . 0.3(2) ?
    C17 C18 C19 C20 . . . . -1.2(2) ?
    C18 C19 C20 C21 . . . . 0.8(2) ?
    C19 C20 C21 C12 . . . . -179.56(11) ?
    C19 C20 C21 C16 . . . . 0.47(17) ?
    C13 C12 C21 C20 . . . . -178.63(10) ?
    C13 C12 C21 C16 . . . . 1.34(15) ?
    C15 C16 C21 C20 . . . . 178.82(10) ?
    C17 C16 C21 C20 . . . . -1.36(16) ?
    C15 C16 C21 C12 . . . . -1.16(16) ?
    C17 C16 C21 C12 . . . . 178.66(10) ?
loop_
    _geom_hbond_atom_site_label_D
    _geom_hbond_atom_site_label_H
    _geom_hbond_atom_site_label_A
    _geom_hbond_site_symmetry_A
    _geom_hbond_distance_DH
    _geom_hbond_distance_HA
    _geom_hbond_distance_DA
    _geom_hbond_angle_DHA
    _geom_hbond_publ_flag
    N1 H01 N2 5_676 0.895(13) 2.110(13) 2.9948(12) 169.9(13) yes
    N1 H02 O2 6_565 0.901(13) 1.941(13) 2.8404(11) 175.8(14) yes
    C6 H6B N2 1_545 0.99 2.69 3.6366(14) 160 yes
_shelx_space_group_comment
;
The symmetry employed for this shelxl refinement is uniquely defined
by the following loop, which should always be used as a source of
symmetry information in preference to the above space-group names.
They are only intended as comments.
;
_shelx_estimated_absorpt_T_min     0.950
_shelx_estimated_absorpt_T_max     0.987
_shelx_hkl_file
;
   0   0   1 1.15750 7.25499   1
   0   0  -1 3.98243 6.60665  25
   0   0   1 6.36618 6.16671  14
   0   0  -1 7.26939 5.56782  21
   0   0  -1 0.66705 5.73163  23
   0   0   2 7211.47 256.000   1
   0   0  -2 7074.34 254.606  23
   0   0  -2 7213.80 255.997  25
   0   0   2 7379.94 254.179  28
   0   0   2 6978.02 253.581   8
   0   0   2 7513.37 254.946  14
   0   0  -2 7335.06 254.965  21
   0   0   2 7605.34 254.876  22
   0   0   2 7301.56 252.684  17
   0   0   3 35.5689 22.8212   1
   0   0  -3 16.6046 20.6314  25
   0   0   3 18.3417 15.8231  28
   0   0   3 17.7088 17.7569  14
   0   0   3 0.49220 13.8605   8
   0   0  -3-6.98703 16.9033  21
   0   0   3 16.3825 10.0145  17
   0   0   3 14.2661 17.3295  22
   0   0  -3 20.4660 17.9963  23
   0   0   4 3.64219 25.4710   1
   0   0   4 43.0930 19.9121  28
   0   0  -4-2.39013 24.9070  25
   0   0  -4 20.5828 25.5347  12
   0   0   4 10.9952 21.2425  14
   0   0   4 1.97123 17.3671   8
   0   0  -4-3.71533 19.9816  23
   0   0   4 0.41939 11.7952  17
   0   0  -4 1.90550 22.1358  21
   0   0   4 37.9821 22.4503  22
   0   0   4 11.0806 26.9281  20
   0   0   5-10.9333 28.3263   1
   0   0  -5 27.7973 27.3080  25
   0   0  -5 1.57482 26.5003  24
   0   0   5 8.13577 22.9783  14
   0   0  -5 26.6858 28.4959  12
   0   0   5-7.39220 18.3293   8
   0   0  -5-1.19230 22.3902  23
   0   0  -5-13.4717 23.1116  21
   0   0   5 12.6357 26.8219  20
   0   0   5-3.57398 22.7725  22
   0   0   6 22804.2 809.539   1
   0   0  -6 23397.4 809.646  25
   0   0  -6 22522.8 804.919  23
   0   0  -6 23787.2 810.220  24
   0   0   6 22646.8 800.724   8
   0   0   6 23024.7 804.733  14
   0   0  -6 23597.8 809.080  12
   0   0   6 23784.7 810.434  20
   0   0   6 22305.4 805.000  22
   0   0  -6 23114.6 805.787  21
   0   0   7 7.07375 34.3296   1
   0   0  -7 40.0921 36.4297  25
   0   0  -7 2.40507 33.3503  24
   0   0  -7 24.8819 33.2467  12
   0   0   7 22.3732 18.8872   8
   0   0  -7 7.30015 37.2217  11
   0   0   7-5.28955 26.5346  22
   0   0   7 26.1035 32.8568  20
   0   0  -7-3.66164 27.7627  21
   0   0  -7 14.2027 24.1333  23
   0   0   8 19843.7 697.409   1
   0   0  -8 19588.1 697.466  24
   0   0  -8 19602.0 696.936  25
   0   0  -8 19713.6 695.862  12
   0   0  -8 20286.2 698.576  11
   0   0   8 19029.0 681.958   8
   0   0  -8 19206.2 690.415  21
   0   0   8 20290.4 698.109  20
   0   0   8 19069.7 689.824  22
   0   0   9 2.44766 15.9694   8
   0   0   9 6.62252 37.2040   1
   0   0  -9-10.0248 28.0943  21
   0   0  -9-6.88488 37.7804  24
   0   0  -9 3.35919 34.7688  25
   0   0  -9 17.3824 39.1497  11
   0   0  -9 51.3690 35.5728  12
   0   0 -10 4805.47 200.271  12
   0   0 -10 4936.98 204.651  11
   0   0  10 5278.07 177.986  98
   0   0  10 4608.30 176.638  90
   0   0  10 4722.31 175.446  82
   0   0  10 5029.46 202.343   1
   0   0  10 5058.78 177.049   3
   0   0 -10 4470.07 190.648  21
   0   0  10 4802.27 176.035  43
   0   0 -10 4897.84 202.294  25
   0   0 -10 4650.98 202.175  24
   0   0 -11 41.9042 41.0146  11
   0   0 -11-8.55277 39.3211  12
   0   0  11 4.82457 21.1714  98
   0   0  11 3.51641 21.7585  90
   0   0  11 13.8479 19.9725  82
   0   0  11-13.2280 38.9862   1
   0   0  11 6.94072 21.7247   3
   0   0 -11 18.7931 28.1019  21
   0   0 -11-12.9030 37.6035  18
   0   0  11 2.17198 19.6796  43
   0   0 -11 35.9350 40.8758  25
   0   0 -12 2882.05 140.094  11
   0   0 -12 2690.65 133.224  12
   0   0  12 2727.93 137.910   1
   0   0  12 2791.80 107.301   3
   0   0  12 2775.52 107.781  98
   0   0  12 2530.96 104.790  82
   0   0  12 2860.27 107.516  90
   0   0 -12 2557.83 133.249  18
   0   0  12 2676.50 105.767  43
   0   0 -12 2851.30 136.973  25
   0   0 -13 10.2598 41.1340  12
   0   0 -13-33.7250 50.7945  11
   0   0  13 7.07025 26.9750   3
   0   0  13-21.5386 43.9467   1
   0   0  13 55.7573 24.6760  98
   0   0  13 36.7607 26.7778  90
   0   0 -13 21.0514 42.0091  18
   0   0 -13 34.6600 19.0381  56
   0   0  13 25.2286 24.8840  43
   0   0 -13-32.6197 44.3709  25
   0   0 -14 1381.10 89.9937  12
   0   0 -14 1204.36 90.5308  11
   0   0  14 1311.69 90.7144   1
   0   0  14 1482.83 65.3181   3
   0   0  14 1386.06 63.4100  90
   0   0  14 1299.08 63.3774  98
   0   0 -14 1291.49 58.1132  76
   0   0 -14 1313.99 92.8099  19
   0   0 -14 1407.16 91.2788  18
   0   0  14 1419.62 63.4386  58
   0   0 -14 1305.38 57.4858  56
   0   0  14 1259.53 56.7154  55
   0   0 -14 1317.39 91.1220  25
   0   0 -15 28.6256 46.1059  11
   0   0 -15 5.16064 40.9996  12
   0   0  15-22.3506 40.5614   1
   0   0  15 14.7648 29.4274   3
   0   0 -15-55.0178 47.5511   7
   0   0  15 34.5833 27.4369  98
   0   0  15 14.2409 26.3671  90
   0   0 -15-16.1652 38.4648  18
   0   0 -15-29.0655 46.6049  19
   0   0  15-11.2152 25.0640  58
   0   0 -15-3.02295 17.4685  56
   0   0  15 5.67046 14.9822  55
   0   0 -15-16.5557 40.4978  25
   0   0  16-1.28720 24.6450  90
   0   0  16-1.27581 22.9961  58
   0   0  16 17.8052 25.9317   3
   0   0  16-15.2196 25.6400  98
   0   0 -16-23.7992 20.5546  31
   0   0  17 48.0217 23.2113  98
   0   0  17 25.5451 20.3981  58
   0   0  17 3.51061 24.2925   3
   0   0 -17-7.94569 19.4651  45
   0   0 -17 21.9751 21.8230  46
   0   0 -17-4.56904 17.5276  31
   0   0  18 1221.55 52.1192  98
   0   0  18 1270.89 51.1851  58
   0   0  18 1199.97 53.2130   3
   0   0 -18 1158.77 51.0770  46
   0   0 -18 1273.86 52.3649  51
   0   0 -18 1235.07 50.1942  45
   0   0 -18 1159.53 48.6109  31
   0   0  19-3.98909 14.3941   3
   0   0 -19 20.0180 14.6241  72
   0   0 -19 26.5392 11.9450  46
   0   0 -19 15.7598 9.84163  45
   0   0 -19-10.4348 13.5232  51
   0   0  19 9.68069 12.6597  98
   0  -2   0 84728.2 2873.99  28
   0   2   0 84950.7 2874.49   6
   0   2   0 82364.7 2869.34   7
   0  -2   0 85286.3 2875.99   2
   0  -2   0 83462.7 2875.52  14
   0  -2   0 81884.0 2868.04  12
   0   2   0 84318.4 2871.55  10
   0  -2   0 83994.5 2868.87  16
   0   2   0 82165.3 2871.98  20
   0  -2   0 82997.6 2872.75  18
   0   2   0 84169.5 2874.12  22
   0  -2   0 82848.3 2870.82  19
   0  -2  -1 90709.2 3104.09  28
   0  -2   1 90975.3 3107.39  28
   0  -2  -1 90814.6 3107.51  25
   0   2   1 87848.4 3100.53   7
   0   2   1 91227.6 3106.62   6
   0   2  -1 89961.3 3102.85   7
   0  -2   1 92232.1 3106.94   1
   0  -2   1 93117.3 3107.38   2
   0   2  -1 91531.5 3103.75  10
   0  -2  -1 87791.5 3102.43  12
   0   2   1 91324.8 3104.17  10
   0  -2  -1 89043.8 3100.39  11
   0   2   1 90624.1 3105.69  20
   0  -2   1 88532.5 3100.43  16
   0  -2  -1 90144.2 3103.83  19
   0   2   1 90388.2 3107.32  22
   0  -2  -1 93158.8 3104.93  18
   0  -2   2 4356.90 161.352  28
   0  -2  -2 4226.09 160.636  25
   0  -2   2 4417.92 160.669   2
   0   2   2 4170.10 159.640   6
   0  -2   2 4508.24 159.955   1
   0   2  -2 4336.44 152.524  11
   0  -2  -2 4267.57 154.159  11
   0   2   2 4160.19 156.767  10
   0  -2  -2 4174.83 156.298  12
   0  -2   2 4260.15 162.971  14
   0  -2  -2 4249.18 157.123  18
   0  -2  -2 4289.24 156.984  19
   0   2   2 4292.39 160.838  22
   0   2   2 4384.95 159.755  20
   0  -2  -3 37196.7 1281.54  25
   0  -2  -3 36842.4 1274.19  27
   0  -2   3 37011.7 1280.36   1
   0  -2   3 37793.8 1280.45   2
   0   2   3 37261.5 1280.34   6
   0  -2  -3 36508.9 1278.68  12
   0  -2  -3 36840.0 1276.99  11
   0  -2   3 36903.9 1282.70  14
   0   2  -3 36183.0 1272.51  12
   0  -2  -3 36759.9 1278.13  18
   0  -2  -3 37393.5 1279.01  19
   0   2   3 37146.4 1279.48  17
   0   2  -3 36842.7 1274.52  23
   0  -2  -3 36595.3 1278.99  21
   0   2   3 36684.8 1281.11  20
   0  -2  -4 54142.1 1840.69  25
   0  -2   4 53414.7 1839.72   2
   0   2   4 54839.0 1839.85   6
   0  -2   4 53321.9 1839.92   1
   0   2  -4 52419.0 1832.46  12
   0  -2   4 52596.2 1841.15  14
   0  -2  -4 52433.2 1838.94  12
   0  -2  -4 53304.6 1837.27  11
   0   2  -4 51421.1 1832.31  23
   0  -2  -4 54042.4 1837.75  21
   0  -2  -4 54383.8 1837.54  18
   0   2   4 51417.0 1841.09  20
   0   2   4 53444.0 1837.21  17
   0  -2   5 44962.0 1622.03  28
   0  -2  -5 47226.9 1622.36  25
   0   2   5 47052.7 1621.14   6
   0  -2   5 47441.8 1621.16   2
   0  -2   5 46663.4 1621.10   1
   0   2  -5 46512.2 1614.28  12
   0  -2   5 47258.0 1622.47  14
   0   2   5 45276.1 1611.06  15
   0   2  -5 47680.7 1618.10  11
   0  -2  -5 45750.6 1620.69  12
   0  -2  -5 46915.1 1619.52  11
   0  -2  -5 47092.2 1618.16  21
   0   2  -5 46271.0 1612.73  23
   0   2   5 47684.2 1617.12  17
   0  -2  -5 46563.4 1618.55  18
   0   2   5 47008.1 1621.69  22
   0   2   5 46596.1 1622.92  20
   0   2  -6 94.7752 27.5346  26
   0  -2  -6 66.2678 36.1595  25
   0  -2   6 42.4882 33.6593   1
   0  -2   6 50.7861 33.1947   2
   0   2   6 48.5894 32.2093   6
   0   2   6 48.2713 28.3198   8
   0   2   6 49.4685 13.4815  15
   0   2  -6 64.6795 29.3645  11
   0   2  -6 41.9368 23.2957  12
   0  -2  -6 82.6885 35.2147  11
   0   2  -6 43.0095 15.3629  15
   0  -2   6 74.5771 36.4378  14
   0   2  -6 47.4571 18.6777  23
   0  -2  -6 48.6781 29.9524  18
   0   2   6 61.0356 31.4015  22
   0   2   6 20.1408 34.3770  20
   0  -2  -6 45.0473 28.3976  21
   0   2  -6 98.4113 32.9412  21
   0   2   6 97.8475 25.9138  17
   0   2  -7 8130.25 298.915  23
   0  -2  -7 8644.58 312.612  25
   0   2  -7 8060.03 302.530  26
   0  -2   7 8414.58 310.915   1
   0   2   7 8856.83 311.678   6
   0  -2   7 8540.41 311.530  14
   0  -2  -7 8427.37 310.746  11
   0   2   7 8231.11 305.348   8
   0   2  -7 7933.21 295.068  15
   0   2  -7 8334.61 303.655  12
   0   2  -7 8746.57 309.580  11
   0   2   7 8482.46 301.535  17
   0  -2  -7 8275.69 305.608  21
   0  -2  -7 8432.29 308.478  18
   0   2   7 8748.53 311.209  22
   0   2   7 8365.32 314.567  20
   0   2  -7 8215.39 309.271  21
   0   2  -8 385.006 29.4040  23
   0  -2  -8 445.209 47.1788  25
   0   2  -8 286.301 44.8293  25
   0   2   8 405.689 46.1282  22
   0  -2  -8 308.128 36.1371  21
   0   2   8 314.689 49.4437  20
   0   2   8 389.833 31.2296  17
   0   2  -8 341.262 40.4356  21
   0  -2  -8 290.378 38.8378  18
   0   2   8 417.527 47.8951   1
   0  -2   8 349.086 45.3169   1
   0   2   8 369.252 45.4701   6
   0   2  -8 329.331 41.9741  11
   0  -2  -8 336.018 45.0454  11
   0   2  -8 415.681 37.9905  12
   0  -2   8 330.333 43.3688  14
   0   2   8 356.347 36.7468   8
   0  -2  -9 733.015 58.6049  25
   0   2  -9 602.509 55.9139  25
   0   2   9 661.403 34.4705  33
   0  -2   9 685.427 36.1130  82
   0   2   9 614.815 37.5324  17
   0   2   9 629.749 53.6836  22
   0  -2  -9 628.622 46.9987  21
   0   2  -9 677.717 50.9809  21
   0  -2  -9 698.849 53.9671  18
   0  -2   9 660.028 35.4937  64
   0  -2   9 646.974 34.9882  58
   0   2  -9 649.807 49.3941  12
   0   2   9 718.182 46.6453   8
   0   2  -9 790.785 56.5857  11
   0  -2   9 699.724 55.7563  14
   0  -2  -9 656.250 57.0708  11
   0   2   9 664.543 58.4981   1
   0  -2   9 671.215 57.9594   1
   0   2   9 680.727 35.4378   3
   0  -2   9 653.211 36.2050   3
   0   2 -10 1776.17 93.0912  11
   0  -2  10 1613.84 88.1100  14
   0  -2 -10 1784.08 98.4209  12
   0  -2 -10 1630.08 94.5675  11
   0   2  10 1582.78 77.0275   8
   0   2 -10 1724.28 85.3014  12
   0  -2  10 1824.63 94.5036   1
   0   2  10 1593.77 92.7891   1
   0  -2  10 1554.97 67.2777   5
   0   2  10 1650.13 68.3187   3
   0  -2  10 1556.65 68.6826   3
   0  -2  10 1684.38 67.6285  98
   0  -2  10 1627.82 68.3530  94
   0   2  10 1635.97 68.6795  98
   0  -2  10 1666.17 67.8606  82
   0   2  10 1637.47 65.2762  89
   0  -2 -10 1682.84 89.3736  18
   0   2 -10 1754.48 87.2331  21
   0  -2 -10 1504.74 80.0820  21
   0   2  10 1566.84 89.0275  22
   0  -2  10 1572.03 67.0259  67
   0  -2  10 1697.04 69.3260  64
   0   2  10 1651.93 64.8117  59
   0  -2  10 1664.84 67.9336  58
   0  -2 -10 1619.56 66.0824  62
   0   2  10 1557.91 64.6774  47
   0  -2  10 1568.56 65.4785  55
   0  -2 -10 1654.35 93.6216  25
   0   2 -10 1591.46 93.4480  25
   0   2 -10 1673.53 94.8962  24
   0   2 -11 221.133 46.5669  11
   0  -2 -11 186.469 49.9751  11
   0   2 -11 151.861 37.1467  12
   0  -2 -11 145.821 43.7043  12
   0   2  11 101.230 42.5636   1
   0  -2  11 112.319 42.8448   1
   0  -2  11 156.140 27.3161   3
   0  -2  11 128.802 24.3379   5
   0   2  11 141.990 24.3261   3
   0  -2  11 139.180 22.4321  98
   0   2  11 126.252 24.6770  98
   0  -2  11 148.912 24.7544  94
   0  -2 -11 128.122 23.2944  76
   0  -2  11 149.950 24.5152  82
   0  -2  11 136.528 19.8666  84
   0   2  11 104.200 20.5789  89
   0   2  11 143.837 21.9123  90
   0   2  11 164.778 41.4978  22
   0   2 -11 90.3971 35.7627  21
   0  -2 -11 169.141 40.2315  18
   0  -2  11 124.957 22.8811  67
   0  -2  11 159.198 25.5218  64
   0  -2 -11 144.703 21.3851  62
   0  -2  11 137.179 23.9624  58
   0   2  11 117.615 18.4977  59
   0   2  11 126.503 23.4370  43
   0  -2  11 126.239 20.9529  55
   0   2  11 149.384 19.8538  47
   0   2 -11 167.824 49.7687  24
   0  -2 -11 152.205 43.9855  25
   0   2 -11 129.213 43.6494  25
   0   2 -12 3718.94 160.575  12
   0  -2 -12 3924.04 176.542  11
   0  -2 -12 3560.41 171.877  12
   0   2 -12 3701.93 170.659  11
   0  -2  12 3768.90 142.293   3
   0   2  12 3685.94 173.745   1
   0   2  12 3898.88 141.972   3
   0  -2  12 3499.58 170.605   1
   0   2  12 4022.05 143.353  98
   0  -2  12 3805.30 140.683  98
   0  -2  12 3605.94 140.926  94
   0  -2  12 3442.10 142.110  90
   0  -2  12 3962.05 142.501  82
   0   2  12 3899.48 139.560  90
   0  -2 -12 3534.16 140.784  76
   0   2  12 3704.27 138.004  89
   0  -2 -12 3748.31 167.150  18
   0   2 -12 3489.89 159.998  21
   0   2  12 4034.60 167.007  22
   0  -2 -12 3517.33 138.379  62
   0  -2  12 3527.86 139.898  67
   0   2  12 3591.97 137.228  59
   0  -2 -12 3789.96 141.299  56
   0  -2  12 3890.22 141.523  58
   0   2  12 3890.26 141.190  43
   0  -2  12 3774.21 138.686  55
   0   2 -12 3609.96 172.209  25
   0  -2 -12 3508.18 172.548  24
   0   2 -12 3708.37 175.035  24
   0  -2 -12 3699.49 172.507  25
   0  -2 -13 8370.12 335.606  11
   0   2 -13 8563.10 334.096  11
   0  -2 -13 8330.61 335.699  12
   0   2  13 8733.96 301.121   3
   0   2  13 8293.10 334.221   1
   0  -2  13 8051.24 333.281   1
   0  -2  13 8633.07 301.557   3
   0   2  13 8293.17 301.497  98
   0  -2  13 7992.31 298.945  98
   0   2  13 7783.48 297.197  90
   0  -2 -13 8379.27 299.638  76
   0  -2  13 8322.85 300.382  82
   0   2  13 8522.26 296.229  89
   0  -2  13 8002.65 301.106  90
   0  -2 -13 8059.83 326.967  18
   0  -2 -13 8642.67 299.973  56
   0  -2 -13 8272.40 297.277  62
   0  -2  13 8326.57 298.854  67
   0  -2  13 8461.90 300.407  58
   0  -2  13 8335.87 297.216  55
   0   2  13 8555.56 299.888  43
   0  -2 -13 8700.27 335.173  25
   0   2 -13 8261.94 333.972  25
   0   2 -13 8346.68 338.741  24
   0  -2 -13 8176.14 320.059  27
   0  -2 -13 8493.43 336.329  24
   0   2 -14 10701.1 408.577  11
   0  -2 -14 10659.1 410.257  12
   0  -2 -14 10625.6 410.494  11
   0  -2  14 10450.8 408.729   1
   0  -2  14 10642.5 375.780   3
   0   2  14 10388.7 408.452   1
   0   2  14 10435.7 374.400   3
   0   2 -14 10494.3 411.800   7
   0   2  14 10603.6 375.622  98
   0  -2  14 11325.0 376.578  90
   0  -2  14 9927.29 372.776  98
   0   2  14 10270.6 371.366  90
   0  -2 -14 10684.4 373.427  76
   0   2 -14 10846.7 407.667  19
   0   2 -14 11427.3 415.725  18
   0  -2 -14 10092.7 400.436  18
   0  -2 -14 10684.9 373.553  56
   0  -2  14 10251.4 373.985  58
   0  -2  14 10274.4 370.309  55
   0   2  14 10588.3 373.706  43
   0   2 -14 10319.6 409.340  25
   0  -2 -14 10197.6 409.639  24
   0   2 -14 10221.0 412.447  24
   0  -2 -14 10077.8 406.552  25
   0   2  15 244.879 31.0185   3
   0  -2  15 238.069 34.3032   3
   0  -2 -15 172.763 24.3156  76
   0  -2  15 193.357 31.8920  90
   0   2  15 213.689 32.1156  98
   0  -2  15 212.667 27.1829  98
   0  -2  15 145.473 30.4755  64
   0  -2  15 254.472 29.2390  58
   0   2  15 129.299 27.6810  43
   0  -2 -15 250.503 25.9023  56
   0  -2 -15 188.537 29.7164  31
   0   2  16 981.403 50.8956   3
   0  -2  16 969.140 50.9521   3
   0  -2 -16 919.508 44.5744  76
   0  -2  16 942.736 46.6050  98
   0  -2 -16 918.575 45.0807  56
   0   2  16 1031.74 50.6257  64
   0  -2  16 1022.14 50.0194  64
   0  -2  16 956.848 47.6418  58
   0   2  16 1085.75 49.6863  58
   0  -2 -16 936.587 48.9360  45
   0   2 -16 942.776 43.7001  45
   0  -2 -16 955.973 50.6598  46
   0  -2 -16 972.435 48.6102  31
   0  -2  17 24.3755 17.3326  98
   0  -2 -17 47.1085 20.1930  31
   0   2 -17 25.4360 17.6304  46
   0  -2 -17 1.05932 22.9241  51
   0  -2 -17 23.8031 15.3230  56
   0  -2 -17 22.6464 20.7813  45
   0  -2 -17 19.9750 22.8093  46
   0   2  17 39.3520 22.9160   3
   0  -2  17 60.0639 24.6889   3
   0  -2  17 45.6558 19.5579  58
   0   2  17 39.1733 19.7242  58
   0  -2 -18 145.846 18.0473  31
   0   2 -18 145.590 18.2834  51
   0  -2 -18 145.578 20.0525  46
   0  -2 -18 161.459 20.2956  51
   0  -2 -18 137.312 18.7891  45
   0   2 -18 118.445 14.8314  46
   0  -2 -18 157.778 21.1785   4
   0  -2  18 149.157 21.0405   3
   0   2  18 143.152 20.3531   3
   0   2  18 126.074 17.8162  58
   0  -2 -18 159.065 18.1433  72
   0  -2 -18 149.845 19.1741  74
   0  -2 -19 331.092 17.3835  31
   0   2 -19 367.360 20.2172  74
   0  -2  19 359.636 18.8930  73
   0  -2 -19 383.526 19.8035  46
   0  -2 -19 332.763 19.8092  51
   0  -2 -19 382.014 18.7149  45
   0  -2 -19 312.961 19.3630   4
   0   2  19 307.545 19.4075   3
   0   4   0 10791.5 365.974   6
   0  -4   0 11095.5 368.783   2
   0   4   0 10059.2 350.933   7
   0   4   0 10508.2 358.023  10
   0  -4   0 10490.6 367.793  14
   0   4   0 10484.3 359.316  20
   0   4   0 10393.5 365.974  17
   0  -4   0 9401.71 347.978  16
   0   4   0 10260.9 364.532  22
   0  -4   0 10008.1 355.395  19
   0  -4  -1 24808.0 827.849  24
   0  -4   1 24546.5 829.627   2
   0   4  -1 24465.4 827.377   6
   0  -4  -1 23594.8 830.255   2
   0   4   1 24141.0 827.974   6
   0   4  -1 22920.7 815.953   7
   0  -4   1 23947.8 830.958  14
   0   4   1 23794.7 820.459  10
   0  -4  -1 23255.6 813.714  12
   0  -4  -1 23171.5 827.482  14
   0   4  -1 23461.7 819.791  10
   0   4   1 23739.9 828.422  17
   0   4  -1 23282.2 825.050  22
   0   4   1 23623.1 827.958  22
   0   4  -1 22943.9 819.437  20
   0  -4  -1 22683.2 814.038  16
   0   4   1 23176.7 822.805  20
   0   4  -1 24529.4 827.919  17
   0  -4  -1 23899.8 822.862  18
   0  -4  -1 22901.4 818.954  19
   0  -4  -2 49985.1 1670.52  24
   0  -4   2 49025.2 1671.15   2
   0   4   2 48493.6 1669.53   6
   0   4  -2 48348.3 1660.45   7
   0  -4  -2 47921.7 1659.13  12
   0  -4  -2 46931.8 1667.82  14
   0   4   2 47786.8 1662.76  10
   0   4  -2 47762.7 1661.98  10
   0  -4  -2 47686.8 1658.65  16
   0  -4  -2 48262.1 1664.44  18
   0   4   2 48672.5 1671.20  22
   0   4  -2 48893.2 1668.83  17
   0   4   2 47027.9 1666.35  20
   0  -4  -2 46998.8 1662.43  19
   0   4  -2 47737.4 1665.42  22
   0   4  -2 46777.0 1660.27  20
   0  -4  -3 5858.49 221.961  24
   0  -4  -3 6226.33 224.015  25
   0   4  -3 5872.24 213.771   7
   0  -4   3 6028.52 222.315   1
   0  -4   3 6274.10 224.398   2
   0   4   3 5786.14 221.414   6
   0  -4  -3 5846.67 217.883  14
   0  -4  -3 5623.00 205.800  11
   0  -4  -3 5448.53 202.441  13
   0  -4  -3 5938.29 213.178  12
   0   4  -3 5822.37 213.863  10
   0   4  -3 6127.61 219.535  17
   0   4   3 5662.60 219.270  20
   0   4  -3 5843.55 214.768  22
   0   4   3 5951.67 223.345  17
   0   4   3 6070.77 224.340  22
   0  -4  -3 5744.04 215.209  19
   0   4  -3 5626.41 210.172  20
   0  -4  -3 5902.83 216.193  18
   0  -4  -4 17333.7 597.678  25
   0  -4  -4 16913.1 596.730  24
   0  -4   4 16626.9 594.920   2
   0   4   4 16859.6 595.310   6
   0  -4   4 16241.5 595.557   1
   0   4  -4 17006.2 588.865   7
   0  -4  -4 16804.5 582.508  11
   0   4  -4 16036.2 587.177  10
   0  -4  -4 15841.4 588.301  14
   0  -4   4 16545.2 600.166  14
   0  -4  -4 16762.5 588.600  12
   0  -4  -4 16717.6 589.491  18
   0   4   4 16494.6 594.593  20
   0   4   4 16825.8 595.148  17
   0   4  -4 15837.1 586.021  22
   0  -4  -4 16683.7 590.146  19
   0   4  -4 16768.7 590.473  17
   0   4   4 17009.1 598.215  22
   0  -4  -5 2413.49 108.841  25
   0  -4  -5 2315.92 107.376  24
   0   4   5 2317.44 106.276   6
   0  -4   5 2255.37 105.899   1
   0  -4   5 2256.04 105.924   2
   0   4  -5 2442.20 102.144   7
   0  -4  -5 2275.45 99.5179  12
   0   4   5 2289.00 97.0174  15
   0  -4  -5 2435.30 94.6594  11
   0  -4   5 2352.13 112.505  14
   0   4  -5 2171.88 88.4806  11
   0   4  -5 2150.05 97.4098  10
   0   4  -5 2225.04 99.1560  15
   0  -4  -5 2263.48 95.9095  14
   0   4  -5 2182.78 89.7841  23
   0   4   5 2201.77 108.117  22
   0  -4  -5 2109.17 98.0199  18
   0  -4  -5 2236.92 100.200  19
   0   4  -5 2139.50 95.3477  17
   0   4   5 2212.03 105.094  20
   0   4   5 2360.93 104.065  17
   0   4  -5 2159.73 92.5633  22
   0  -4  -6 399.382 48.9852  24
   0  -4  -6 261.667 46.4326  25
   0  -4  -6 338.003 39.2720  19
   0   4  -6 315.003 26.7562  22
   0   4   6 279.757 45.4627  20
   0  -4  -6 291.618 36.5850  18
   0   4   6 276.463 38.3827  17
   0   4  -6 278.154 27.6325  17
   0  -4  -6 338.508 40.4622  12
   0   4  -6 291.902 37.1466  10
   0  -4  -6 307.289 30.0460  14
   0   4  -6 335.325 29.5678  11
   0   4  -6 296.319 34.0538  15
   0   4   6 315.444 31.4217  15
   0  -4   6 370.404 52.9344  14
   0  -4  -6 348.226 34.5629  11
   0  -4   6 473.030 47.9145   2
   0  -4   6 306.240 43.7446   1
   0   4   6 381.365 46.0133   6
   0   4  -6 285.048 39.1625   7
   0   4  -7 186.161 27.7983  11
   0  -4  -7 165.820 31.4558  11
   0  -4  -7 150.892 35.8767  12
   0   4   7 193.448 38.1777   8
   0   4  -7 237.285 30.5945  15
   0   4   7 196.878 24.4625  15
   0  -4   7 276.484 49.4349  14
   0   4  -7 194.985 40.0816   7
   0  -4   7 213.213 24.9531   3
   0  -4   7 193.188 41.2448   2
   0  -4   7 171.487 41.3981   1
   0  -4   7 201.238 22.4522   5
   0   4   7 185.557 40.6912   6
   0  -4   7 206.868 22.4528   4
   0  -4   7 159.955 22.0139  94
   0  -4   7 146.569 24.0121 102
   0  -4  -7 216.318 22.9542  76
   0  -4   7 196.801 24.3200  84
   0   4   7 152.062 33.1879  17
   0  -4  -7 167.458 32.8393  18
   0   4   7 184.281 43.0929  22
   0  -4  -7 188.082 38.5244  19
   0   4   7 200.063 42.1733  20
   0  -4  -7 192.804 20.6104  61
   0  -4   7 165.168 22.0560  58
   0  -4  -7 170.781 21.6656  62
   0   4   7 174.004 19.7065  66
   0  -4  -7 171.743 21.4186  56
   0   4   7 192.607 20.8453  70
   0  -4  -7 210.003 21.8675  48
   0   4  -7 192.994 38.3426  26
   0  -4  -7 139.498 43.0056  25
   0  -4  -7 148.154 38.9881  24
   0  -4   8 1325.78 85.0555  14
   0   4  -8 1350.24 70.0704  11
   0   4   8 1269.32 77.5813   8
   0   4  -8 1320.87 65.9954  15
   0  -4  -8 1249.01 78.9468  12
   0  -4  -8 1367.82 74.3249  11
   0  -4   8 1383.24 58.4849   5
   0  -4   8 1245.56 81.2443   1
   0   4  -8 1292.84 81.6479   7
   0  -4   8 1266.74 60.1948   3
   0   4   8 1465.65 59.2244   3
   0  -4   8 1246.60 80.4710   2
   0   4   8 1515.26 85.6899   6
   0   4   8 1310.27 58.0783  99
   0  -4   8 1285.32 57.0868 100
   0  -4   8 1296.76 59.8093  84
   0  -4  -8 1414.67 59.6277  76
   0  -4   8 1264.04 57.0801  82
   0  -4   8 1454.28 58.4252  90
   0   4   8 1532.92 87.5086  20
   0  -4  -8 1302.05 77.7998  19
   0   4   8 1393.31 74.5856  17
   0   4   8 1415.24 84.6869  22
   0   4  -8 1408.27 83.7957  21
   0  -4  -8 1337.21 74.5991  18
   0   4   8 1328.17 57.2884  66
   0   4   8 1378.61 58.0887  70
   0  -4  -8 1336.45 58.1953  56
   0  -4   8 1381.23 58.5742  58
   0  -4   8 1365.55 59.2703  67
   0  -4  -8 1382.22 58.8801  62
   0  -4  -8 1309.84 57.6563  61
   0  -4  -8 1379.63 57.1342  44
   0   4   8 1335.34 56.7664  49
   0   4   8 1306.04 56.2790  54
   0  -4  -8 1459.68 59.1974  48
   0   4   8 1387.44 56.8650  42
   0  -4  -8 1373.40 85.1812  24
   0  -4  -8 1534.94 86.4719  25
   0   4  -8 1239.94 73.5839  26
   0   4  -9 1302.12 70.8904  11
   0  -4  -9 1244.26 75.4869  11
   0  -4  -9 1282.84 81.3703  12
   0  -4   9 1382.40 88.2494  14
   0   4   9 1337.77 78.9577   8
   0   4  -9 1291.40 82.6163   7
   0   4   9 1319.00 84.0756   6
   0  -4   9 1271.05 59.4908   3
   0   4   9 1396.90 58.3003   3
   0  -4   9 1375.82 57.9186   5
   0  -4   9 1302.24 84.1973   1
   0   4   9 1232.68 57.1569  99
   0  -4   9 1312.69 59.1332  84
   0  -4  -9 1168.50 57.9192  76
   0  -4   9 1293.82 57.2381  90
   0  -4   9 1319.33 57.1544  82
   0  -4  -9 1249.89 80.6098  19
   0   4  -9 1316.31 82.9531  21
   0   4   9 1362.77 88.4928  20
   0  -4  -9 1432.40 76.3639  18
   0   4   9 1377.32 71.9976  17
   0   4   9 1174.10 84.0055  22
   0  -4   9 1281.40 59.0710  67
   0   4   9 1377.64 57.5768  66
   0  -4   9 1133.98 56.6013  58
   0   4   9 1265.34 56.5832  70
   0  -4  -9 1356.57 58.3247  62
   0  -4  -9 1293.74 55.4543  44
   0   4   9 1264.20 56.3983  49
   0  -4  -9 1308.08 57.3999  48
   0   4   9 1253.18 55.2918  47
   0  -4  -9 1337.40 84.3682  25
   0   4   9 1312.12 57.0358  33
   0  -4  -9 1339.98 84.6049  24
   0   4  -9 1355.77 74.9213  26
   0   4  10 433.180 48.0912   8
   0  -4 -10 477.694 51.3265  11
   0  -4 -10 569.195 57.3203  12
   0  -4  10 482.253 57.4866  14
   0   4  10 574.347 36.5380   3
   0  -4  10 506.551 34.7953   5
   0   4  10 579.393 63.5110   1
   0  -4  10 565.775 59.5515   1
   0  -4  10 504.529 38.2500   3
   0   4 -10 482.410 57.9593   7
   0  -4  10 506.209 36.2243  94
   0  -4 -10 439.355 33.1244  76
   0  -4  10 492.722 34.9106  82
   0  -4  10 435.902 34.9807  84
   0  -4  10 540.405 34.5777  90
   0  -4 -10 543.655 57.4182  19
   0   4  10 472.202 57.4029  22
   0  -4 -10 405.130 47.9937  18
   0   4 -10 407.466 54.1287  21
   0   4  10 541.174 59.7060  20
   0  -4  10 482.104 36.0942  67
   0  -4  10 529.507 34.4583  58
   0   4  10 537.493 33.8453  66
   0  -4 -10 471.485 32.8259  62
   0  -4 -10 501.906 35.0206  56
   0   4  10 471.844 31.2306  47
   0  -4 -10 498.662 30.0125  44
   0  -4 -10 517.026 33.2353  48
   0   4  10 531.168 32.5292  49
   0   4  10 490.841 33.9264  33
   0   4 -10 503.442 57.4890  25
   0  -4 -10 469.212 57.2810  24
   0  -4 -10 542.392 61.1571  25
   0  -4  11 20.8600 43.1218  14
   0  -4 -11 35.0430 37.8747  11
   0  -4 -11 47.5043 46.6808  12
   0  -4  11 5.36364 42.8213   1
   0   4  11 22.0060 25.9779   3
   0  -4  11 14.7605 29.9489   3
   0  -4  11 53.7145 25.9719   5
   0   4 -11 52.1640 48.4659   7
   0   4  11 39.2972 47.9650   1
   0   4  11 38.2864 25.6039  98
   0  -4  11 59.9760 26.2828  94
   0   4  11 39.4847 22.4450  89
   0  -4 -11 14.5108 23.3452  76
   0  -4  11 18.2383 25.4669  90
   0   4  11 45.7594 18.7672  86
   0  -4  11-6.86564 24.1254  82
   0  -4  11 45.5031 23.3704  84
   0   4  11-11.7871 45.0845  20
   0  -4 -11 52.3171 34.1190  18
   0   4  11 32.3917 43.4902  22
   0   4 -11-4.69838 37.1715  21
   0  -4 -11 77.2652 46.8858  19
   0  -4 -11 12.6048 24.2104  56
   0  -4  11 20.4676 25.6350  67
   0  -4  11-1.37075 24.3532  58
   0  -4 -11 35.2980 21.7959  62
   0   4  11 80.2903 22.3342  59
   0  -4 -11 17.7308 22.0671  48
   0   4  11 42.4532 21.8427  49
   0   4  11 36.0788 19.7003  47
   0  -4 -11 20.2204 24.6005  46
   0   4  11 20.6121 24.9400  33
   0  -4 -11 51.7239 23.9603  31
   0  -4 -11 72.0731 45.8413  24
   0   4 -11-27.6429 44.1373  25
   0  -4 -11 38.5728 45.9472  25
   0  -4 -12 657.047 64.9701  12
   0  -4  12 523.418 60.1452  14
   0  -4 -12 470.000 55.8393  11
   0   4  12 515.053 64.5437   1
   0  -4  12 550.263 66.0197   1
   0   4 -12 486.972 65.1529   7
   0   4  12 669.551 40.2923   3
   0  -4  12 574.432 41.7434   3
   0  -4  12 631.848 39.9482   5
   0  -4  12 622.132 40.3659  94
   0   4  12 570.596 38.0805  98
   0  -4  12 610.049 40.3699  90
   0   4  12 616.472 36.5124  89
   0  -4  12 626.869 39.5541  82
   0  -4 -12 592.888 38.4307  76
   0  -4 -12 609.113 65.8500  19
   0   4 -12 443.147 55.0140  21
   0   4  12 491.436 64.6161  22
   0   4  12 580.055 34.3127  59
   0  -4  12 550.279 39.1847  67
   0  -4 -12 568.642 38.9779  56
   0  -4 -12 530.384 36.9481  62
   0  -4  12 613.021 38.4840  58
   0   4  12 577.332 34.5354  47
   0  -4 -12 601.690 39.6425  46
   0  -4 -12 584.495 35.1431  48
   0   4  12 571.098 36.3610  43
   0   4 -12 587.932 67.7207  24
   0  -4 -12 527.838 39.1116  31
   0  -4 -12 558.804 62.7419  25
   0   4 -12 494.245 64.3149  25
   0  -4 -12 578.116 67.7986  24
   0  -4 -13-11.3055 42.7995  12
   0  -4 -13-23.7499 38.0817  11
   0   4  13-4.31772 26.6925   3
   0  -4  13 33.9628 42.6411   1
   0  -4  13-18.6843 25.2736   5
   0   4  13 23.3869 46.2368   1
   0   4 -13-16.9436 48.0510   7
   0  -4  13-3.08600 31.0432   3
   0   4  13 1.49076 24.2775  98
   0   4  13 14.8576 22.2958  89
   0  -4  13 21.0127 27.6481  90
   0  -4 -13 2.97514 24.3047  76
   0   4  13-5.31700 39.6429  22
   0  -4 -13-16.6389 42.4157  19
   0  -4 -13 25.2748 21.8988  62
   0   4  13-3.23006 18.7371  59
   0  -4 -13 7.00635 19.4072  48
   0   4  13 1.29581 23.5212  43
   0  -4 -13 4.29294 26.1341  46
   0  -4 -13-2.93078 24.8095  56
   0  -4 -13-30.4250 25.9492  45
   0  -4 -13 29.0599 44.6670  24
   0  -4 -13-39.6485 44.7923  25
   0   4 -13-18.3759 41.6903  24
   0   4 -13-29.4799 40.6280  25
   0  -4 -14 8.40842 22.9008  76
   0   4  14 15.4563 20.0267  89
   0  -4  14-14.4328 26.0167  90
   0   4  14 15.7250 25.9750  98
   0   4  14 26.4053 17.3325  59
   0  -4 -14-9.51495 19.4372  62
   0  -4 -14 8.29401 20.4253  74
   0  -4 -14 30.5261 18.2369  72
   0  -4 -14 12.5236 22.4414  56
   0   4  14 13.6065 22.0789  43
   0  -4 -14-6.67822 24.8580  45
   0  -4 -14-2.76137 24.3053  46
   0  -4 -14 38.7499 24.3488  51
   0   4  14-4.10670 27.0067   3
   0  -4 -14 14.3979 28.0221   4
   0  -4  14 35.2207 29.8639   3
   0   4  15 2709.51 102.576  89
   0  -4  15 2706.99 107.575  73
   0  -4 -15 2436.34 102.685  62
   0  -4 -15 2817.55 106.971  56
   0  -4 -15 2629.40 102.801  74
   0  -4 -15 2777.79 108.992   4
   0   4  15 2979.23 108.172   3
   0  -4  15 2677.19 108.661   3
   0  -4 -15 2827.88 106.007  51
   0   4  15 2749.72 105.935  43
   0  -4 -15 2935.16 108.150  46
   0  -4 -15 2915.59 107.592  45
   0   4  15 2788.16 108.113  98
   0  -4 -16 509.129 30.1119  56
   0  -4  16 357.590 31.3567  73
   0  -4 -16 422.860 32.9717   4
   0   4  16 439.267 30.7709   3
   0  -4 -16 477.074 30.6609  45
   0  -4 -16 543.348 32.0588  46
   0  -4 -16 444.417 29.0227  51
   0   4  16 471.072 32.1131  98
   0   4  17 130.366 20.3187  98
   0   4  17 146.762 20.3151  64
   0   4  17 161.639 18.8049  58
   0  -4  17 133.400 20.1462  73
   0   4  17 149.600 20.5586   3
   0  -4 -17 157.976 21.0519   4
   0  -4 -17 141.344 18.3138  51
   0  -4 -17 161.839 20.1711  46
   0  -4 -17 175.586 19.2794  45
   0  -4 -17 137.808 19.2499  31
   0   4  18 882.336 37.4209  98
   0  -4 -18 959.700 37.1396  31
   0  -4  18 863.678 36.7371  73
   0   4  18 848.032 35.7643  58
   0   4  18 965.276 37.5288  64
   0  -4 -18 920.816 36.7885  45
   0  -4 -18 881.003 36.9498   4
   0   4  18 889.102 36.8922   3
   0  -6   0 1500.28 84.9468  14
   0  -6   0 1438.53 85.0158   2
   0  -6   0 1336.54 58.2271   4
   0   6   0 1295.14 80.2780   6
   0   6   0 1413.12 82.7176  17
   0   6   0 1367.46 79.2534  22
   0  -6   1 1131.21 78.5430  14
   0  -6  -1 1145.91 73.9519  14
   0   6  -1 1230.13 77.3145  15
   0   6   1 1156.31 76.2729  15
   0   6   1 1098.25 62.3958  20
   0   6  -1 1133.09 68.8226  22
   0   6   1 1202.92 74.7878  22
   0   6   1 1230.07 78.0012  17
   0   6  -1 1181.15 76.3545  17
   0  -6  -1 1197.53 51.6396  48
   0   6   1 1275.07 74.6680   6
   0   6  -1 1122.65 72.8932   6
   0  -6   1 1152.93 52.1425   4
   0  -6  -1 1112.45 77.9870   2
   0  -6  -1 1184.36 52.2266   4
   0  -6   1 1197.86 78.5217   2
   0   6  -2 545.275 51.4940   6
   0  -6   2 460.300 31.0394   4
   0   6   2 530.695 54.2199   6
   0  -6   2 449.824 31.3439   5
   0  -6   2 447.173 55.0593   2
   0  -6   2 443.485 32.0502  34
   0  -6   2 487.532 31.2644  87
   0  -6   2 543.235 31.9755  84
   0   6  -2 473.562 50.8399  17
   0   6  -2 447.155 44.8672  22
   0   6   2 463.762 53.4091  17
   0   6   2 470.801 51.9775  22
   0   6   2 593.590 44.9796  20
   0  -6  -2 530.135 30.2443  62
   0  -6  -2 500.536 31.1807  48
   0   6  -2 484.116 51.2279  15
   0  -6   2 523.531 59.0803  14
   0  -6  -2 477.783 49.9702  14
   0   6   2 460.103 49.5767  15
   0  -6   3 2422.11 125.519  14
   0  -6  -3 2429.13 114.991  14
   0   6  -3 2529.72 121.214  15
   0   6   3 2400.77 114.985  15
   0  -6   3 2369.80 93.6088   4
   0   6  -3 2277.78 116.821   6
   0  -6   3 2362.89 93.7101   5
   0   6   3 2270.04 117.161   6
   0  -6   3 2722.40 122.780   2
   0  -6   3 2412.64 91.1752 100
   0  -6   3 2441.58 94.9225  84
   0  -6  -3 2405.39 101.919  19
   0   6   3 2173.06 108.628  20
   0   6  -3 2473.97 117.229  17
   0   6  -3 2540.63 110.546  22
   0   6   3 2433.29 120.025  22
   0  -6  -3 2421.28 93.6191  62
   0  -6   3 2358.70 91.8766  67
   0  -6  -3 2467.78 94.2858  48
   0   6   3 2286.01 90.6531  42
   0  -6   3 2515.73 94.5104  34
   0  -6  -4 367.226 41.1619  14
   0  -6   4 454.437 59.3015  14
   0   6  -4 503.582 51.8675  15
   0   6   4 510.686 48.6738  15
   0   6  -4 493.527 52.1869   6
   0  -6   4 461.029 31.0990   4
   0  -6   4 505.965 54.9234   2
   0  -6   4 461.035 31.1232   5
   0   6   4 372.086 48.8963   6
   0  -6   4 410.555 29.0132 102
   0  -6   4 440.638 29.0521  94
   0  -6   4 490.283 27.6422 100
   0  -6   4 513.376 32.6255  84
   0   6   4 466.555 54.8492  22
   0   6  -4 479.309 47.8455  17
   0  -6  -4 400.684 38.8489  18
   0   6  -4 479.975 41.3905  22
   0  -6  -4 414.623 38.8927  19
   0   6   4 397.899 45.0947  20
   0   6   4 489.403 55.0763  17
   0  -6   4 484.973 32.6277  73
   0  -6  -4 481.695 31.0122  62
   0  -6   4 460.496 29.3583  67
   0  -6  -4 432.656 26.9171  56
   0   6   4 495.693 28.1036  42
   0  -6   4 525.711 31.5395  34
   0  -6  -4 471.403 54.1627  24
   0   6  -5 97.1887 38.9761  15
   0   6   5 87.1017 34.5218  15
   0  -6   5 103.668 23.5377   5
   0  -6   5 97.6981 43.5179   2
   0   6  -5 71.9839 41.0016   6
   0  -6   5 67.2446 22.8073   4
   0   6   5 126.108 42.3606   6
   0  -6   5 103.021 21.2648  94
   0  -6   5 123.816 18.9016 100
   0  -6   5 90.8593 23.9762  84
   0  -6   5 95.0645 22.5050  87
   0   6   5 40.2138 32.0979  20
   0  -6  -5 94.6428 28.8998  19
   0   6  -5 99.0978 31.3789  17
   0   6   5 27.0782 38.9769  17
   0  -6  -5 72.8122 26.3688  18
   0   6   5 88.4270 42.8985  22
   0  -6   5 143.953 25.7364  73
   0  -6   5 86.8262 21.6234  67
   0  -6  -5 95.2333 23.1547  48
   0   6   5 85.9526 18.2910  42
   0  -6  -5 73.0962 18.4109  56
   0   6   5 79.9647 19.9394  54
   0  -6   5 77.9767 21.2952  34
   0  -6  -5 88.8700 41.1130  24
   0   6   6 1955.37 93.5631  15
   0  -6   6 1860.57 110.961  14
   0  -6  -6 1735.99 87.2242  12
   0   6  -6 2013.77 100.375  15
   0  -6   6 1729.57 77.0847   4
   0  -6   6 1889.22 105.075   2
   0   6   6 2018.49 105.319   6
   0  -6   6 1906.88 77.7640   5
   0  -6   6 1765.79 74.6564 100
   0  -6   6 1824.82 76.6662  94
   0  -6   6 1722.27 76.5997  87
   0  -6   6 1951.43 79.5374  84
   0  -6  -6 1916.70 92.1729  19
   0  -6  -6 1865.10 88.2929  18
   0   6   6 1685.68 105.585  22
   0   6   6 2020.59 105.527  17
   0   6  -6 1853.63 91.9831  17
   0   6   6 1841.45 101.176  20
   0  -6  -6 1845.47 75.0144  56
   0  -6   6 2028.31 79.3023  73
   0  -6   6 1891.97 77.8584  67
   0  -6  -6 2035.66 78.8366  48
   0   6   6 1935.56 74.5079  42
   0   6   6 1886.10 75.2127  54
   0   6  -6 1944.56 107.358  26
   0  -6  -6 1981.42 106.407  24
   0  -6  -6 1843.14 73.6692  31
   0  -6   6 1725.65 74.7586  34
   0  -6   7 492.568 63.7189  14
   0   6  -7 444.559 50.5400  15
   0   6   7 438.871 41.9917  15
   0   6   7 457.045 59.5683   8
   0  -6  -7 367.906 41.6191  12
   0  -6   7 427.500 34.5980   4
   0  -6   7 489.552 33.7797   5
   0  -6   7 459.140 57.0997   2
   0   6   7 452.133 57.3840   6
   0  -6   7 467.362 31.7355 100
   0  -6   7 525.285 34.9791  94
   0  -6   7 462.183 32.6922  87
   0  -6   7 469.006 28.9771  82
   0  -6   7 532.520 36.4454  84
   0   6   7 353.311 58.2390  22
   0  -6  -7 470.289 46.0255  19
   0   6   7 495.482 56.2583  20
   0   6   7 438.563 54.6185  17
   0  -6  -7 503.181 35.7186  62
   0  -6  -7 520.978 31.1628  56
   0   6   7 479.289 32.5088  66
   0  -6   7 534.952 36.3263  73
   0   6   7 488.230 33.8165  70
   0  -6   7 444.750 34.0937  67
   0   6   7 515.452 30.8347  54
   0   6   7 442.814 29.5298  42
   0  -6  -7 487.349 28.9724  46
   0  -6  -7 506.687 34.8860  48
   0  -6  -7 466.616 29.2481  31
   0   6  -7 351.898 52.7680  26
   0  -6  -7 553.894 58.7730  24
   0   6   8 300.653 55.9562   8
   0  -6  -8 334.587 42.5706  12
   0  -6   8 282.571 54.9817  14
   0  -6   8 358.443 31.7142  94
   0   6   8 364.931 51.9719  17
   0   6  -8 257.086 55.8081  21
   0  -6  -8 299.188 43.5334  19
   0   6   8 294.162 51.8751  20
   0  -6   8 339.522 30.9959   5
   0  -6   8 311.554 31.8201   4
   0  -6   8 244.701 50.8251   2
   0   6   8 378.906 56.0407   6
   0   6   8 361.176 29.5306  70
   0   6   8 318.101 29.9692  66
   0  -6   8 331.714 32.7061  73
   0  -6  -8 339.929 32.0720  62
   0  -6  -8 374.416 29.8340  56
   0  -6   8 349.024 32.1420  67
   0   6   8 362.218 27.1378  54
   0  -6  -8 369.875 27.7152  46
   0   6   8 372.935 27.9515  42
   0  -6  -8 309.119 24.5742  45
   0  -6  -8 313.833 30.4204  48
   0  -6  -8 324.696 26.5426  31
   0   6  -8 294.186 47.5661  26
   0  -6  -8 404.631 55.4317  24
   0  -6   9 294.530 57.4776  14
   0   6   9 224.718 50.1240   8
   0  -6  -9 328.111 43.0083  12
   0  -6   9 257.352 31.1925  94
   0   6   9 232.226 25.8374  98
   0   6  -9 272.662 56.3811  21
   0   6   9 258.353 47.3503  17
   0   6   9 173.165 46.8074  20
   0  -6  -9 212.455 43.5303  19
   0   6   9 228.470 52.8972  22
   0  -6   9 287.447 53.8924   2
   0   6   9 281.513 33.7574   3
   0  -6   9 276.073 30.8270   5
   0  -6   9 216.599 52.8377   1
   0   6   9 175.988 49.6480   6
   0  -6  -9 195.724 58.1186   2
   0  -6   9 256.751 33.2996  73
   0  -6   9 247.895 32.0035  67
   0  -6  -9 245.401 29.5126  62
   0   6   9 285.103 29.4584  70
   0   6   9 269.407 29.1289  66
   0  -6  -9 258.367 28.6052  56
   0  -6  -9 278.747 24.3990  45
   0  -6  -9 211.550 27.8310  48
   0  -6  -9 261.681 26.0544  46
   0   6   9 245.449 27.3853  49
   0  -6  -9 244.878 26.5616  31
   0  -6  -9 299.278 53.4004  24
   0   6  -9 329.753 47.8241  26
   0   6  10 688.408 67.3720   8
   0  -6  10 924.438 80.1316  14
   0  -6 -10 759.130 63.1024  12
   0   6  10 878.733 46.8235   3
   0  -6  10 743.024 43.9073   5
   0   6  10 757.380 71.9047   6
   0  -6 -10 738.849 80.7413   2
   0  -6  10 708.008 70.6327   1
   0  -6  10 828.464 46.4124  94
   0   6  10 721.194 42.3047  98
   0   6  10 723.949 69.1001  20
   0  -6 -10 701.775 62.5780  19
   0   6 -10 893.876 73.0752  21
   0   6  10 554.710 70.5235  22
   0  -6  10 792.743 47.4894  73
   0  -6 -10 779.526 43.4064  56
   0  -6 -10 800.456 45.1280  62
   0   6  10 826.820 44.3043  66
   0   6  10 807.036 45.0394  70
   0  -6 -10 810.038 41.7713  46
   0   6  10 785.178 42.5530  49
   0  -6 -10 811.454 43.6966  48
   0   6  10 768.742 41.2768  47
   0  -6 -10 812.029 40.4166  45
   0  -6 -10 780.787 42.3094  31
   0   6 -10 954.802 79.3700  25
   0  -6 -10 807.682 73.7927  24
   0  -6  11 3042.92 148.658  14
   0  -6 -11 2881.49 135.935  12
   0  -6 -11 2379.42 145.959   2
   0   6  11 2746.60 146.307   1
   0   6  11 2986.62 113.649   3
   0  -6  11 2729.14 111.976   5
   0  -6  11 2573.41 142.059   1
   0   6  11 2861.47 110.384  98
   0  -6  11 2868.26 113.397  94
   0   6  11 3023.10 112.615  89
   0   6  11 2994.31 109.853  86
   0  -6 -11 2516.53 133.970  19
   0   6 -11 2472.90 138.836  21
   0   6  11 3017.54 149.302  20
   0   6  11 2929.85 149.084  22
   0   6  11 2901.17 110.103  59
   0  -6 -11 2814.13 111.591  56
   0  -6  11 2981.17 114.809  73
   0  -6 -11 2992.95 112.843  62
   0   6  11 2916.59 111.693  66
   0  -6 -11 2721.95 109.289  46
   0  -6 -11 2848.41 108.923  45
   0  -6 -11 2981.17 112.331  48
   0   6  11 2570.07 108.426  47
   0   6  11 2816.91 109.781  49
   0  -6 -11 2780.73 142.674  24
   0   6 -11 2823.19 147.557  25
   0  -6 -11 2841.10 110.257  31
   0  -6 -12 520.690 39.2563   4
   0   6  12 528.767 38.1038   3
   0  -6  12 518.668 35.9189   5
   0   6  12 536.409 35.4598  89
   0   6  12 524.144 30.4707  86
   0   6  12 571.088 34.1103  98
   0  -6  12 552.133 39.3761  73
   0  -6 -12 395.163 32.6702  62
   0  -6 -12 498.541 35.4153  56
   0   6  12 499.106 32.1432  59
   0   6  12 481.923 31.1023  47
   0   6  12 551.734 33.0308  43
   0  -6 -12 548.984 33.2170  46
   0  -6 -12 481.527 31.3302  45
   0  -6 -12 556.171 34.1859  48
   0  -6 -12 523.202 33.9643  31
   0  -6  13 6.08265 22.0274   5
   0   6  13 23.1493 25.1045   3
   0  -6 -13-30.4760 26.0392   4
   0   6  13 18.5396 20.9441  89
   0   6  13-20.8969 20.1947  98
   0  -6 -13 15.5829 21.1805  62
   0   6  13-7.64688 17.8954  59
   0  -6  13 17.1389 25.5609  73
   0  -6 -13 45.3318 19.4228  48
   0   6  13 12.6627 15.5688  47
   0   6  13 38.1494 19.6600  43
   0  -6 -13 10.6669 18.7595  45
   0  -6 -13 18.7802 20.9863  31
   0  -6 -14 262.309 27.0368   4
   0   6  14 224.344 26.5669   3
   0   6  14 305.894 24.6187  89
   0   6  14 250.485 23.4630  98
   0  -6 -14 269.200 23.3708  62
   0  -6  14 249.707 27.1057  73
   0   6  14 258.685 20.7347  59
   0  -6 -14 305.314 22.0612  45
   0   6  14 291.295 23.3633  43
   0  -6 -14 288.344 24.4066  31
   0  -6 -15 2.52965 18.3144   4
   0   6  15-9.94667 17.6576   3
   0   6  15 22.7517 14.4929  89
   0  -6  15 30.5326 19.0065  73
   0  -6 -15 1.26208 13.6092  45
   0   6  15 22.5704 14.3417  43
   0  -6 -15 28.9811 16.2585  31
   0   6  15 21.9547 15.1990  98
   0   6  16 2.75412 11.0397  98
   0  -6 -16 15.7894 13.7577   4
   0   6  16 22.2972 14.0546   3
   0  -6 -16 32.3760 11.9823  31
   0  -8   0 1352.09 62.8415  87
   0   8   0 1306.07 94.3288  17
   0   8   0 1442.04 86.8284  22
   0  -8   0 1350.96 60.1458  65
   0  -8   0 1451.31 91.0842  14
   0  -8   0 1316.73 92.8707   2
   0  -8   0 1325.30 63.3014   5
   0  -8   0 1432.00 64.2076   4
   0   8   0 1419.72 89.6616   6
   0  -8   1 808.969 45.7796   5
   0   8   1 684.353 64.8176   6
   0   8  -1 714.284 65.4305   6
   0  -8   1 706.160 71.0965   2
   0  -8  -1 800.132 45.5662   4
   0  -8   1 791.049 45.2266   4
   0  -8  -1 767.742 46.2757  34
   0  -8  -1 732.634 43.0980  87
   0  -8   1 811.759 43.6815  87
   0   8  -1 800.768 71.6167  17
   0   8   1 810.320 66.9221  22
   0   8   1 764.543 72.6602  17
   0  -8  -1 762.815 41.5650  65
   0   8   1 709.778 37.4136  42
   0   8  -1 716.535 69.5776  15
   0  -8  -1 687.928 63.1378  14
   0  -8   1 827.121 71.5148  14
   0   8   1 748.754 70.0359  15
   0   8  -2 5077.25 209.958  15
   0  -8   2 4447.13 206.271  14
   0   8   2 4851.20 206.653  15
   0  -8   2 4784.42 173.210   4
   0  -8  -2 4498.65 172.347   4
   0   8   2 4806.75 201.409   6
   0  -8   2 4812.91 207.213   2
   0  -8   2 4564.57 172.886   5
   0   8  -2 4827.93 202.366   6
   0  -8   2 4485.51 167.120 100
   0  -8  -2 4803.22 171.978  87
   0  -8   2 4589.40 172.432  87
   0   8   2 4639.30 203.732  22
   0   8  -2 4788.63 206.411  17
   0   8   2 4413.55 205.755  17
   0  -8  -2 4508.83 171.514  65
   0   8   2 4484.34 167.686  42
   0  -8   2 4587.20 174.430  34
   0  -8  -2 4749.12 174.550  34
   0   8  -3 9393.01 366.282  15
   0   8   3 9787.49 363.905  15
   0  -8   3 8948.91 366.375  14
   0  -8   3 9327.73 363.695   2
   0   8   3 8864.99 357.653   6
   0  -8   3 9102.97 329.674   4
   0  -8   3 9214.27 329.666   5
   0   8  -3 9111.55 358.188   6
   0  -8   3 8828.76 324.792 100
   0  -8   3 9389.42 329.891  87
   0   8   3 9201.12 364.027  22
   0   8  -3 9301.99 361.030  17
   0  -8  -3 9494.04 330.067  65
   0   8   3 8865.64 324.944  42
   0   8   3 8992.81 327.443  54
   0  -8  -3 9579.99 331.600  34
   0  -8   3 9792.72 331.351  34
   0   8   4 4352.67 188.367  15
   0   8  -4 4429.27 192.358  15
   0  -8   4 4579.15 198.948  14
   0  -8   4 4048.87 153.720 100
   0  -8   4 4153.65 154.096  94
   0   8  -4 4208.79 186.123  17
   0   8   4 3866.37 190.663  17
   0   8   4 4269.80 193.216  22
   0   8   4 4210.35 187.081   6
   0   8  -4 4040.09 184.813   6
   0  -8   4 4241.17 158.834   4
   0  -8   4 4196.96 189.805   2
   0  -8   4 4214.38 158.372   5
   0  -8  -4 4687.91 160.304  65
   0   8   4 4222.08 155.907  54
   0   8   4 4028.42 153.521  42
   0   8  -4 4234.25 194.189  26
   0  -8  -4 4178.12 159.825  34
   0  -8   4 4205.26 159.063  34
   0   8  -5 169.153 50.0473  15
   0   8   5 70.5711 40.1418  15
   0  -8   5 162.569 53.6146  14
   0   8   5 87.4912 41.3419   6
   0  -8   5 170.320 48.4440   2
   0  -8   5 168.047 28.5744   5
   0  -8   5 127.942 28.9425   4
   0  -8   5 125.339 21.7388  94
   0  -8   5 124.152 20.3640 100
   0   8   5 83.5352 45.1930  22
   0   8   5 191.347 52.6035  17
   0   8   5 151.178 26.7871  66
   0   8   5 156.087 20.6678  42
   0   8   5 128.231 22.8360  54
   0  -8  -5 147.731 27.5751  34
   0   8  -5 131.255 51.1769  26
   0   8   6 1564.68 103.833   8
   0   8  -6 1441.78 95.8140  15
   0  -8   6 1566.54 106.060  14
   0  -8   6 1643.54 100.252   2
   0  -8   6 1601.80 71.6481   5
   0  -8   6 1643.09 71.4426   4
   0   8   6 1577.31 97.4321   6
   0  -8   6 1662.03 67.7552  94
   0  -8   6 1556.71 71.3958  87
   0   8   6 1662.04 70.9158  70
   0   8   6 1672.13 70.1316  66
   0  -8  -6 1587.98 69.9966  34
   0   8  -6 1558.74 103.729  26
   0   8   6 1540.78 66.3865  54
   0   8   6 1624.20 65.4547  42
   0   8   6 1487.50 99.8852  17
   0   8   6 1569.66 103.866  22
   0  -8   7 1439.06 65.2630   5
   0  -8   7 1314.52 91.5939   2
   0  -8   7 1392.72 66.0794   4
   0  -8  -7 1358.69 98.4558   2
   0   8  -7 1539.21 104.052  21
   0   8   7 1473.61 94.3037  17
   0   8   7 1464.33 98.6492  22
   0   8   7 1488.37 64.9173  70
   0   8   7 1434.72 64.3016  66
   0  -8   7 1468.54 62.3544  94
   0   8   7 1446.00 59.6958  42
   0   8   7 1422.17 60.4354  54
   0  -8  -7 1466.54 62.9855  34
   0   8   7 1394.67 64.2445  33
   0   8  -7 1318.14 94.2906  26
   0   8   8 888.037 45.8243   3
   0  -8   8 782.927 43.8017   5
   0  -8   8 731.498 41.5436  94
   0   8   8 739.321 42.9170  70
   0   8   8 838.912 42.9313  66
   0   8   8 814.721 42.6270  49
   0   8   8 689.765 43.4261  33
   0  -8  -8 839.710 40.2876  34
   0   8   9 91.0556 24.7492  89
   0  -8   9 76.8728 22.3736  94
   0   8   9 97.5137 22.8534  66
   0   8   9 109.555 23.5903  70
   0   8   9 63.8164 21.9451  49
   0   8   9 109.159 22.0175  47
   0   8   9 127.691 28.0363   3
   0  -8   9 68.0111 25.1537   5
   0   8  10 42.7112 22.8554  86
   0   8  10 20.4628 22.8461  89
   0  -8  10-9.52267 20.5771  94
   0   8  10 2.14797 19.6676  66
   0   8  10-11.3689 14.9209  43
   0   8  10 23.1620 18.0735  49
   0   8  10 9.39631 18.6617  47
   0  -8  10 4.60912 21.8705   5
   0   8  10 29.1183 24.0797   3
   0   8  11 673.656 35.3538  59
   0  -8  11 658.062 36.4446   5
   0   8  11 679.157 36.8818   3
   0   8  11 664.801 32.8600  49
   0   8  11 641.239 30.5418  43
   0   8  11 661.277 32.7949  47
   0   8  11 674.829 34.9152  86
   0  -8 -12 675.101 34.5215   4
   0  -8  12 649.261 33.7768   5
   0   8  12 719.200 35.0917   3
   0   8  12 636.430 31.9028  59
   0  -8 -13 33.8830 15.8365  65
   0   8  13 43.5860 10.7385  59
   0   8  13 19.3169 13.0085  92
   0   8  13 30.1173 15.6782   3
   0  -8 -13 5.72981 14.2522   4
   0   8  13 12.0912 15.2418  89
   0  -8 -14 229.984 16.1916  65
   0   8  14 227.749 15.3922   3
   0  -8 -14 238.720 15.1452   4
   0  10   0 482.098 29.6751  54
   0 -10   0 519.878 33.7408  87
   0 -10   0 596.676 34.3775   5
   0 -10   0 528.936 33.4377   4
   0 -10   1 61.9281 22.6186  87
   0 -10  -1 58.8763 21.1055  87
   0 -10  -1 89.4734 25.5991  34
   0  10   1 34.8703 16.6339  54
   0 -10   1 79.9558 22.5921   5
   0 -10   1 59.5033 22.1315   4
   0 -10  -1 75.1657 23.7520   4
   0 -10  -2 2266.19 88.8010  87
   0 -10   2 2341.90 90.2731  87
   0 -10  -2 2301.24 91.2475  34
   0  10   2 2290.37 88.0906  66
   0  10   2 2174.54 85.9015  54
   0 -10   2 2239.52 90.1177   5
   0 -10   2 2288.25 90.3666   4
   0 -10  -2 2327.03 90.2003   4
   0  10   3 36.8255 15.6782  89
   0 -10  -3 17.1824 18.8856  87
   0 -10   3 28.5764 21.3604  87
   0 -10  -3 60.0544 22.1662  34
   0  10   3 27.6916 18.9821  70
   0  10   3 43.8701 18.8070  66
   0  10   3 42.4862 14.8192  54
   0 -10   3 44.1924 21.8447   4
   0 -10  -3 37.4232 22.6415   4
   0 -10   3 23.5387 21.7457   5
   0  10   4 354.314 25.8061  66
   0  10   4 322.580 26.2769  70
   0 -10  -4 375.500 27.9883  34
   0  10   4 368.649 24.0402  89
   0 -10  -4 384.968 25.6337  87
   0 -10   4 361.828 28.3152   5
   0 -10   4 387.986 28.9603   4
   0 -10  -5 18.3007 15.7000  65
   0  10   5 14.1651 16.7176  66
   0  10   5 14.4774 17.8907  70
   0  10   5-15.1319 19.2184  33
   0 -10   5-1.92082 19.1852   5
   0 -10   5 6.82358 19.0150   4
   0 -10  -5 6.98719 15.5091  87
   0  10   5 5.45048 16.3257  89
   0  10   6-2.27194 15.6773  89
   0 -10  -6 13.6111 14.1928  87
   0  10   6-1.73058 17.2841  33
   0  10   6 3.81075 15.2130  66
   0  10   6-9.89525 16.3996  70
   0 -10  -6 4.76613 14.9544  65
   0  10   6-6.03943 16.0652  49
   0  10   6 33.9986 18.1546  39
   0 -10   6 1.76918 18.3613   5
   0  10   6 2.72131 19.9587   3
   0 -10  -7 281.497 16.9331  87
   0  10   7 298.974 24.6492  86
   0  10   7 245.250 20.2345  89
   0  10   7 256.781 21.2959  33
   0 -10  -7 246.601 20.2042  65
   0  10   7 263.433 19.8524  66
   0  10   7 313.090 21.3673  70
   0  10   7 263.345 19.4968  49
   0  10   7 265.641 21.6072  39
   0  10   7 276.649 20.4727  47
   0  10   7 325.962 23.7567   3
   0 -10   7 283.228 22.4790   5
   0  10   8 403.415 23.6776  89
   0  10   8 419.293 23.9829  33
   0 -10  -8 393.336 22.9741  65
   0  10   8 445.325 24.4298  39
   0  10   8 392.200 21.7995  47
   0  10   8 436.296 24.9562   3
   0 -10   8 397.795 23.9128   5
   0  10   9 188.564 14.9552  89
   0  10   9 240.396 16.2188  86
   0  10   9 172.194 14.6327  33
   0  10   9 195.064 14.9687  59
   0 -10  -9 185.736 13.8735  65
   0 -10  -9 209.738 15.4599   5
   0  10   9 192.379 15.7944   3
   0 -10   9 188.671 14.8581   5
   0  10  10 989.037 35.5825  92
   0 -10 -10 843.654 34.7163   4
   0  10  10 977.447 35.1261   3
   0 -10 -10 862.453 34.6289   5
   0 -10  10 813.515 34.6565   5
   0  10  10 876.138 34.6810  89
  -1  -1  19 338.878 21.7412   3
  -1   1  19 272.569 21.3345   3
   1  -1 -19 351.218 21.7956   4
   1  -1 -19 379.056 20.6224  72
  -1   1  19 332.334 21.0971  64
   1  -1 -19 352.376 20.6714  74
  -1   1  19 382.178 21.8467  98
   1   1 -19 385.353 20.8043  51
   1   1 -19 311.279 18.6504  46
   1  -1 -19 339.373 19.3389  45
   1  -1 -19 339.892 21.6885  51
   1  -1 -19 332.438 20.9604  46
   1  -1 -19 307.887 18.0245  31
  -1  -1  18 309.299 26.0664   3
  -1   1  18 335.365 27.0751   3
  -1  -1  18 270.358 21.9309  58
  -1   1  18 298.046 22.0188  58
  -1  -1  18 309.911 23.8873  98
  -1   1  18 278.551 25.6889  98
   1  -1 -18 371.352 24.1151  45
   1  -1 -18 304.515 25.9770  51
   1   1 -18 315.070 23.6446  46
   1  -1 -18 313.637 24.8793  46
   1   1 -18 338.029 20.9486  45
   1  -1 -18 307.722 22.1012  31
  -1   1  17 156.024 25.6844   3
  -1  -1  17 155.009 27.6748   3
  -1  -1  17 111.477 23.2677  98
  -1   1  17 140.730 22.5381  58
  -1  -1  17 120.852 21.9028  58
  -1  -1  17 118.377 24.3379  64
   1   1 -17 123.731 20.2854  45
   1  -1 -17 131.638 25.7427  46
   1  -1 -17 143.305 17.6176  56
   1  -1 -17 87.3558 22.5192  45
   1   1 -17 117.028 18.1153  31
   1  -1 -17 71.6238 20.5839  31
  -1  -1  16 803.550 45.2201  98
   1  -1 -16 783.667 40.1509  76
  -1   1  16 888.747 44.7029  58
  -1  -1  16 922.866 47.1269  64
   1  -1 -16 838.174 40.4323  56
  -1  -1  16 810.821 43.9266  58
   1  -1 -16 761.997 43.6266  31
   1   1 -16 847.015 41.4119  31
  -1   1  16 867.339 47.0363   3
  -1  -1  16 811.674 48.2240   3
  -1   1  15 65.3944 29.8819   3
  -1   1  15 33.6897 42.5737   1
  -1  -1  15 95.2422 29.5292   3
  -1  -1  15 141.627 47.6693   1
   1   1 -15 105.526 49.5286   7
  -1  -1  15 38.1123 25.7794  98
  -1  -1  15 102.095 28.1930  90
   1  -1 -15 63.4461 21.5815  76
  -1   1  15 68.4050 25.0458  90
   1  -1 -15 76.7401 45.4236  19
   1   1 -15 22.0875 41.0179  19
   1   1 -15 45.7725 42.7192  18
   1  -1 -15 41.8226 41.0203  18
  -1  -1  15 65.5541 28.3882  64
  -1  -1  15 85.7377 25.9682  58
  -1   1  15 68.8167 25.8603  58
   1  -1 -15 54.6720 21.3117  56
   1   1 -15 18.0880 43.0995  24
   1  -1 -15 65.1995 37.7399  27
   1   1 -15 59.2086 40.4039  25
   1  -1 -15 58.9365 39.1719  25
   1   1 -15 39.6652 42.3090  11
   1  -1 -15 102.914 41.8927  12
   1   1 -14 917.696 70.8973  12
   1   1 -14 840.764 77.0533  11
   1  -1 -14 649.531 69.5341  12
  -1   1  14 731.783 74.6038   1
  -1   1  14 978.707 50.5891   3
  -1  -1  14 936.095 51.4235   3
  -1  -1  14 1022.10 77.4873   1
  -1   1  14 879.308 46.8877  90
  -1  -1  14 911.897 50.9084  90
  -1  -1  14 1071.52 51.3091  98
   1  -1 -14 878.828 46.4605  76
   1  -1 -14 880.228 74.2247  18
   1   1 -14 951.687 78.7161  19
   1   1 -14 920.933 79.8985  18
   1  -1 -14 829.373 76.7605  19
  -1  -1  14 946.336 48.7183  58
  -1  -1  14 941.547 50.4313  64
   1  -1 -14 814.584 45.0844  56
  -1  -1  14 798.506 41.4015  55
  -1   1  14 976.444 48.0817  43
   1   1 -14 886.878 78.8806  24
   1   1 -14 741.557 70.7497  25
   1  -1 -14 951.967 76.2560  25
   1   1 -13 733.241 66.3892  12
   1   1 -13 732.680 70.2684  11
   1  -1 -13 825.448 72.6504  12
  -1  -1  13 838.247 46.3930   3
  -1   1  13 807.425 71.5694   1
  -1   1  13 749.580 45.9000   3
  -1  -1  13 813.016 72.8923   1
  -1   1  13 749.269 43.0594  90
  -1  -1  13 848.366 46.1834  98
  -1  -1  13 801.419 46.7317  90
   1   1 -13 788.847 73.3049  18
   1  -1 -13 812.755 74.0863  19
   1  -1 -13 865.149 70.3585  18
  -1  -1  13 841.592 46.5283  64
  -1  -1  13 812.419 43.9457  58
  -1  -1  13 725.529 39.5510  67
  -1   1  13 834.111 44.4351  43
  -1  -1  13 765.763 38.4756  55
   1   1 -13 617.483 66.4594  25
   1  -1 -13 639.873 66.9642  25
   1   1 -13 835.623 76.7767  24
   1   1 -12 1230.49 88.3139  11
   1  -1 -12 1250.05 86.9486  12
   1   1 -12 1266.82 80.5186  12
  -1  -1  12 1276.01 86.0659   1
  -1  -1  12 1275.33 59.6415   3
  -1   1  12 1292.53 59.9759   3
  -1   1  12 1202.02 85.8902   1
  -1  -1  12 1350.93 58.9952  98
  -1   1  12 1246.54 57.5749  90
  -1  -1  12 1224.53 58.2277  82
  -1  -1  12 1345.63 60.8633  90
   1  -1 -12 1186.59 82.4855  18
   1  -1 -12 1222.92 86.7591  19
   1   1 -12 1387.66 86.5359  18
  -1  -1  12 1357.10 58.2360  58
  -1  -1  12 1375.17 60.0843  64
  -1  -1  12 1190.84 55.2543  67
  -1  -1  12 1196.79 54.1453  55
  -1   1  12 1255.25 57.7907  43
   1   1 -12 1321.03 85.1676  25
   1  -1 -12 1214.11 82.4453  25
   1   1 -12 1284.47 88.3244  24
   1  -1 -11 2611.64 132.376  12
   1   1 -11 2735.54 128.146  12
   1   1 -11 3014.06 135.987  11
  -1   1  11 2868.08 133.312   1
  -1  -1  11 2622.15 105.650   3
  -1  -1  11 2719.11 131.027   1
  -1   1  11 2649.94 105.288   3
  -1  -1  11 2852.84 105.900  98
  -1   1  11 2702.19 101.456  89
  -1  -1  11 2707.46 105.772  90
  -1  -1  11 2712.84 105.379  82
  -1   1  11 2690.29 104.423  90
   1  -1 -11 2895.83 133.634  18
   1   1 -11 2762.46 120.646  21
  -1  -1  11 2860.86 105.120  58
  -1  -1  11 2478.35 102.707  67
  -1  -1  11 2930.60 102.866  55
  -1   1  11 2524.61 103.994  43
  -1  -1  11 2721.28 104.131  43
   1   1 -11 2755.17 135.998  24
   1  -1 -11 2799.21 131.756  25
   1  -1 -11 2545.28 133.208  24
   1   1 -11 2621.24 130.005  25
   1  -1 -10 356.241 47.3347  12
   1   1 -10 365.874 51.6970  11
   1   1 -10 371.309 44.9223  12
  -1  -1  10 345.538 26.2603  98
  -1  -1  10 354.760 26.7321  94
  -1  -1  10 340.053 25.6338  82
  -1  -1  10 343.306 26.5965  90
   1  -1 -10 365.895 47.6954  18
   1   1 -10 361.752 38.3117  21
   1  -1 -10 250.661 33.6005  21
  -1   1  10 325.088 42.3374  22
   1  -1 -10 291.519 49.3922  24
   1   1 -10 333.982 48.8217  24
   1   1 -10 330.638 46.6137  25
   1  -1 -10 274.275 43.7705  25
  -1  -1  10 347.317 25.6663  43
  -1   1  10 378.219 25.4768  43
  -1   1  10 308.455 48.2571   1
  -1   1  10 330.267 27.5405   3
  -1  -1  10 349.176 47.6573   1
  -1  -1  10 315.824 27.9414   3
   1   1  -9 1648.11 87.6252  25
   1   1  -9 1725.89 90.6041  24
   1  -1  -9 1604.96 91.6595  24
   1  -1  -9 1635.76 88.2752  25
  -1   1   9 1728.25 91.2215   1
  -1  -1   9 1728.20 89.3771   1
   1   1  -9 1813.21 86.0992  12
   1   1  -9 1783.53 91.6098  11
  -1   1   9 1603.09 71.3585   8
   1  -1  -9 1740.19 90.7077  12
  -1   1   9 1506.14 85.3482  22
   1   1  -9 1695.25 81.2598  21
   1  -1  -9 1653.36 88.2282  18
   1  -1  -9 1678.56 78.0434  21
   1  -1  -8 481.385 47.2155  24
   1   1  -8 512.386 48.4538  24
   1  -1  -8 446.854 47.2462  25
   1   1  -8 418.572 45.2584  25
  -1  -1   8 509.194 48.3512   1
  -1   1   8 393.214 50.3059   1
   1   1  -8 434.612 47.3394  11
   1   1  -8 478.234 42.2781  12
  -1   1   8 392.566 31.6457   8
  -1  -1   8 527.372 44.8364  14
   1  -1  -8 465.150 46.5449  12
  -1   1   8 464.603 44.2376  22
   1  -1  -8 468.743 45.8426  18
  -1   1   8 447.944 29.1252  17
   1   1  -8 508.090 39.8903  21
   1  -1  -8 459.528 36.3481  21
  -1  -1   7 108.275 31.7555  28
   1   1  -7 52.6738 30.9408  25
   1  -1  -7 38.3766 32.2358  25
   1  -1  -7 91.0190 37.0397  24
  -1  -1   7 92.6239 37.3885   1
  -1   1   7 109.432 37.7439   1
   1  -1  -7 80.4655 35.6348  12
  -1  -1   7 113.910 33.2352  14
   1   1  -7 143.235 31.5297  12
  -1   1   7 74.0811 23.5137   8
  -1   1   7 61.8750 33.4400  22
   1  -1  -7 132.124 25.7309  21
   1   1  -7 87.0062 28.4067  21
   1   1  -7 83.7950 21.4356  23
   1  -1  -7 89.0079 32.8250  18
  -1   1   7 94.1169 21.8309  17
   1  -1  -6 35787.0 1214.31  25
   1  -1  -6 35398.2 1215.40  24
  -1  -1   6 35664.2 1211.71  28
   1   1  -6 34217.8 1205.43  23
   1   1  -6 34796.3 1204.57  26
   1   1  -6 34987.3 1213.02  25
  -1  -1   6 35582.1 1213.97   1
  -1   1   6 35166.4 1214.54   1
   1  -1  -6 35764.6 1214.25  12
   1   1  -6 33160.9 1199.52  15
   1   1  -6 33947.3 1210.29  12
  -1  -1   6 36155.9 1213.42  14
  -1   1   6 34258.2 1206.67   8
  -1   1   6 35283.2 1206.14  17
   1  -1  -6 36017.5 1213.55  18
   1  -1  -6 35016.6 1208.48  21
  -1   1   6 36487.5 1213.56  22
   1   1  -6 34887.7 1209.63  21
   1  -1  -5 6687.45 243.525  24
  -1  -1   5 6308.24 241.119  28
   1  -1  -5 6711.73 242.949  25
   1   1  -5 6450.82 234.914  23
   1   1  -5 6671.58 235.281  26
  -1  -1   5 6541.05 242.795   1
  -1  -1   5 6487.43 242.204   2
  -1   1   5 6432.39 236.970   8
   1   1  -5 6668.56 239.387  12
  -1  -1   5 6587.52 242.076  14
   1  -1  -5 6639.55 242.282  18
   1   1  -5 6760.19 239.309  21
  -1   1   5 6749.69 236.851  17
   1  -1  -5 6549.06 237.649  21
  -1   1   5 6731.65 242.219  22
  -1   1   5 6747.41 244.152  20
  -1  -1   4 353.139 35.6019  28
   1  -1  -4 403.706 34.5687  25
   1  -1  -4 390.650 35.2791  24
   1   1  -4 382.624 23.4396  23
  -1  -1   4 351.660 34.8035   2
  -1  -1   4 385.005 36.2584   1
   1   1  -4 405.916 17.5066   9
  -1  -1   4 402.122 34.0558  14
  -1   1   4 432.212 20.5968  15
  -1   1   4 428.637 35.6777  22
  -1   1   4 447.157 29.4968  17
   1  -1  -4 385.653 27.9202  21
  -1   1   4 424.645 36.0232  20
   1  -1  -4 416.081 33.4376  18
   1  -1  -3 99195.5 3357.65  25
  -1  -1   3 95153.2 3357.92  28
   1  -1  -3 98411.7 3358.45  24
  -1  -1   3 97020.9 3357.46   1
  -1  -1   3 97155.2 3357.31   2
  -1  -1   3 98351.7 3358.45  14
  -1   1   3 97937.1 3352.62  15
   1  -1  -3 98141.7 3354.83  21
  -1   1   3 98325.6 3355.71  17
  -1   1   3 97187.5 3358.45  20
   1   1  -3 95211.9 3352.13  23
   1  -1  -2 2437.03 89.2548  24
   1  -1  -2 2338.55 88.6962  25
  -1   1   2 2232.59 88.7184   6
  -1  -1   2 2417.02 90.2388  14
  -1   1   2 2323.70 84.9928  15
   1  -1  -2 2388.53 87.5743   9
  -1   1   2 2355.42 88.5309  10
  -1   1   2 2357.91 88.5775  20
   1  -1  -2 2296.73 85.9166  21
   1   1  -2 2281.30 82.3699  23
  -1   1   2 2353.21 89.2519  22
  -1  -1   1 7643.53 263.658  28
   1  -1  -1 7608.04 262.492  25
   1  -1  -1 7577.90 260.836  27
   1  -1  -1 7523.60 262.870  24
  -1   1   1 7409.56 262.701   6
  -1   1   1 7329.10 260.592   7
  -1   1   1 7470.17 262.305  10
   1  -1  -1 7432.70 262.598   9
  -1   1   1 7434.62 262.654  22
  -1   1   1 7331.82 261.640  20
   1  -1   0 28075.5 967.232  29
   1  -1   0 28433.5 970.052  24
  -1  -1   0 28230.4 969.600  28
  -1   1   0 27620.8 968.519   7
   1  -1   0 27583.7 970.152   2
   1   1   0 28279.2 968.747   6
  -1  -1   0 28446.7 967.159  12
   1  -1   0 27939.4 967.740  13
  -1   1   0 27855.6 969.342  10
   1   1   0 28037.9 966.890  10
  -1  -1   0 28536.4 967.033  11
  -1  -1   0 28016.4 966.585  19
   1  -1   0 28190.8 968.408  16
  -1   1   0 28155.3 969.657  17
  -1  -1   0 28259.3 967.671  18
  -1   1   0 27009.1 967.222  20
  -1   1   0 27930.7 968.889  22
  -1  -1  -1 1533.51 56.1787  28
   1   1   1 1583.10 55.5408  29
  -1   1  -1 1429.82 58.6995   7
   1   1   1 1540.88 58.6106   6
   1  -1   1 1579.70 59.3415   2
   1  -1   1 1538.29 59.2805   1
  -1  -1  -1 1510.30 56.4409  14
   1  -1   1 1459.38 61.2465  14
  -1  -1  -1 1506.15 58.0484  12
  -1   1  -1 1545.81 55.3451  12
   1  -1   1 1499.46 57.9652  13
   1  -1   1 1514.80 57.3798   9
  -1   1  -1 1507.86 56.1589  11
  -1  -1  -1 1650.74 57.4075  11
   1  -1   1 1468.75 57.5589  16
   1   1   1 1536.34 60.1552  20
  -1   1  -1 1374.39 56.6891  17
  -1  -1  -1 1590.57 60.0672  21
  -1  -1  -1 1580.80 56.3369  18
  -1  -1  -2 523.409 31.7173  25
  -1  -1  -2 522.914 31.3168  23
   1   1   2 532.974 30.1215   6
   1  -1   2 514.662 29.4392   1
   1  -1   2 505.164 29.3899   2
   1  -1   2 552.348 34.1970  14
  -1  -1  -2 546.824 28.9675  11
  -1   1  -2 479.019 25.1261  12
  -1   1  -2 510.887 26.0282  15
  -1   1  -2 497.395 27.7762  11
   1   1   2 477.072 27.1851  17
   1   1   2 472.247 32.1106  20
  -1  -1  -2 556.387 26.7159  18
  -1   1  -2 539.916 26.6835  23
  -1  -1  -2 472.403 29.5254  21
  -1   1  -3 31145.5 1053.87  26
  -1  -1  -3 31292.6 1056.67  25
  -1  -1  -3 29345.5 1055.50  23
   1  -1   3 30873.7 1055.08   1
   1   1   3 31298.3 1055.28   6
   1  -1   3 30622.7 1054.99   2
  -1   1  -3 30497.6 1054.38  11
  -1   1  -3 29271.2 1051.25  15
   1   1   3 30083.6 1054.68   8
   1  -1   3 30970.5 1052.34   8
  -1   1  -3 30599.6 1052.80  12
  -1  -1  -3 30084.9 1054.88  11
   1  -1   3 29526.5 1055.75  14
   1   1   3 30271.7 1052.25  17
  -1  -1  -3 30670.7 1054.88  21
  -1   1  -3 30193.1 1052.52  23
   1   1   3 30227.4 1056.61  20
   1   1   3 30777.2 1055.44  22
  -1  -1  -3 30295.5 1053.47  18
  -1  -1  -4 4140.56 153.253  23
  -1   1  -4 3801.88 149.224  26
  -1  -1  -4 4225.77 154.996  25
   1  -1   4 3935.71 152.344   2
   1   1   4 4235.69 153.467   6
   1  -1   4 4326.88 153.593   1
   1   1   4 4077.01 151.548   8
   1  -1   4 4282.26 148.323   8
   1  -1   4 4119.98 153.403  14
  -1   1  -4 4023.57 152.514  11
  -1   1  -4 3818.43 145.283  15
  -1   1  -4 4236.95 151.202  12
  -1   1  -4 4246.21 153.834  21
   1   1   4 3962.06 147.300  17
  -1   1  -4 4135.20 149.366  23
  -1  -1  -4 4067.43 152.353  21
   1   1   4 4046.77 152.189  22
  -1  -1  -5 1015.16 56.6067  25
  -1   1  -5 1113.66 48.0623  26
  -1  -1  -5 976.498 53.8915  23
   1  -1   5 1034.32 53.9545   1
   1   1   5 939.474 54.8337   6
  -1   1  -5 947.572 54.3316  11
   1  -1   5 1050.41 53.4843  14
   1   1   5 1035.75 50.6902   8
  -1   1  -5 1093.63 51.9478  12
   1  -1   5 1072.01 45.5414   8
  -1   1  -5 899.643 40.0618  15
  -1  -1  -5 995.327 55.7842  12
   1   1   5 976.247 50.8735  22
  -1  -1  -5 1040.85 52.9410  21
  -1   1  -5 1067.22 48.8717  23
   1   1   5 984.376 43.4953  17
  -1   1  -5 970.051 51.9051  21
  -1   1  -6 516.632 44.1660  25
  -1   1  -6 482.421 34.6733  23
  -1  -1  -6 502.604 44.1723  25
  -1  -1  -6 459.396 39.9799  23
   1  -1   6 440.632 40.8249   1
   1   1   6 543.786 44.2256   1
   1  -1   6 531.850 39.9852  14
  -1   1  -6 571.186 44.0576  11
   1   1   6 497.185 35.8836   8
  -1   1  -6 575.551 39.8216  12
  -1  -1  -6 480.220 44.7583  12
  -1   1  -6 481.096 21.6663  15
   1  -1   6 469.313 30.6968   8
  -1  -1  -6 510.951 39.2954  21
   1   1   6 515.080 28.1645  17
   1   1   6 540.643 38.6200  22
  -1   1  -6 440.856 41.5832  21
  -1  -1  -7 4766.52 184.380  25
  -1   1  -7 4658.02 183.627  25
  -1   1  -7 4476.51 175.280  23
   1   1   7 4672.75 183.021   1
   1  -1   7 4518.04 182.599   1
   1  -1   7 4643.61 178.639  14
  -1   1  -7 4695.79 183.400  11
  -1  -1  -7 5019.34 184.356  12
  -1   1  -7 4687.27 179.764  12
   1   1   7 4537.52 175.516   8
  -1  -1  -7 4545.07 178.089  21
  -1  -1  -7 4935.85 181.232  18
   1   1   7 4861.02 179.516  22
   1   1   7 4480.28 166.928  17
  -1   1  -7 4533.74 179.187  21
   1   1   7 4570.96 184.995  20
  -1   1  -8 251.369 43.7350  25
  -1  -1  -8 212.634 41.9463  25
   1  -1   8 258.389 42.3201   1
   1   1   8 273.660 43.1887   1
  -1  -1  -8 306.127 44.7404  12
  -1   1  -8 317.957 42.4708  11
   1   1   8 304.401 31.5943   8
   1  -1   8 242.607 34.1965  14
  -1   1  -8 228.898 36.4820  12
   1   1   8 331.952 37.8985  22
  -1  -1  -8 258.004 38.1938  18
   1   1   8 263.658 42.2176  20
  -1   1  -8 221.457 33.7406  21
  -1   1  -8 254.417 31.0682  23
  -1  -1  -8 246.483 35.2164  21
  -1   1  -9 5594.72 212.980  23
  -1  -1  -9 5755.57 226.355  25
  -1   1  -9 5465.33 224.823  25
   1   1   9 5617.21 226.313  20
  -1  -1  -9 5550.41 220.336  18
  -1   1  -9 5408.82 217.374  21
  -1  -1  -9 5339.80 215.400  21
   1   1   9 5730.13 217.577  22
   1   1   9 5552.30 210.808   8
   1  -1   9 5699.59 216.463  14
  -1  -1  -9 5703.09 224.508  12
  -1   1  -9 5592.96 220.219  12
  -1   1  -9 5675.55 224.882  11
   1  -1   9 5687.24 223.100   1
   1   1   9 5734.29 225.640   1
  -1   1 -10 9188.71 343.954  11
   1   1  10 9177.40 325.496   8
  -1  -1 -10 8945.70 342.996  12
  -1   1 -10 9246.21 339.210  12
   1  -1  10 8919.10 316.836   3
   1   1  10 8875.10 316.780   3
   1   1  10 9274.65 343.931   1
   1  -1  10 8807.03 342.310   1
   1  -1  10 9253.70 316.888  98
   1  -1  10 9098.46 316.606  94
   1   1  10 8836.09 316.244  90
   1  -1  10 8874.02 316.646  82
   1  -1  10 9327.95 317.685  90
   1   1  10 9137.88 346.477  20
  -1   1 -10 8362.34 334.655  21
  -1  -1 -10 8913.41 339.446  18
   1   1  10 8788.95 333.742  22
  -1  -1 -10 8647.49 333.000  21
   1  -1  10 8634.14 315.236  67
   1   1  10 8852.58 314.546  59
   1   1  10 8695.16 315.782  43
  -1  -1 -10 8750.70 342.381  25
  -1   1 -10 8928.06 344.038  25
  -1   1 -11 4.63444 39.1409  11
  -1   1 -11 31.9298 36.7288  12
  -1  -1 -11 59.8071 42.7594  12
   1  -1  11 75.7368 42.0975   1
   1   1  11 45.4452 39.4580   1
   1   1  11 41.7480 22.0771   3
   1  -1  11 53.8667 23.2538   3
   1  -1  11 72.4112 22.5159  98
   1  -1  11 25.4354 19.1191  94
   1  -1  11 28.8033 23.7567  90
   1  -1  11 61.7050 21.3153  82
   1   1  11 72.4735 22.4017  90
   1   1  11 37.4293 18.5271  82
  -1  -1 -11 53.2381 29.6742  21
  -1  -1 -11 28.6973 36.6781  18
  -1   1 -11 25.6174 31.6651  21
   1  -1  11 32.5096 21.7339  58
   1  -1  11 31.0964 18.4126  67
   1   1  11 45.3913 19.4709  43
  -1  -1 -11 32.7472 39.9880  25
  -1   1 -11 56.8796 40.6757  25
  -1  -1 -12 326.049 51.8623  12
  -1   1 -12 251.653 45.6479  12
  -1   1 -12 185.439 50.1759  11
   1  -1  12 257.112 31.0746   3
   1  -1  12 264.381 48.3411   1
   1   1  12 207.832 29.1128   3
   1   1  12 276.584 51.0687   1
   1  -1  12 253.779 27.0872  98
   1  -1  12 280.176 28.5306  82
   1  -1  12 278.355 29.7968  90
  -1  -1 -12 270.769 26.3522  76
   1   1  12 217.570 27.1558  90
  -1   1 -12 234.038 41.6052  21
  -1  -1 -12 255.413 46.5898  18
  -1  -1 -12 231.789 25.0870  56
   1  -1  12 238.355 23.7944  67
   1  -1  12 265.629 29.6372  58
   1  -1  12 266.547 24.5653  55
   1   1  12 281.859 27.5124  43
  -1   1 -12 195.871 47.0821  25
  -1  -1 -12 145.224 47.1623  25
  -1  -1 -12 306.065 50.2556  24
  -1  -1 -13 428.949 59.3812  12
  -1   1 -13 269.405 47.5240  12
  -1   1 -13 426.421 59.9205  11
   1  -1  13 432.358 57.5227   1
   1   1  13 485.991 60.7610   1
   1  -1  13 339.092 33.8808   3
   1   1  13 371.175 32.9604   3
   1   1  13 361.431 35.4703  98
   1  -1  13 368.860 33.3091  98
   1  -1  13 357.978 35.7978  90
   1  -1  13 385.682 33.0841  82
  -1  -1 -13 359.089 29.2230  76
   1   1  13 376.067 32.2997  90
  -1   1 -13 325.150 50.7715  18
  -1  -1 -13 357.760 59.4736  19
  -1  -1 -13 362.953 53.5299  18
   1  -1  13 436.293 34.0856  58
  -1  -1 -13 369.665 29.5735  56
   1  -1  13 362.056 28.3063  55
   1   1  13 358.012 31.3435  43
  -1   1 -13 512.681 59.8565  25
  -1  -1 -13 314.038 55.9184  24
  -1  -1 -13 317.776 54.9964  25
  -1   1 -14 1177.00 89.2350  11
  -1   1 -14 1188.01 82.2145  12
  -1  -1 -14 1123.95 85.9629  12
   1   1  14 1019.01 85.2918   1
   1  -1  14 1065.46 85.0018   1
  -1   1 -14 1222.83 92.6367   7
   1  -1  14 1248.12 61.1055   3
   1   1  14 1202.28 59.1562   3
   1  -1  14 1201.64 58.8556  98
   1   1  14 1273.93 60.3053  98
   1   1  14 1285.81 58.5885  90
   1  -1  14 1273.47 60.7774  90
  -1  -1 -14 1213.47 54.8602  76
  -1   1 -14 992.146 83.2445  18
  -1  -1 -14 1279.09 92.9015  19
  -1  -1 -14 1258.35 83.3142  18
  -1  -1 -14 1229.76 55.8615  56
   1  -1  14 1302.83 59.3193  58
   1  -1  14 1238.13 54.5988  55
  -1  -1 -14 1291.53 89.4549  24
  -1   1 -14 1033.60 85.7362  25
  -1  -1 -14 1164.52 87.4690  25
   1   1  15 412.939 35.9483   3
   1  -1  15 446.613 37.3705   3
   1   1  15 527.660 38.1568  98
   1  -1  15 418.394 32.7780  98
   1   1  15 429.505 32.4821  90
  -1  -1 -15 372.825 27.3037  76
   1  -1  15 369.746 36.0134  90
  -1   1 -15 346.377 54.5636  19
  -1  -1 -15 338.738 55.4760  19
  -1   1 -15 443.604 55.7824  18
  -1  -1 -15 405.191 28.8652  56
   1   1  15 424.294 36.1824  64
   1  -1  15 410.039 34.0621  58
   1   1  15 471.718 35.1717  58
   1  -1  15 358.671 26.7544  55
   1   1  15 431.088 27.3788  55
  -1  -1 -15 442.228 33.3794  31
  -1   1 -15 346.521 28.4031  31
  -1  -1 -15 384.425 57.5976  24
  -1   1 -15 276.785 53.9437  25
  -1  -1 -15 402.441 56.7018  25
   1  -1  16 37.1911 26.6770   3
   1   1  16 29.8533 26.9895   3
   1  -1  16 41.6662 26.5643  90
   1   1  16 33.9285 26.7224  64
   1   1  16 32.0866 23.6572  58
   1  -1  16 20.3890 24.0428  58
   1   1  16 82.9595 26.2085  98
   1  -1  16 34.8677 23.4775  98
  -1  -1 -16 12.2781 23.2057  45
  -1  -1 -16 48.9119 16.6531  56
  -1   1 -16 29.6593 19.8350  45
  -1  -1 -16 45.4121 24.7418  46
  -1   1 -16 41.5931 18.3983  31
  -1  -1 -16 27.1098 22.5850  31
   1   1  17 172.152 24.7423   3
   1  -1  17 109.450 25.2471   3
   1   1  17 132.862 24.6909  64
   1  -1  17 136.885 22.2396  58
   1   1  17 185.038 23.4133  58
   1   1  17 152.185 25.3412  98
   1  -1  17 127.059 22.0648  98
  -1  -1 -17 153.190 22.0126  45
  -1   1 -17 145.947 19.4772  45
  -1  -1 -17 140.964 23.1616  46
  -1   1 -17 99.8545 21.3088  46
  -1  -1 -17 90.8663 19.6433  31
   1   1  18 33.3118 18.9438   3
   1  -1  18 7.36308 18.4134   3
   1   1  18-2.34807 16.3314  58
   1  -1  18 15.0449 16.5208  58
  -1  -1 -18 8.33108 18.7611  74
   1   1  18 27.9821 18.9579  64
   1   1  18 29.8880 18.4374  98
   1  -1  18 19.6123 14.8008  98
  -1  -1 -18 15.6238 15.3484  45
  -1   1 -18 20.8018 17.3907  51
  -1  -1 -18 11.5045 17.3157  46
  -1  -1 -18 34.9179 19.0086  51
  -1   1 -18 5.96271 12.2560  45
  -1   1 -18 10.8774 14.4126  46
  -1  -1 -18 21.9577 13.8406  31
  -1  -1 -19 682.932 29.9043  72
   1  -1  19 608.273 29.1610  73
   1   1  19 684.070 28.2296  58
  -1   1 -19 683.461 31.1693  74
  -1  -1 -19 752.548 30.3472  74
  -1   1 -19 741.802 31.1532  72
   1   1  19 655.786 29.8492  98
   1   1  19 641.790 29.3196   3
  -1  -1 -19 667.554 29.4405   4
   1  -1  19 610.099 29.4779   3
  -1  -1 -19 691.982 30.7713  51
  -1   1 -19 699.728 29.3591  51
  -1  -1 -19 665.241 28.5300  45
  -1  -1 -19 622.576 29.5641  46
  -1   3  19 214.590 14.6822  98
   1  -3 -19 268.245 14.1864  45
   1  -3 -19 237.100 14.3072   4
  -1   3  18 30.4499 16.5714   3
   1  -3 -18 11.6862 16.9738   4
  -1   3  18 21.6835 12.8404  58
  -1  -3  18 24.0526 16.4782  73
  -1   3  18 5.36720 16.1336  98
   1  -3 -18 4.87215 14.8276  45
   1   3 -18 5.44593 11.9368  51
   1  -3 -18-2.56337 14.7903  51
   1  -3 -18 23.4675 14.8162  31
  -1  -3  17 171.292 24.8628   3
   1  -3 -17 148.631 24.3633   4
  -1   3  17 174.911 24.2992   3
  -1   3  17 190.311 23.8657  98
  -1   3  17 181.342 21.1510  58
  -1  -3  17 200.103 24.7431  73
   1  -3 -17 202.326 21.0383  74
   1  -3 -17 177.164 19.6369  56
   1  -3 -17 202.997 23.5056  51
   1  -3 -17 189.608 22.7883  31
  -1  -3  16 2052.95 84.0933   3
  -1   3  16 2064.23 83.0025   3
   1  -3 -16 2031.55 80.4158  76
  -1  -3  16 1713.39 77.0134  98
  -1   3  16 2132.36 83.6238  98
   1  -3 -16 2101.43 80.6606  56
   1  -3 -16 2048.19 81.9524  51
   1  -3 -16 2080.31 82.5953  31
  -1   3  15 5500.25 196.798   3
  -1  -3  15 5257.16 197.306   3
  -1  -3  15 4885.43 193.127  98
  -1   3  15 5445.84 197.529  98
   1  -3 -15 5256.91 195.775  76
  -1   3  15 5448.01 191.353  89
   1  -3 -15 5136.44 192.235  62
   1  -3 -15 5667.06 196.387  56
  -1  -3  15 5246.24 194.780  58
   1  -3 -15 5420.09 197.217  46
  -1   3  15 5191.34 195.253  43
   1  -3 -15 5600.59 197.017  31
   1  -3 -14 426.246 59.4111  11
   1   3 -14 405.158 55.9382  11
  -1   3  14 489.537 61.4346   1
  -1  -3  14 423.017 60.5423   1
  -1   3  14 448.937 37.3617   3
  -1  -3  14 474.561 39.8974   3
   1   3 -14 366.365 62.7636   7
  -1  -3  14 423.920 32.8316  98
  -1   3  14 523.537 38.4387  98
  -1   3  14 472.585 30.3750  89
   1  -3 -14 463.963 35.3432  76
   1  -3 -14 396.734 60.8995  19
   1  -3 -14 442.641 51.6938  18
  -1  -3  14 487.749 35.4514  58
   1  -3 -14 505.677 34.7332  56
   1  -3 -14 555.470 32.0657  62
  -1   3  14 485.625 35.5516  43
   1  -3 -14 430.112 36.7207  31
   1   3 -14 399.490 57.1476  25
   1  -3 -14 537.929 58.7550  25
   1   3 -14 487.097 62.0029  24
   1  -3 -14 346.988 55.8876  24
   1  -3 -13 940.237 80.1586  11
   1   3 -13 1241.27 82.1941  11
  -1  -3  13 1225.68 60.2155   3
  -1   3  13 1028.49 85.2818   1
   1   3 -13 1135.09 87.4650   7
  -1  -3  13 1162.17 85.0812   1
  -1   3  13 1234.91 58.0337   3
  -1   3  13 1195.58 58.0957  98
  -1  -3  13 1189.66 54.2787  98
  -1   3  13 1220.21 53.0446  89
   1  -3 -13 1053.17 55.5941  76
  -1   3  13 911.416 78.2114  22
   1  -3 -13 1157.63 86.0436  19
   1  -3 -13 1036.56 77.4094  18
  -1  -3  13 1164.93 56.4571  67
  -1   3  13 1196.11 50.1739  59
   1  -3 -13 1240.96 54.4186  62
  -1  -3  13 1102.20 54.5838  58
   1  -3 -13 1082.64 56.1978  56
  -1  -3  13 1099.31 57.6506  64
  -1   3  13 1169.16 54.7484  43
   1  -3 -13 1141.97 51.5408  48
   1  -3 -13 1141.66 86.1406  24
   1   3 -13 1040.59 85.4735  24
   1   3 -13 886.614 79.7765  25
   1  -3 -13 901.683 79.9249  25
   1  -3 -12 1231.87 86.3581  11
   1   3 -12 1324.40 82.9294  11
  -1   3  12 1305.69 89.2579   1
  -1  -3  12 1182.30 60.1504   3
  -1  -3  12 1169.91 56.7673   5
  -1  -3  12 1169.34 83.8902   1
  -1   3  12 1259.34 58.9306   3
  -1  -3  12 1177.16 54.6612  98
  -1  -3  12 1266.52 59.7772  90
  -1  -3  12 1221.86 58.2492  94
  -1   3  12 1225.48 59.1566  98
   1  -3 -12 1180.72 57.7240  76
  -1   3  12 1202.08 55.1738  89
  -1  -3  12 1019.35 54.0354  84
   1  -3 -12 1162.48 79.6929  18
  -1   3  12 1319.29 88.8043  22
   1  -3 -12 1212.73 86.9068  19
  -1  -3  12 1074.03 56.3282  67
  -1  -3  12 1221.87 58.5703  64
   1  -3 -12 1242.33 57.2871  56
  -1  -3  12 1190.36 56.7675  58
   1  -3 -12 1278.65 56.1991  62
  -1   3  12 1169.07 51.9991  59
   1  -3 -12 1202.60 54.1802  48
  -1   3  12 1253.32 56.3089  43
  -1   3  12 1178.49 52.7763  47
   1   3 -12 1141.25 83.5425  25
   1   3 -12 1193.24 85.8888  24
   1  -3 -12 1277.26 87.6389  25
  -1  -3  11 849.056 68.6847  14
   1  -3 -11 805.402 67.8959  11
   1   3 -11 859.744 65.4301  11
  -1  -3  11 767.853 46.2371   3
  -1   3  11 744.712 71.0007   1
  -1  -3  11 836.844 44.7058   5
  -1  -3  11 836.395 68.5092   1
  -1   3  11 850.193 44.6165   3
  -1   3  11 769.458 44.2861  98
  -1  -3  11 862.969 42.5544  98
  -1  -3  11 850.263 45.0720  94
   1  -3 -11 849.322 45.2478  76
  -1   3  11 797.181 42.0882  89
  -1  -3  11 894.269 46.1758  90
  -1  -3  11 767.424 42.5019  84
  -1   3  11 803.023 69.4765  22
   1  -3 -11 856.724 71.3202  19
   1  -3 -11 884.122 66.2754  18
  -1   3  11 877.200 73.9287  20
   1   3 -11 759.830 60.4982  21
   1  -3 -11 855.628 43.9557  56
  -1  -3  11 853.205 45.7449  64
   1  -3 -11 851.108 42.5892  62
  -1  -3  11 846.195 44.6200  67
  -1  -3  11 839.336 44.2743  58
   1  -3 -11 850.883 41.4429  61
  -1   3  11 814.428 39.9122  59
  -1   3  11 778.489 43.5673  39
   1  -3 -11 819.968 41.6593  48
  -1   3  11 809.162 39.5332  47
  -1  -3  11 785.706 40.3020  55
   1   3 -11 732.980 68.1934  24
   1  -3 -11 759.897 53.7050  27
   1  -3 -11 1040.41 72.4472  25
   1   3 -11 658.328 63.8604  25
   1  -3 -10 2759.58 133.765  12
   1  -3 -10 2653.21 129.725  11
  -1   3  10 2758.10 118.774   8
  -1  -3  10 2792.27 131.974  14
   1   3 -10 2786.58 127.494  11
  -1  -3  10 2771.09 106.535   3
  -1  -3  10 2736.81 105.261   5
  -1   3  10 2711.31 134.026   1
  -1  -3  10 2790.06 132.619   1
  -1   3  10 2784.46 105.655   3
  -1  -3  10 2481.89 103.148  98
  -1   3  10 2767.39 105.819  98
  -1  -3  10 2771.12 105.609  94
   1  -3 -10 2676.88 105.918  76
  -1  -3  10 3152.90 106.360  84
  -1  -3  10 2822.76 106.494  90
  -1   3  10 2742.61 104.189  89
  -1   3  10 2856.24 134.867  22
   1  -3 -10 2631.00 131.519  19
  -1   3  10 2727.23 136.953  20
   1   3 -10 2806.70 126.406  21
   1  -3 -10 2556.39 126.410  18
   1  -3 -10 2660.95 103.798  61
  -1  -3  10 2771.11 105.828  64
  -1   3  10 2546.26 102.115  59
  -1  -3  10 2677.33 105.635  67
   1  -3 -10 2675.83 104.557  62
  -1  -3  10 2680.07 104.781  58
  -1   3  10 2606.53 102.274  47
  -1   3  10 2829.50 103.819  49
  -1   3  10 2824.05 104.857  39
   1  -3 -10 2464.55 103.076  48
  -1  -3  10 2698.16 103.065  55
   1  -3 -10 2717.70 133.064  25
   1   3 -10 2782.75 133.216  25
  -1   3  10 2637.58 104.090  33
   1  -3 -10 2834.15 117.937  27
   1  -3  -9 11556.7 418.109  11
   1  -3  -9 11707.7 422.005  12
  -1   3   9 11180.6 410.531   8
   1   3  -9 11217.7 414.218  11
  -1  -3   9 11384.2 420.440  14
  -1  -3   9 11542.7 421.158   1
  -1   3   9 11480.9 394.707   3
  -1  -3   9 11308.6 395.278   3
  -1  -3   9 11534.8 394.888   5
  -1  -3   9 11237.9 394.836  94
  -1  -3   9 10135.5 393.749  84
  -1  -3   9 10580.2 394.135  90
  -1  -3   9 11681.5 394.957  82
   1  -3  -9 11439.2 395.525  76
   1  -3  -9 11074.5 394.511  62
  -1   3   9 11105.2 394.220  70
   1  -3  -9 10871.9 393.489  61
  -1  -3   9 10970.0 394.255  58
  -1  -3   9 10871.2 394.523  64
  -1  -3   9 11271.4 395.070  67
   1  -3  -9 10966.4 406.586  27
   1  -3  -9 11268.6 421.137  25
   1   3  -9 11075.8 406.185  26
  -1   3   9 11447.4 393.804  33
   1   3  -9 11211.7 421.025  25
  -1  -3   9 11283.8 393.117  55
  -1   3   9 11199.9 394.075  39
   1  -3  -9 10999.1 393.904  48
  -1   3   9 10967.0 392.058  47
  -1   3   9 11439.0 393.025  49
   1   3  -9 11551.3 415.987  21
   1  -3  -9 11393.7 415.784  18
  -1   3   9 12133.6 423.485  22
  -1   3   9 11414.6 425.010  20
   1  -3  -9 11657.5 421.168  19
  -1   3   9 11672.6 407.738  17
   1  -3  -8 96.8831 38.1759  25
   1  -3  -8 53.7786 23.9079  27
   1   3  -8 62.0904 27.6237  26
  -1   3   8 29.1708 16.5696  70
  -1  -3   8 49.1823 19.6089  67
  -1   3   8 65.0582 39.3887   6
  -1  -3   8 24.6320 36.6653   1
  -1  -3   8 43.3534 21.1574   3
  -1   3   8 93.2479 20.3091   3
  -1  -3   8 66.1332 40.1256   2
  -1   3   8 24.9237 29.4871   8
   1   3  -8 36.3016 21.9627  12
  -1  -3   8 65.7874 38.3822  14
   1   3  -8 11.2624 31.7626  11
   1  -3  -8 87.4481 38.5267  12
   1  -3  -8 46.2124 32.5390  11
  -1   3   8 89.7928 30.1210  17
  -1   3   8 57.7149 37.9820  22
   1  -3  -8 58.8132 34.8768  19
   1  -3  -8 36.4212 33.4421  18
  -1   3   8 92.3318 37.5377  20
   1   3  -8 123.925 37.9875  21
   1   3  -7 35861.7 1236.20  26
   1  -3  -7 34495.9 1232.05  27
   1  -3  -7 35410.8 1244.28  25
  -1  -3   7 36314.8 1244.25   1
  -1   3   7 35090.6 1243.60   6
  -1  -3   7 36699.6 1244.79   2
   1   3  -7 34326.6 1231.07  15
  -1   3   7 35580.8 1239.03   8
   1  -3  -7 35904.6 1242.74  12
   1  -3  -7 35540.9 1239.31  11
  -1  -3   7 35955.1 1245.53  14
   1   3  -7 36547.8 1237.41  11
  -1   3   7 34641.4 1225.46  15
   1   3  -7 34856.8 1228.72  12
   1  -3  -7 37080.6 1243.63  19
   1  -3  -7 35002.2 1239.58  18
  -1   3   7 34840.2 1246.09  20
  -1   3   7 34668.6 1236.23  17
  -1   3   7 35774.7 1245.61  22
  -1  -3   6 10247.6 386.514  28
   1  -3  -6 10329.4 373.951  27
   1  -3  -6 10666.2 386.269  25
  -1  -3   6 10734.8 385.568   1
  -1   3   6 10370.4 384.349   6
  -1  -3   6 11051.4 385.668   2
   1  -3  -6 10529.1 383.334  12
   1   3  -6 10573.2 377.744  11
   1  -3  -6 10838.0 380.422  11
   1   3  -6 10382.9 370.112  12
  -1  -3   6 10748.6 388.726  14
  -1   3   6 10599.0 372.262  15
   1   3  -6 10071.3 368.080  23
   1  -3  -6 10640.6 384.027  19
   1  -3  -6 10011.6 380.779  18
  -1   3   6 10789.4 387.410  20
  -1   3   6 10550.5 380.686  17
   1  -3  -5 375.405 44.9301  25
   1  -3  -5 378.471 30.0805  27
  -1  -3   5 421.828 42.5243   2
  -1  -3   5 316.960 40.7709   1
  -1   3   5 404.269 43.8902   6
   1   3  -5 370.891 22.7540  12
   1   3  -5 386.293 32.5358  11
  -1   3   5 408.935 31.4303  15
   1  -3  -5 455.301 36.5196  11
  -1  -3   5 359.684 47.8266  14
   1  -3  -5 446.136 40.9691  12
   1  -3  -5 433.755 42.3525  18
   1   3  -5 341.941 23.3075  23
  -1   3   5 353.453 37.3980  17
   1  -3  -5 445.687 41.7828  19
  -1   3   5 393.100 42.5485  20
  -1  -3   4 1647.22 82.1525  28
   1  -3  -4 1685.16 79.0408  25
  -1  -3   4 1541.58 77.7248   1
  -1  -3   4 1719.70 78.6792   2
  -1   3   4 1705.59 78.0061   6
  -1  -3   4 1665.79 80.9022  14
  -1   3   4 1618.90 70.0165  15
   1   3  -4 1445.05 57.2743  12
   1  -3  -4 1691.64 69.6063  11
   1  -3  -4 1697.70 73.2854  12
   1   3  -4 1546.16 65.5421  11
  -1   3   4 1798.97 79.7779  22
   1  -3  -4 1625.37 74.7419  19
   1  -3  -4 1806.20 75.8783  18
  -1   3   4 1691.41 76.2044  17
   1   3  -4 1647.05 63.4209  23
  -1   3   4 1560.30 76.1101  20
  -1  -3   3 20711.1 754.799  28
   1  -3  -3 21978.1 753.973  25
  -1   3   3 21792.6 753.372   6
  -1  -3   3 20992.9 752.141   2
  -1  -3   3 21605.5 753.062   1
   1  -3  -3 20628.7 747.684  12
   1   3  -3 21108.1 742.311  11
   1   3  -3 21809.8 746.330  10
   1  -3  -3 21247.3 744.468  11
  -1   3   3 21656.7 749.675  10
  -1   3   3 21210.3 754.413  22
  -1   3   3 21541.3 751.478  20
  -1   3   3 22056.6 753.009  17
   1  -3  -3 21499.1 749.749  19
   1  -3  -3 21357.2 750.160  18
  -1  -3   2 2079.69 90.5341  28
   1  -3  -2 2134.65 88.5265  25
   1   3  -2 1994.50 79.0408   7
  -1  -3   2 1967.89 87.2580   1
  -1   3   2 1909.62 88.1910   6
   1   3  -2 1948.26 79.3535  10
  -1   3   2 1935.99 83.6088  10
   1  -3  -2 2013.75 75.3953  11
   1  -3  -2 2021.59 75.5688  13
   1   3  -2 2000.27 72.5184  11
  -1   3   2 1968.22 83.9669  20
   1  -3  -2 2136.52 85.4403  18
  -1   3   2 2151.56 88.4731  22
   1  -3  -2 1937.38 83.3269  19
  -1  -3   1 3455.22 130.150  28
   1   3  -1 3463.50 127.682   6
  -1   3   1 3240.17 119.536   7
   1   3  -1 3261.11 119.171   7
   1  -3  -1 3265.45 132.562   2
  -1   3   1 3295.00 130.442   6
   1   3  -1 3182.68 121.095  10
  -1   3   1 3285.95 125.076  10
  -1  -3   1 3344.73 130.662  14
   1  -3  -1 3216.55 131.034  14
   1  -3  -1 3244.26 116.085  13
   1  -3  -1 3139.05 120.936  16
   1  -3  -1 3429.06 126.685  18
  -1   3   1 3447.43 130.052  17
   1   3  -1 3140.92 127.311  22
  -1   3   1 3290.09 124.308  20
   1   3  -1 3253.84 123.988  20
  -1   3   1 3234.96 128.930  22
   1  -3  -1 3342.91 124.530  19
  -1  -3   0 4593.57 159.822  28
  -1   3   0 4207.50 152.153   7
   1  -3   0 4401.22 162.385   2
   1   3   0 4180.15 147.590   7
  -1   3   0 4297.90 160.744   6
   1   3   0 4519.44 159.233   6
  -1  -3   0 4342.15 160.785  14
  -1  -3   0 4259.14 147.427  12
   1   3   0 4427.21 152.885  10
  -1   3   0 4351.91 156.128  10
   1  -3   0 4071.99 147.733  12
   1  -3   0 4294.27 163.635  14
   1  -3   0 4540.17 158.622  18
   1   3   0 4263.43 156.925  20
   1  -3   0 4149.26 150.884  16
  -1   3   0 4198.54 153.479  20
  -1   3   0 4257.36 160.105  17
  -1   3   0 4180.10 158.182  22
   1   3   0 4412.66 160.464  22
   1  -3   0 4290.98 154.952  19
  -1  -3   0 4240.00 150.999  19
  -1  -3   0 3890.97 145.971  16
  -1  -3  -1 207.796 28.1464  28
  -1  -3  -1 244.018 33.4807  24
  -1   3  -1 236.456 25.2397   7
   1  -3   1 178.541 32.5467   2
   1   3   1 167.098 30.1411   6
  -1   3  -1 219.480 27.9184  10
  -1  -3  -1 215.368 13.6756  11
  -1  -3  -1 214.675 31.8569  14
  -1  -3  -1 205.979 19.4951  12
   1   3   1 225.557 23.2139  10
  -1   3  -1 201.013 26.2906  22
  -1  -3  -1 214.309 17.9069  16
   1   3   1 219.079 28.8768  20
   1  -3   1 168.568 18.2022  16
  -1   3  -1 142.909 17.4719  20
   1   3   1 224.501 32.1767  22
  -1   3  -1 187.451 29.1636  17
   1  -3   1 217.090 24.8184  19
  -1  -3  -1 231.719 24.6591  18
  -1  -3  -1 209.759 22.1681  19
  -1  -3  -2 917.110 44.2416  28
  -1  -3  -2 1005.22 55.3893  25
  -1  -3  -2 946.472 53.2325  24
   1   3   2 947.387 53.3482   6
   1  -3   2 901.992 52.9571   1
  -1   3  -2 1011.18 48.5561   7
   1  -3   2 960.350 54.2111   2
  -1  -3  -2 933.408 50.3243  14
  -1  -3  -2 964.597 45.3634  12
  -1   3  -2 973.184 49.3505  10
  -1  -3  -2 928.354 40.7266  11
  -1   3  -2 908.706 36.4690  11
  -1  -3  -2 946.894 46.5366  18
   1   3   2 944.345 54.4675  22
  -1   3  -2 953.072 41.0392  20
  -1  -3  -2 964.212 45.6190  19
  -1   3  -2 901.487 44.5342  22
  -1   3  -2 876.345 48.9803  17
   1   3   2 949.210 52.3210  20
  -1  -3  -3 2684.21 113.632  25
  -1  -3  -3 2789.00 111.819  24
  -1   3  -3 2625.96 107.892   7
   1  -3   3 2526.69 111.649   1
   1   3   3 2792.10 111.385   6
   1  -3   3 2740.38 112.486   2
   1  -3   3 2781.29 116.586  14
  -1  -3  -3 2617.97 105.810  14
  -1   3  -3 2824.27 108.332  10
  -1   3  -3 2694.60 100.043  11
  -1  -3  -3 2651.73 106.742  12
  -1  -3  -3 2776.70 103.280  11
  -1   3  -3 2565.09 102.882  22
   1   3   3 2601.80 112.633  20
  -1  -3  -3 2795.47 107.201  19
   1   3   3 2778.63 114.838  22
  -1  -3  -3 2668.16 105.814  18
   1   3   3 2773.18 111.213  17
  -1   3  -3 2596.87 106.384  17
  -1  -3  -4 208.052 36.9559  25
  -1  -3  -4 238.046 37.6683  24
   1  -3   4 198.038 36.0874   2
   1  -3   4 154.913 33.6085   1
  -1   3  -4 164.988 31.4424   7
   1   3   4 187.926 37.7093   6
  -1  -3  -4 188.304 25.0310  14
   1  -3   4 143.739 40.6608  14
  -1   3  -4 152.099 29.2329  15
  -1   3  -4 167.323 14.2623  12
  -1  -3  -4 174.708 27.7011  11
  -1   3  -4 190.769 24.0796  11
  -1  -3  -4 175.003 31.2705  12
  -1  -3  -4 166.572 27.3334  18
   1   3   4 214.689 35.3467  20
   1   3   4 197.802 32.9841  17
  -1   3  -4 174.357 22.8651  23
  -1  -3  -4 183.419 29.5560  19
  -1   3  -4 113.570 20.7397  17
  -1  -3  -5 20294.6 697.725  24
  -1  -3  -5 19277.9 682.905  27
  -1  -3  -5 20224.4 699.143  25
   1  -3   5 19676.5 696.417   1
   1  -3   5 20241.4 696.412   2
   1   3   5 20202.6 696.433   6
  -1  -3  -5 19762.1 694.466  12
  -1  -3  -5 19876.6 691.311  11
  -1   3  -5 18999.6 682.367  12
  -1   3  -5 19055.8 690.630  15
   1  -3   5 19891.0 699.684  14
  -1   3  -5 20064.2 688.896  11
  -1  -3  -5 19614.0 694.075  21
  -1   3  -5 18590.3 686.179  17
   1   3   5 19574.9 698.612  20
  -1   3  -5 19576.9 686.846  23
  -1  -3  -5 20031.9 693.903  19
  -1  -3  -5 19973.1 691.276  18
   1   3   5 20274.5 693.789  17
  -1  -3  -6 12445.2 453.664  24
  -1  -3  -6 12188.9 439.146  27
  -1   3  -6 12667.8 450.556  26
  -1  -3  -6 13142.6 456.401  25
   1  -3   6 12227.1 453.435   1
   1   3   6 13096.8 454.045   6
   1  -3   6 12541.8 452.641   2
  -1  -3  -6 12661.0 448.954  11
  -1   3  -6 12554.2 446.083  11
  -1   3  -6 12753.3 444.670  15
  -1  -3  -6 13345.7 453.152  12
   1  -3   6 12618.9 456.049  14
  -1   3  -6 12259.6 439.071  12
   1   3   6 12275.7 451.167   8
   1   3   6 12333.3 439.974  15
  -1   3  -6 11700.8 438.588  17
  -1  -3  -6 12724.6 451.522  19
  -1   3  -6 12424.2 441.508  23
  -1  -3  -6 12004.3 446.743  18
   1   3   6 12607.1 447.951  17
   1   3   6 12942.0 455.073  22
   1   3   6 12362.7 455.810  20
  -1  -3  -6 12489.7 449.809  21
  -1  -3  -7 386.280 30.4012  27
  -1  -3  -7 373.116 48.0438  24
  -1  -3  -7 402.144 47.2740  25
  -1   3  -7 427.964 40.7464  26
   1   3   7 438.028 47.3232  20
  -1  -3  -7 417.073 40.3295  18
  -1   3  -7 418.862 47.3400  21
  -1   3  -7 382.688 29.5576  23
  -1  -3  -7 441.218 41.7834  21
  -1  -3  -7 422.841 45.8601  19
   1   3   7 418.762 46.7139  22
   1   3   7 403.264 37.0614  17
   1  -3   7 322.392 44.1215   2
   1  -3   7 336.751 44.3105   1
   1   3   7 440.855 47.4970   6
  -1   3  -7 482.051 32.6452  15
  -1   3  -7 428.904 32.0305  12
   1   3   7 422.853 42.7277   8
   1  -3   7 476.529 51.0631  14
   1   3   7 440.160 25.5321  15
  -1  -3  -7 479.154 44.4698  11
  -1   3  -7 436.056 39.3965  11
  -1  -3  -7 342.500 44.2146  12
  -1  -3  -8 1919.04 82.4607  27
  -1  -3  -8 1982.29 99.5415  25
  -1   3  -8 1891.17 89.7910  26
  -1  -3  -8 1801.20 98.5745  24
  -1  -3  -8 1980.59 76.1077  76
  -1  -3  -8 1903.99 96.8388  19
  -1  -3  -8 1848.52 90.7477  18
  -1  -3  -8 1922.19 91.9942  21
  -1   3  -8 1881.41 97.8576  21
   1   3   8 2038.51 104.614  20
   1   3   8 1952.46 98.2401  22
   1   3   8 1961.75 86.2071  17
  -1  -3  -8 1829.74 75.2438  56
   1  -3   8 1925.34 76.1776  67
   1  -3   8 1873.66 75.5590  58
   1   3   8 1880.20 74.3851  66
   1   3   8 1875.01 74.4742  70
  -1   3  -8 1920.42 91.8688  11
  -1  -3  -8 1987.34 95.6880  11
   1   3   8 1914.82 93.7273   8
  -1   3  -8 1794.68 82.0253  12
   1  -3   8 1855.74 97.7980  14
  -1  -3  -8 1975.91 99.7359  12
   1   3   8 1919.56 75.2493   3
   1  -3   8 1839.81 76.4322   3
   1  -3   8 1860.52 98.6055   2
   1  -3   8 2054.32 99.5852   1
   1   3   8 1929.94 98.2849   6
   1   3   9 3764.51 161.586   8
  -1  -3  -9 3849.30 166.631  11
  -1   3  -9 3737.00 163.675  11
   1  -3   9 3755.02 167.745  14
  -1  -3  -9 4012.18 171.179  12
   1  -3   9 3909.76 144.476   5
   1  -3   9 3711.92 145.523   3
   1   3   9 3935.92 170.917   1
   1  -3   9 4101.43 170.458   1
   1   3   9 3715.85 144.371   3
   1  -3   9 3973.16 145.121  94
   1   3   9 4004.51 145.439  99
   1  -3   9 4048.43 145.028  82
   1  -3   9 4023.37 145.162  90
   1  -3   9 3807.86 144.538  84
  -1  -3  -9 3754.31 144.874  76
  -1  -3  -9 3750.13 161.262  21
   1   3   9 4128.22 153.779  17
  -1  -3  -9 4320.10 172.867  19
  -1   3  -9 3954.64 168.849  21
   1   3   9 4318.61 172.511  22
  -1  -3  -9 3876.20 162.719  18
   1   3   9 4189.29 175.969  20
   1  -3   9 3728.10 144.559  58
   1  -3   9 3721.28 144.743  67
  -1  -3  -9 3888.20 145.032  56
  -1  -3  -9 3997.86 143.476  61
  -1  -3  -9 4189.10 144.664  62
   1   3   9 4125.17 144.403  66
   1   3   9 3839.67 143.358  49
   1   3   9 3912.30 142.974  47
  -1  -3  -9 3815.75 143.555  48
   1  -3   9 3683.73 143.348  55
  -1  -3  -9 4144.46 173.803  25
  -1  -3  -9 3852.33 153.100  27
  -1  -3  -9 4111.85 172.751  24
  -1   3  -9 3852.79 172.044  25
   1  -3  10 289.937 46.6512  14
  -1  -3 -10 164.352 42.2817  11
  -1  -3 -10 279.811 52.0296  12
  -1   3 -10 192.788 43.2005  11
   1   3  10 166.343 34.8750   8
   1  -3  10 235.522 25.5124   5
   1  -3  10 192.080 28.8557   3
   1   3  10 202.622 26.5957   3
   1   3  10 141.273 47.7928   1
   1  -3  10 198.526 43.0517   1
   1  -3  10 187.116 21.9589  98
   1  -3  10 180.534 25.6875  94
   1  -3  10 208.218 25.1674  84
   1  -3  10 204.415 26.9474  90
  -1  -3 -10 196.863 24.6445  76
  -1  -3 -10 197.233 38.4651  18
  -1  -3 -10 190.759 36.6047  21
  -1  -3 -10 149.260 43.4282  19
   1   3  10 193.498 47.6653  20
  -1   3 -10 165.479 40.9284  21
   1   3  10 225.569 42.2176  22
  -1  -3 -10 253.312 23.8942  62
   1  -3  10 202.000 25.4285  58
  -1  -3 -10 251.543 26.4618  56
   1  -3  10 178.948 24.9443  67
   1   3  10 171.360 21.9554  59
   1   3  10 243.347 23.5366  49
  -1  -3 -10 194.531 21.9734  48
   1   3  10 231.456 22.9750  47
   1  -3  10 194.989 22.6706  55
  -1  -3 -10 257.062 45.8154  24
  -1   3 -10 190.146 47.1378  25
  -1  -3 -10 239.683 49.1767  25
  -1  -3 -11 569.553 60.8200  11
   1   3  11 461.804 46.1345   8
  -1   3 -11 676.261 58.5970  11
   1  -3  11 655.323 57.9181  14
  -1   3 -11 677.834 68.6228   7
   1   3  11 529.011 61.0925   1
   1  -3  11 638.648 40.9819   3
   1  -3  11 630.124 37.8447   5
   1   3  11 579.563 38.5934   3
   1  -3  11 624.701 61.6352   1
   1  -3  11 629.720 38.2742  94
   1  -3  11 600.756 34.0527  98
   1   3  11 599.067 38.7473  98
   1   3  11 629.580 35.2549  89
   1  -3  11 673.341 40.1419  90
  -1  -3 -11 541.893 36.3318  76
  -1   3 -11 529.640 56.4849  21
  -1  -3 -11 640.195 64.2078  19
  -1  -3 -11 453.177 50.0080  18
   1   3  11 686.637 63.2670  22
   1  -3  11 567.926 38.4951  58
  -1  -3 -11 546.046 35.0394  62
   1  -3  11 667.816 37.8723  67
  -1  -3 -11 584.798 36.8968  56
   1   3  11 570.973 34.1298  59
   1   3  11 550.320 34.2981  47
   1  -3  11 632.056 35.7693  55
   1   3  11 574.289 35.5395  43
  -1  -3 -11 591.222 33.3094  48
  -1  -3 -11 634.458 63.0370  24
  -1  -3 -11 473.626 58.6986  25
  -1   3 -11 547.827 62.7166  25
  -1   3 -11 586.164 64.5259  24
  -1  -3 -12 947.701 76.2294  11
  -1   3 -12 917.353 72.8625  11
  -1   3 -12 986.641 81.9226   7
   1  -3  12 931.449 78.7200   1
   1   3  12 986.717 81.3862   1
   1   3  12 1114.39 51.9166   3
   1  -3  12 976.447 50.7188   5
   1  -3  12 971.370 52.6771   3
   1  -3  12 1017.70 47.9960  98
   1   3  12 982.378 52.1086  98
   1  -3  12 946.134 51.8099  94
   1   3  12 1069.72 48.4164  89
  -1  -3 -12 998.305 50.2781  76
   1  -3  12 1008.53 52.0102  90
   1  -3  12 952.076 50.5415  82
  -1  -3 -12 986.523 79.9783  19
   1   3  12 874.581 71.9468  22
  -1  -3 -12 931.392 68.7633  18
  -1   3 -12 839.109 69.6046  21
  -1  -3 -12 1040.34 47.6299  62
   1  -3  12 985.528 50.5089  67
   1   3  12 1033.45 46.8770  59
   1  -3  12 969.373 51.4203  58
  -1  -3 -12 981.475 51.1557  56
   1   3  12 958.552 47.1256  47
   1   3  12 1013.21 49.2416  43
   1  -3  12 1007.51 48.3441  55
  -1   3 -12 752.794 77.8312  25
  -1  -3 -12 1042.07 82.3590  24
  -1   3 -12 920.680 80.9845  24
  -1  -3 -12 978.140 80.4221  25
  -1  -3 -13 1680.87 104.200  11
  -1   3 -13 1833.95 103.316  11
   1   3  13 1791.24 78.0233   3
  -1   3 -13 1684.23 109.218   7
   1  -3  13 1482.36 101.555   1
   1   3  13 1948.49 109.653   1
   1  -3  13 1758.40 78.7952   3
   1   3  13 1984.65 79.5027  98
   1  -3  13 1786.78 73.9057  98
   1  -3  13 1705.19 77.3881  82
  -1  -3 -13 1812.12 76.8430  76
   1   3  13 1752.67 73.2426  89
  -1  -3 -13 1507.16 94.7438  18
  -1  -3 -13 1789.78 108.192  19
   1   3  13 1601.09 99.6374  22
   1   3  13 1846.74 73.2959  59
   1  -3  13 1825.19 77.6770  58
  -1  -3 -13 1832.87 77.0368  56
  -1  -3 -13 1799.22 73.7597  62
   1   3  13 1763.52 75.8480  43
  -1  -3 -13 1908.93 77.9641  31
  -1   3 -13 1710.76 109.315  24
  -1  -3 -13 1675.03 107.437  24
  -1   3 -13 1791.63 109.447  25
  -1  -3 -13 1725.78 106.974  25
  -1  -3 -14 101.211 44.6403  11
   1   3  14 55.8654 44.0259   1
   1   3  14 72.8762 28.4568   3
  -1   3 -14 70.4365 52.1331   7
   1  -3  14-11.1085 42.3194   1
   1  -3  14 66.2651 29.4077   3
   1   3  14 65.9830 28.4911  98
   1  -3  14 78.7195 20.8725  98
  -1  -3 -14 71.3069 23.8681  76
   1   3  14 48.2262 17.3250  89
  -1  -3 -14 68.5620 43.5299  19
   1  -3  14 57.2368 26.4899  58
  -1  -3 -14 47.3443 17.8977  62
  -1  -3 -14 84.6486 24.0355  56
   1   3  14 62.6101 24.1632  43
  -1   3 -14 70.8379 46.5154  25
  -1   3 -14 18.3450 44.6836  24
  -1  -3 -14 17.1001 42.5523  25
  -1  -3 -14 119.830 47.8116  24
  -1  -3 -14 80.5235 28.4186  31
   1  -3  15 36.0880 29.6499   3
   1   3  15 32.5267 26.1816   3
  -1  -3 -15 48.6194 20.8806  76
   1  -3  15 64.1495 24.4285  58
   1  -3  15 27.1092 15.9512  98
   1   3  15 64.4818 27.4319  98
  -1  -3 -15 53.2007 26.3716  51
   1   3  15 20.6048 22.7358  43
  -1  -3 -15 54.8768 22.9845  56
  -1  -3 -15 63.8092 26.6839  31
   1  -3  16 133.473 26.9291   3
   1   3  16 145.347 25.5918   3
  -1  -3 -16 204.365 23.4084  72
  -1  -3 -16 174.936 24.6302  74
   1   3  16 145.136 25.9621  98
  -1  -3 -16 131.520 24.9012  45
  -1  -3 -16 148.712 21.5998  56
  -1  -3 -16 197.976 26.1627  51
  -1  -3 -16 112.159 24.4157  31
   1  -3  17 110.655 23.1552   3
  -1  -3 -17 139.969 22.2084   4
   1   3  17 122.100 21.4632   3
   1   3  17 174.531 20.7893  58
   1   3  17 162.200 21.9867  64
  -1  -3 -17 171.638 19.8185  74
   1  -3  17 134.924 21.7243  73
   1   3  17 144.950 22.4277  98
  -1   3 -17 174.818 18.2779  51
  -1  -3 -17 141.166 22.2551  51
  -1  -3 -17 150.777 21.1305  45
  -1  -3 -17 154.620 20.7215  31
   1   3  18 134.367 17.2316   3
  -1  -3 -18 132.514 17.4910   4
  -1   3 -18 183.464 16.6781  74
   1   3  18 173.438 16.4124  58
   1   3  18 204.295 18.1169  64
   1  -3  18 151.394 16.9282  73
   1   3  18 160.617 18.5489  98
  -1  -3 -18 166.049 17.3218  51
  -1  -3 -18 168.665 16.8320  45
  -1  -3 -18 141.631 16.4120  31
   1  -5 -17 8.04143 14.7457   4
  -1   5  17 11.0441 14.5667   3
  -1   5  17 15.4866 14.0716  64
  -1  -5  17 7.74377 14.6928  73
  -1   5  17 18.1876 12.2579  58
  -1   5  17 13.6498 13.5319  98
   1  -5 -17 20.7742 11.5690  45
   1  -5 -17 26.4007 13.3074  31
   1  -5 -16 8.05669 19.6743   4
  -1   5  16-6.06158 18.3817   3
  -1   5  16-5.89171 17.5656  98
  -1  -5  16 7.42990 19.3436  73
   1  -5 -16 4.62701 16.5274  45
   1  -5 -16 21.8154 17.3939  56
   1  -5 -16 10.0991 16.2239  46
   1  -5 -16 21.3267 17.7084  31
  -1   5  15 3056.02 71.4844   3
  -1   5  15 2778.32 65.6581  89
  -1   5  15 2802.00 68.8996  98
  -1  -5  15 2776.62 71.6076  73
   1  -5 -15 2997.00 70.3407  56
   1  -5 -15 2756.33 66.0377  62
   1  -5 -15 2806.13 67.5658  45
  -1   5  15 2715.28 67.1566  43
   1  -5 -15 2875.84 68.2086  46
   1  -5 -15 2882.70 69.3631  31
  -1   5  14 497.963 36.2779   3
  -1   5  14 557.596 33.9834  89
  -1   5  14 584.146 35.7794  98
  -1   5  14 522.790 27.8156  59
  -1  -5  14 488.455 37.9233  73
   1  -5 -14 496.351 32.2303  62
   1  -5 -14 539.040 36.2396  56
   1  -5 -14 522.810 34.1024  46
   1  -5 -14 486.629 30.4065  48
   1  -5 -14 492.008 30.2168  51
  -1   5  14 505.594 32.4952  43
   1  -5 -14 515.695 33.2711  45
   1  -5 -14 573.587 35.2281  31
  -1  -5  13 81.6902 26.3469   5
  -1   5  13 61.2863 26.5444   3
  -1   5  13 106.720 24.7222  98
   1  -5 -13 80.5710 25.6444  76
  -1   5  13 116.041 25.1950  89
  -1  -5  13 86.8839 28.6301  73
  -1   5  13 125.889 21.3984  59
   1  -5 -13 77.4372 23.9724  62
   1  -5 -13 87.5415 22.3414  48
   1  -5 -13 122.198 25.1452  45
  -1   5  13 94.7445 18.6061  47
  -1   5  13 91.0090 24.6201  43
   1  -5 -13 99.9896 20.9690  51
   1  -5 -13 103.804 24.2427  46
   1  -5 -13 127.018 25.9890  31
   1  -5 -12 864.355 71.0455  12
  -1  -5  12 804.580 72.9897  14
  -1  -5  12 799.123 49.5412   3
  -1  -5  12 829.874 45.9831   5
  -1   5  12 610.046 71.7174   1
  -1  -5  12 660.425 69.4774   1
   1   5 -12 777.036 70.4204   7
  -1   5  12 859.513 47.7764   3
  -1   5  12 844.884 44.8574  98
  -1   5  12 770.532 45.0312  89
   1  -5 -12 812.351 45.8074  76
  -1   5  12 785.634 39.6313  86
   1  -5 -12 628.318 67.0966  19
  -1   5  12 833.665 75.3102  22
  -1  -5  12 797.589 48.4574  73
  -1   5  12 875.214 41.8606  59
  -1  -5  12 799.637 47.6916  67
   1  -5 -12 811.530 44.8016  62
  -1   5  12 849.751 41.2095  47
  -1   5  12 849.029 45.7974  39
   1  -5 -12 785.440 43.2696  45
  -1   5  12 844.276 44.1856  43
   1  -5 -12 805.663 41.2676  51
   1  -5 -12 782.675 43.9381  46
   1  -5 -12 844.502 44.2445  48
   1  -5 -12 682.543 68.1925  25
   1  -5 -12 839.168 44.6781  31
   1  -5 -12 674.855 70.1472  24
   1   5 -12 769.604 73.9051  24
   1   5 -12 767.046 74.1477  25
   1  -5 -11 30.5548 39.5205  12
  -1  -5  11-46.4386 45.0485  14
  -1  -5  11 18.6157 24.9937   5
  -1   5  11 24.5110 27.4751   3
  -1   5  11-35.6832 45.7074   1
  -1  -5  11 26.3300 30.9834   3
  -1  -5  11-28.2147 45.8492   1
   1   5 -11 4.99190 42.4714   7
  -1   5  11 25.7630 23.6669  98
  -1  -5  11 35.3402 24.8906  90
  -1   5  11 33.5812 21.2122  86
   1  -5 -11 19.9460 25.2331  76
  -1   5  11 13.9241 24.3493  89
   1  -5 -11-10.3254 41.3918  19
  -1   5  11-11.8994 50.4169  22
  -1   5  11-35.7705 44.2192  20
   1   5 -11-39.8915 41.7407  21
   1  -5 -11-7.36443 23.2979  62
  -1  -5  11-3.10815 29.3769  73
  -1  -5  11 20.0915 27.5330  67
  -1   5  11 4.02138 24.2912  66
  -1   5  11 11.8131 20.4423  59
   1  -5 -11-1.06180 19.7943  51
   1  -5 -11-2.79548 23.1347  48
  -1   5  11 32.0745 24.0612  39
   1  -5 -11 36.1480 22.5549  46
   1  -5 -11 18.5127 21.2742  45
  -1   5  11 16.4576 18.6159  47
  -1   5  11 11.6233 22.2382  49
   1   5 -11-11.6280 44.4642  25
  -1   5  11-16.0317 24.7168  33
   1  -5 -11-4.02111 22.7868  31
   1  -5 -11-40.9283 48.3326  24
   1  -5 -11 27.7217 43.2334  25
  -1   5  10 4639.43 211.278   8
   1  -5 -10 5059.24 217.584  12
  -1  -5  10 4799.04 224.458  14
  -1   5  10 5047.15 222.185   6
  -1  -5  10 5225.55 191.045   5
  -1  -5  10 4958.30 221.383   1
  -1   5  10 5405.99 191.653   3
   1   5 -10 5174.49 218.102   7
  -1  -5  10 5253.84 192.609   3
  -1  -5  10 5106.74 191.267  94
  -1   5  10 5374.39 190.165  98
  -1  -5  10 5317.35 190.263  90
  -1  -5  10 5605.88 193.241  84
   1  -5 -10 5514.77 192.287  76
   1   5 -10 5091.22 219.231  21
   1  -5 -10 4862.03 209.072  18
  -1   5  10 5309.50 210.114  17
  -1   5  10 5174.28 228.422  22
   1  -5 -10 5448.52 221.119  19
  -1   5  10 5088.11 224.847  20
   1  -5 -10 5116.75 190.687  56
   1  -5 -10 5338.98 191.930  62
  -1  -5  10 4984.61 191.473  67
  -1   5  10 5000.03 189.969  66
  -1   5  10 5270.09 190.649  70
  -1  -5  10 5374.41 192.641  73
   1  -5 -10 4929.91 186.807  51
   1  -5 -10 4949.24 190.351  48
  -1   5  10 5137.20 190.593  39
   1  -5 -10 4915.43 188.815  46
  -1   5  10 5207.15 187.870  47
   1  -5 -10 5128.68 188.724  44
  -1   5  10 5026.03 188.463  49
   1  -5 -10 5198.83 189.987  31
  -1   5  10 5038.27 189.732  33
   1  -5 -10 4779.70 223.561  24
   1  -5 -10 5175.04 223.725  25
   1   5 -10 5306.67 225.593  25
   1  -5  -9 1643.43 86.0019  11
   1  -5  -9 1688.79 96.6401  12
  -1   5   9 1865.66 100.256   8
  -1  -5   9 1766.06 108.513  14
  -1  -5   9 1788.94 105.681   1
  -1   5   9 1876.76 76.9049   3
  -1   5   9 1625.86 102.600   6
  -1  -5   9 1696.12 102.946   2
   1   5  -9 1854.09 99.0041   7
  -1  -5   9 1841.01 76.0150   5
  -1  -5   9 1785.64 78.3463   3
  -1  -5   9 1774.46 75.9987  94
  -1  -5   9 1872.40 74.2425  90
   1  -5  -9 1838.80 76.6735  76
  -1  -5   9 1763.91 77.7251  84
  -1  -5   9 1842.38 74.3060  82
   1  -5  -9 1808.17 99.9650  19
   1   5  -9 1856.87 104.219  21
  -1   5   9 1821.38 95.9576  17
   1  -5  -9 1755.34 92.7119  18
  -1   5   9 1708.74 105.267  20
  -1   5   9 1771.58 107.378  22
   1  -5  -9 1734.40 74.7510  56
  -1   5   9 1783.81 74.3171  66
  -1  -5   9 1807.25 77.2610  73
  -1   5   9 1729.78 74.8153  70
   1  -5  -9 1720.99 74.9578  62
   1  -5  -9 1714.21 73.2446  46
   1  -5  -9 1837.07 74.1498  44
  -1   5   9 1794.92 72.8024  49
  -1   5   9 1818.61 73.6734  42
   1  -5  -9 1809.04 75.9086  48
   1  -5  -9 1695.98 70.6265  51
   1   5  -9 1605.46 92.1159  26
   1  -5  -9 1732.01 73.7597  31
   1  -5  -9 1875.06 105.065  25
  -1   5   9 1798.25 74.3378  33
   1  -5  -9 1863.18 107.100  24
  -1  -5   8 619.784 64.8557  14
  -1   5   8 513.716 55.8001   8
   1  -5  -8 551.527 42.9172  11
   1  -5  -8 611.760 53.9633  12
   1   5  -8 577.110 45.8584  15
  -1   5   8 490.814 57.4876   6
  -1  -5   8 650.997 60.2443   1
  -1  -5   8 586.651 38.5659   3
  -1  -5   8 545.261 35.2058   4
  -1  -5   8 566.687 35.1153   5
  -1  -5   8 497.921 58.8046   2
   1   5  -8 572.541 55.6345   7
  -1  -5   8 549.219 32.5833  90
  -1  -5   8 547.644 35.2878  94
  -1  -5   8 519.286 32.2596  82
  -1  -5   8 564.620 37.7247  84
  -1   5   8 565.382 53.1038  17
   1  -5  -8 506.888 48.3495  18
   1  -5  -8 468.948 53.0251  19
  -1   5   8 538.130 56.2454  20
  -1   5   8 555.892 33.9073  66
   1  -5  -8 571.937 35.3987  62
   1  -5  -8 541.318 33.4783  56
  -1   5   8 541.870 34.3365  70
  -1  -5   8 518.279 35.9462  73
  -1  -5   8 500.153 36.1010  67
  -1   5   8 539.864 31.7673  54
  -1   5   8 532.271 32.3476  42
   1  -5  -8 511.185 34.1478  48
   1  -5  -8 513.075 33.5020  44
   1  -5  -8 645.540 33.0321  46
   1   5  -8 532.038 53.2696  26
   1  -5  -8 695.466 60.3416  25
   1  -5  -8 495.866 32.5650  31
  -1   5   8 575.698 33.8949  33
   1  -5  -8 664.776 62.9675  24
   1  -5  -7 196.079 38.6214  12
  -1   5   7 252.421 31.5110  15
  -1   5   7 203.341 46.3491   8
  -1  -5   7 280.943 53.7309  14
   1   5  -7 249.749 36.3045  15
   1  -5  -7 211.548 28.3106  11
   1   5  -7 221.332 34.7769  10
  -1  -5   7 246.814 46.5378   1
  -1  -5   7 209.634 24.8597   5
  -1  -5   7 241.342 25.4476   4
   1   5  -7 194.903 40.1746   7
  -1  -5   7 126.849 43.0175   2
  -1   5   7 212.706 45.2836   6
  -1  -5   7 212.466 21.6498 100
  -1  -5   7 223.884 25.5442  94
  -1   5   7 230.319 21.1086  99
  -1  -5   7 238.343 27.6600 102
  -1  -5   7 240.453 22.7410  82
  -1  -5   7 212.340 21.3375  90
  -1  -5   7 240.033 25.1444  87
  -1   5   7 220.001 42.6131  20
   1  -5  -7 223.139 38.0324  19
   1  -5  -7 288.079 38.6955  18
  -1   5   7 239.106 44.5944  17
  -1   5   7 234.168 24.3056  70
  -1  -5   7 225.825 26.6320  67
  -1  -5   7 191.491 25.4406  73
   1  -5  -7 243.171 24.0632  56
   1  -5  -7 210.676 23.9719  62
  -1   5   7 218.346 23.1177  66
  -1   5   7 202.352 21.6634  42
   1  -5  -7 240.614 23.6432  44
   1  -5  -7 236.398 22.1188  46
   1  -5  -7 247.437 25.2627  48
  -1   5   7 196.492 22.0567  54
   1  -5  -7 195.222 46.4775  24
   1  -5  -7 230.240 22.3862  31
   1   5  -7 288.430 43.9890  26
   1  -5  -7 162.909 41.3481  25
   1  -5  -6 640.216 47.5435  14
   1  -5  -6 691.083 50.9353  12
  -1  -5   6 748.438 64.6187  14
   1   5  -6 642.670 52.0501  15
  -1   5   6 766.273 49.9572  15
   1   5  -6 740.365 48.6779  10
  -1   5   6 711.754 59.9221   6
  -1  -5   6 733.529 37.9094   5
  -1  -5   6 770.281 61.2806   2
  -1  -5   6 707.767 37.8433   4
   1  -5  -6 793.549 40.6485   4
   1   5  -6 762.436 52.4953   7
  -1  -5   6 671.583 61.4963   1
  -1  -5   6 726.381 37.4267  94
  -1  -5   6 710.057 35.4033 100
  -1  -5   6 695.055 38.4612 102
  -1  -5   6 713.796 40.2376  84
   1  -5  -6 649.910 37.3376  76
  -1  -5   6 742.720 37.4874  87
  -1   5   6 642.017 61.6417  22
   1   5  -6 714.597 48.5126  17
  -1   5   6 764.444 58.8501  20
   1  -5  -6 780.031 53.4545  18
   1  -5  -6 739.633 50.3736  16
   1  -5  -6 851.396 56.4456  19
  -1   5   6 731.250 58.7508  17
   1  -5  -6 828.852 39.2402  62
  -1  -5   6 729.576 38.4628  67
   1  -5  -6 683.554 36.5313  56
  -1  -5   6 690.962 39.3801  73
   1  -5  -6 737.258 38.8622  48
  -1   5   6 714.059 36.3868  54
  -1   5   6 705.685 35.6980  42
   1  -5  -6 719.800 37.3516  44
   1  -5  -6 696.473 34.9503  31
   1  -5  -6 897.998 65.8433  24
   1  -5  -6 759.034 60.7442  25
  -1  -5   5 6867.23 249.982   4
  -1  -5   5 7264.19 274.395   2
  -1   5   5 7141.62 274.447   6
   1   5  -5 7168.57 262.612   7
   1  -5  -5 6803.48 279.445   2
  -1  -5   5 7174.35 250.204   5
  -1  -5   5 6530.84 273.217   1
   1  -5  -5 7131.83 251.233   4
   1  -5  -5 7204.33 277.005  24
   1  -5  -5 6777.08 250.208  76
  -1  -5   5 7192.90 251.618  84
  -1  -5   5 7161.49 249.903  87
  -1  -5   5 7087.22 250.183  67
  -1  -5   5 6826.42 250.701  73
   1  -5  -5 7433.09 251.419  48
   1  -5  -5 6913.86 250.498  44
  -1   5   5 7049.51 266.325  15
   1  -5  -5 6638.89 263.941  14
   1   5  -5 6707.24 259.619  10
   1  -5  -5 6671.39 262.555  12
  -1   5   5 7381.90 278.346  22
   1  -5  -5 6904.91 266.677  19
   1  -5  -5 6800.78 261.366  16
  -1   5   5 6653.93 270.031  20
   1  -5  -5 6961.94 265.928  18
   1   5  -5 6853.56 261.676  22
   1   5  -5 7409.76 268.515  17
  -1   5   5 7045.40 273.392  17
   1  -5  -4 17.6648 37.0578  24
  -1   5   4-34.2327 38.1966   6
   1  -5  -4 71.3865 48.1924   2
  -1  -5   4 47.3969 38.4715   2
   1   5  -4-13.5683 25.9702   7
  -1   5   4 11.5953 28.9303  15
   1   5  -4-24.0346 23.7095  10
   1  -5  -4 3.96280 22.4149  16
   1  -5  -4 14.2128 33.0183  14
   1  -5  -4-2.05221 22.4686  12
  -1   5   4 17.4498 37.7451  17
   1  -5  -4-2.58196 27.9939  18
  -1   5   4-8.97225 28.6072  20
   1  -5  -4 10.2730 27.7078  19
  -1   5   4 3.69500 35.6774  22
   1   5  -4 5.11109 22.1730  22
   1   5  -4 24.0296 18.9762  20
   1   5  -4-9.06127 30.1438  17
   1  -5  -3 15954.5 560.909  24
   1  -5  -3 15569.6 565.086   2
  -1  -5   3 15571.0 560.327   2
   1   5  -3 14910.9 544.043   7
  -1   5   3 15730.1 560.370   6
   1   5  -3 15553.7 556.958   6
   1   5  -3 15075.8 545.071  10
   1  -5  -3 15340.1 544.986  12
  -1  -5   3 16453.9 566.163  14
   1  -5  -3 15687.3 557.610  14
  -1   5   3 15089.3 556.795  15
   1  -5  -3 15619.0 551.413  19
   1   5  -3 14789.6 546.851  20
   1  -5  -3 14883.1 545.132  16
   1   5  -3 16233.9 558.521  17
   1   5  -3 15953.2 554.555  22
  -1   5   3 16289.2 562.516  22
   1  -5  -3 15613.9 553.218  18
  -1   5   3 15121.6 553.649  20
   1  -5  -2 11778.5 434.301  24
   1  -5  -2 12410.8 438.816   2
   1   5  -2 11759.5 431.094   6
  -1   5   2 12296.1 435.824   6
   1  -5  -2 11701.1 433.698  14
  -1   5   2 11931.5 425.341  10
   1  -5  -2 11567.3 415.713  12
   1   5  -2 11405.2 419.212  10
  -1   5   2 12349.6 433.694  15
  -1  -5   2 11820.3 437.646  14
  -1   5   2 11792.8 426.739  20
   1  -5  -2 11711.4 427.643  18
  -1   5   2 12316.7 436.515  17
   1  -5  -2 11290.1 416.971  16
   1   5  -2 11994.9 423.403  20
  -1   5   2 12092.1 435.532  22
   1   5  -2 12408.1 434.701  17
   1   5  -2 12349.1 431.037  22
   1  -5  -2 11413.7 423.832  19
   1  -5  -1 6284.33 250.067   2
   1   5  -1 6348.61 244.642   6
  -1   5   1 6320.20 247.722   6
   1  -5  -1 6513.13 249.197  14
  -1   5   1 6262.00 237.573  10
   1   5  -1 6141.86 232.079  10
  -1  -5   1 6496.07 248.827  14
  -1   5   1 6355.57 246.120  22
  -1   5   1 6555.13 237.714  20
   1   5  -1 6404.13 238.261  20
   1   5  -1 6559.88 245.007  22
   1  -5  -1 6080.01 235.284  19
  -1   5   1 6671.42 249.734  17
   1   5  -1 6909.19 248.698  17
   1  -5   0 507.803 54.2689   2
  -1   5   0 467.995 50.2937   6
   1   5   0 484.801 45.1647   6
   1  -5   0 456.570 52.6449  14
  -1   5   0 474.338 38.6627  10
   1   5   0 465.576 32.4845  10
  -1  -5   0 558.337 49.5882  14
   1  -5   0 469.596 34.9731  19
   1   5   0 504.206 39.6026  20
  -1   5   0 511.238 34.8804  20
   1   5   0 496.166 49.0636  17
  -1   5   0 500.187 45.7988  22
  -1   5   0 540.003 49.6611  17
   1   5   0 571.862 46.3337  22
  -1   5  -1 496.925 31.9037   7
  -1   5  -1 472.310 48.7047   6
   1   5   1 543.718 46.6839   6
   1  -5   1 543.769 54.3299   2
  -1  -5  -1 538.358 49.1792  14
   1   5   1 517.876 34.7060  10
   1  -5   1 469.664 54.9520  14
  -1   5  -1 499.001 38.6531  10
  -1   5  -1 520.701 50.1539  15
  -1   5  -1 546.495 32.4260  20
   1   5   1 502.888 51.1102  17
   1   5   1 491.888 50.3494  22
  -1   5  -1 515.339 42.3411  22
  -1  -5  -1 524.658 31.8924  19
  -1   5  -1 498.398 47.7284  17
   1   5   1 492.078 41.2411  20
  -1  -5  -2 10751.7 387.002  24
   1  -5   2 10546.3 389.557   2
  -1   5  -2 10453.0 388.315   6
  -1   5  -2 10253.0 374.526   7
   1   5   2 10573.5 387.227   6
  -1   5  -2 10243.6 378.311  10
  -1   5  -2 10792.9 388.788  15
  -1  -5  -2 10506.0 369.898  12
   1  -5   2 10583.3 393.708  14
  -1  -5  -2 10804.8 385.105  14
  -1   5  -2 10605.3 382.031  22
   1   5   2 10368.4 390.677  22
  -1   5  -2 11066.0 387.635  17
  -1  -5  -2 10469.8 378.273  18
  -1  -5  -2 9985.44 374.171  19
   1   5   2 10291.8 384.097  20
  -1  -5  -3 438.104 47.2980  24
   1   5   3 445.745 47.2492   6
  -1   5  -3 395.602 36.9979   7
   1  -5   3 388.436 45.8950   2
  -1  -5  -3 485.183 32.2697  12
  -1   5  -3 411.577 37.7935  10
  -1  -5  -3 442.326 41.4626  14
  -1   5  -3 356.948 44.6862  15
  -1  -5  -3 448.368 35.0478  19
  -1   5  -3 394.744 35.0954  22
  -1  -5  -3 473.967 36.9937  18
   1   5   3 464.602 44.6135  20
   1   5   3 518.065 49.0627  17
  -1  -5  -3 382.118 28.0669  16
  -1   5  -3 410.351 42.2548  17
   1   5   3 493.600 48.9533  22
  -1  -5  -4 1211.34 72.7491  24
  -1   5  -4 1167.59 58.5176  22
   1   5   4 1102.10 72.9060  22
  -1   5  -4 1224.91 65.5783  17
  -1  -5  -4 1208.18 56.5582  16
  -1  -5  -4 1194.44 60.2663  18
   1   5   4 1173.02 71.1194  20
   1   5   4 1121.24 71.0896  17
  -1  -5  -4 1185.57 61.8593  19
  -1  -5  -4 1077.49 58.4288  12
  -1   5  -4 1163.67 63.8786  10
  -1  -5  -4 1028.57 59.8303  14
  -1   5  -4 1198.37 69.6523  15
   1  -5   4 1198.88 72.6125   2
   1   5   4 1162.20 72.5842   6
  -1   5  -4 1172.17 63.7604   7
   1   5   5 4364.63 173.547   6
   1  -5   5 4011.08 172.473   2
  -1   5  -5 3813.70 163.784   7
   1  -5   5 3862.10 171.886   1
   1  -5   5 3929.84 149.157   4
   1  -5   5 3973.57 149.066   5
  -1  -5  -5 4255.17 150.806   4
  -1  -5  -5 4169.92 175.501  25
  -1  -5  -5 4054.90 173.013  24
   1  -5   5 4331.78 149.748  87
   1  -5   5 3938.74 150.456  84
   1   5   5 4132.70 176.972  22
   1   5   5 4255.72 173.635  20
  -1  -5  -5 3905.28 160.006  18
  -1   5  -5 3949.85 163.143  17
  -1  -5  -5 4315.40 164.685  19
  -1   5  -5 3896.51 157.090  23
   1   5   5 4195.10 172.556  17
  -1  -5  -5 4041.64 148.509  56
  -1  -5  -5 4079.60 150.135  62
   1  -5   5 4155.49 150.072  67
   1  -5   5 4109.80 150.452  73
  -1  -5  -5 4115.96 150.326  48
  -1  -5  -5 4157.72 149.835  44
   1   5   5 4272.97 165.761  15
   1  -5   5 4227.49 180.704  14
  -1  -5  -5 3846.20 156.857  14
  -1  -5  -5 4125.00 163.151  12
  -1   5  -5 4025.06 169.120  15
  -1   5  -5 3666.71 162.559  10
   1   5   6 1046.99 71.0278   8
   1  -5   6 1067.55 76.3250  14
  -1   5  -6 860.521 58.7683  10
  -1  -5  -6 952.519 59.2990  12
  -1   5  -6 964.463 62.0387  15
   1   5   6 797.077 53.6829  15
  -1  -5  -6 941.684 49.7661  11
  -1  -5  -6 898.501 46.3037   4
   1  -5   6 1022.51 68.3898   2
   1  -5   6 1021.96 69.3435   1
  -1   5  -6 897.176 61.5459   7
   1  -5   6 923.093 45.4284   4
   1   5   6 984.687 66.9885   6
   1  -5   6 1001.92 44.7189   5
   1  -5   6 897.364 42.3219  93
   1  -5   6 902.874 43.7727 100
   1  -5   6 882.596 44.2189  94
   1  -5   6 956.373 44.5091  87
   1  -5   6 951.906 47.3840  84
  -1  -5  -6 985.375 60.1215  19
   1   5   6 765.341 64.1534  20
  -1   5  -6 1082.06 56.0946  17
  -1  -5  -6 988.652 55.4789  18
   1   5   6 948.815 66.1371  17
   1  -5   6 932.596 45.7206  73
   1   5   6 933.335 43.5146  66
  -1  -5  -6 945.682 43.5445  56
   1   5   6 858.087 43.8176  70
  -1  -5  -6 953.983 45.9401  62
   1  -5   6 917.512 45.8206  67
   1   5   6 911.487 41.4700  42
  -1  -5  -6 941.923 43.0433  46
  -1  -5  -6 969.343 44.3848  44
   1   5   6 978.553 41.8908  54
  -1  -5  -6 956.315 45.5516  48
  -1   5  -6 946.739 66.7602  26
  -1  -5  -6 1022.68 69.1429  24
  -1  -5  -6 970.996 71.3223  25
  -1  -5  -6 972.826 43.1528  31
   1  -5   7 203.648 50.5250  14
   1   5   7 150.158 46.6159   8
  -1  -5  -7 184.594 37.1489  12
  -1  -5  -7 158.012 28.7656  11
  -1   5  -7 178.084 37.8180  10
   1   5   7 143.700 27.2429  15
  -1   5  -7 213.066 36.6741  15
   1  -5   7 194.552 23.6515   5
  -1  -5  -7 194.187 27.1023   4
   1  -5   7 233.145 46.1501   2
  -1   5  -7 190.057 40.9459   7
   1  -5   7 243.137 49.0621   1
   1  -5   7 174.242 23.8210   4
   1   5   7 171.762 42.6246   6
   1  -5   7 166.952 25.2972  94
   1  -5   7 189.797 21.9571 100
   1   5   7 203.071 22.7059  99
   1  -5   7 222.041 22.6474  93
  -1  -5  -7 143.872 24.0824  76
   1  -5   7 185.574 21.0294  90
   1  -5   7 187.698 21.6420  82
   1   5   7 128.569 41.9505  20
  -1  -5  -7 158.478 29.9061  18
   1   5   7 146.323 37.0833  17
  -1  -5  -7 134.676 34.7183  19
   1  -5   7 188.410 26.0059  67
  -1  -5  -7 175.759 23.9161  62
   1   5   7 172.654 22.3822  70
   1  -5   7 156.666 25.5934  73
   1   5   7 161.669 21.7453  66
  -1  -5  -7 163.644 22.7521  44
  -1  -5  -7 163.461 22.9810  56
  -1  -5  -7 179.553 20.5742  45
   1   5   7 203.059 20.3895  54
   1   5   7 188.720 20.1967  42
  -1  -5  -7 170.164 23.7644  48
  -1  -5  -7 197.913 21.1248  46
  -1  -5  -7 152.613 45.7626  25
  -1  -5  -7 175.164 21.1063  31
  -1  -5  -7 215.978 47.0066  24
  -1   5  -7 246.881 44.3454  26
   1  -5   8 1777.42 110.452  14
  -1  -5  -8 1928.74 91.5314  11
   1   5   8 1917.76 107.217   8
  -1   5  -8 1972.45 94.0680  15
  -1   5  -8 1774.43 98.7786  10
  -1  -5  -8 2133.31 103.428  12
  -1   5  -8 2021.84 104.843   7
   1  -5   8 2104.09 109.079   2
   1  -5   8 2004.45 109.203   1
  -1  -5  -8 1972.01 82.7052   4
   1   5   8 2137.18 110.566   6
   1  -5   8 2211.33 81.7818   5
   1  -5   8 2096.54 83.5579   3
   1  -5   8 1972.62 80.6891 100
   1  -5   8 1934.12 82.2592  94
   1   5   8 1909.95 80.3944  99
  -1  -5  -8 2082.66 82.8499  76
   1  -5   8 1975.59 79.4915  90
   1  -5   8 1872.47 82.7769  84
   1  -5   8 1940.65 79.7150  82
  -1   5  -8 1908.06 107.208  21
   1   5   8 1819.62 110.023  22
  -1  -5  -8 1941.52 92.7783  18
   1   5   8 2028.11 101.335  17
  -1  -5  -8 1918.70 101.190  19
   1   5   8 2138.97 113.515  20
   1  -5   8 2034.56 83.0555  73
  -1  -5  -8 1984.30 81.0296  56
   1   5   8 2075.85 81.0391  70
  -1  -5  -8 1907.90 81.2599  62
   1   5   8 1959.32 80.2715  66
   1   5   8 1872.20 77.8501  54
  -1  -5  -8 1976.91 77.7331  51
  -1  -5  -8 1877.25 79.8283  46
  -1  -5  -8 2086.41 81.7650  48
  -1  -5  -8 1998.38 78.9545  45
   1   5   8 2079.82 79.1503  42
   1   5   8 2109.08 81.4223  39
  -1  -5  -8 1716.79 106.326  24
  -1  -5  -8 1939.00 110.140  25
  -1   5  -8 2080.52 105.042  26
  -1  -5  -8 2016.53 80.4248  31
   1  -5   9 362.891 57.1370  14
  -1  -5  -9 256.722 36.6221  11
  -1  -5  -9 360.380 49.0697  12
   1   5   9 277.314 49.2511   8
  -1   5  -9 360.184 48.0378  10
   1   5   9 320.045 32.0274   3
  -1   5  -9 406.321 54.1662   7
  -1  -5  -9 395.731 35.8862   4
   1  -5   9 335.381 30.0498   5
   1  -5   9 308.601 49.4363   2
   1  -5   9 259.030 50.3845   1
   1  -5   9 311.013 34.2107   3
   1   5   9 314.702 51.7955   6
   1  -5   9 355.180 29.8399  90
   1   5   9 382.473 30.4222  99
  -1  -5  -9 401.344 32.0477  76
   1  -5   9 333.187 29.3408  82
  -1  -5  -9 336.100 47.7219  19
  -1   5  -9 234.020 49.5973  21
   1   5   9 355.152 44.0650  17
   1   5   9 329.454 54.8008  22
   1   5   9 320.054 53.3510  20
   1   5   9 418.188 30.9807  66
   1   5   9 387.418 30.7858  70
   1  -5   9 341.142 32.5916  73
  -1  -5  -9 387.727 30.4597  56
  -1  -5  -9 392.167 31.2642  62
   1   5   9 382.761 29.6869  49
  -1  -5  -9 362.099 27.8974  45
  -1  -5  -9 382.083 29.5174  48
   1   5   9 314.862 30.9265  39
  -1  -5  -9 342.603 29.8661  46
  -1  -5  -9 347.343 27.1419  51
  -1  -5  -9 325.666 54.0214  24
  -1   5  -9 476.454 49.1423  26
  -1  -5  -9 386.429 55.8356  25
  -1  -5  -9 344.630 29.1258  31
   1  -5  10 812.581 74.6069  14
  -1  -5 -10 780.365 68.0379  12
  -1   5 -10 705.650 62.8358  10
   1   5  10 853.939 69.3809   8
   1  -5  10 747.664 68.7332   1
   1  -5  10 720.497 44.4880   5
   1  -5  10 744.759 47.8482   3
  -1  -5 -10 772.459 48.2124   4
   1   5  10 853.256 46.0207   3
  -1   5 -10 657.533 68.0423   7
   1  -5  10 858.337 44.0981  90
  -1  -5 -10 813.946 45.9506  76
   1  -5  10 829.135 43.9877  82
   1   5  10 711.297 73.6374  22
  -1   5 -10 717.392 69.6680  21
  -1  -5 -10 799.164 67.2004  19
   1   5  10 766.408 74.1849  20
   1  -5  10 809.731 47.0787  67
  -1  -5 -10 798.657 43.7193  62
   1   5  10 814.890 44.5314  66
   1  -5  10 765.793 46.5391  73
   1   5  10 752.245 44.2996  39
   1   5  10 889.984 43.8318  49
  -1  -5 -10 760.810 41.2440  51
   1   5  10 839.092 41.9977  47
  -1  -5 -10 832.588 42.5378  45
  -1  -5 -10 832.196 44.3724  46
  -1  -5 -10 876.715 44.9000  48
  -1  -5 -10 844.161 76.8367  24
  -1   5 -10 690.510 73.8453  25
  -1  -5 -10 737.252 43.6454  31
  -1  -5 -10 740.017 71.5163  25
   1   5  11 665.842 60.8310   8
   1  -5  11 726.532 72.1435  14
  -1  -5 -11 798.321 67.6625  12
   1  -5  11 753.503 46.4637   3
   1   5  11 753.971 44.5558   3
   1  -5  11 729.029 69.8672   1
  -1   5 -11 855.414 73.9689   7
   1  -5  11 721.763 42.4426   5
   1   5  11 713.096 71.2909   1
  -1  -5 -11 704.143 45.4334   4
   1  -5  11 722.645 45.1892  94
   1  -5  11 787.093 43.4435  90
   1   5  11 819.098 44.0971  98
   1   5  11 741.703 36.4892  80
   1   5  11 715.236 42.6616  89
   1  -5  11 729.583 43.1287  82
  -1  -5 -11 681.390 42.2139  76
   1   5  11 650.823 71.7296  22
  -1  -5 -11 658.197 63.8539  19
   1   5  11 674.480 72.1320  20
  -1   5 -11 629.762 65.9161  21
  -1  -5 -11 754.905 42.8086  62
   1  -5  11 715.949 45.5603  73
   1   5  11 774.182 40.1113  59
   1   5  11 722.564 42.0479  49
  -1  -5 -11 660.648 39.5514  51
  -1  -5 -11 759.734 42.1082  46
  -1  -5 -11 707.753 40.8403  45
   1   5  11 753.260 40.2006  47
  -1  -5 -11 703.995 40.7090  48
  -1   5 -11 726.485 73.5283  25
  -1  -5 -11 654.197 69.7289  25
  -1  -5 -11 764.641 70.9496  24
  -1  -5 -11 743.434 42.6071  31
   1  -5  12 135.160 44.2467  14
  -1  -5 -12 221.770 47.5728  12
  -1   5 -12 121.694 49.2766   7
  -1  -5 -12 255.751 32.2478   4
   1   5  12 244.684 52.5105   1
   1  -5  12 182.860 28.8892   5
   1   5  12 191.250 29.6066   3
   1  -5  12 211.679 49.5275   1
   1   5  12 205.971 29.1684  98
   1  -5  12 231.268 29.9979  94
   1   5  12 217.439 26.9287  89
   1  -5  12 200.718 28.6366  90
   1   5  12 184.863 51.5922  20
   1   5  12 260.019 51.1563  22
  -1   5 -12 140.166 44.3247  21
  -1  -5 -12 160.429 43.0108  19
   1  -5  12 159.716 31.2681  73
  -1  -5 -12 191.128 26.2145  62
   1   5  12 179.247 25.1616  59
   1   5  12 189.451 25.0697  43
  -1  -5 -12 171.135 27.2871  56
  -1  -5 -12 205.288 26.8524  45
  -1  -5 -12 203.753 25.1261  48
  -1  -5 -12 190.813 25.3239  51
  -1  -5 -12 177.512 27.5627  46
   1   5  12 245.255 25.6405  47
  -1   5 -12 237.801 52.9235  25
  -1   5 -12 210.525 50.7554  24
  -1  -5 -12 108.566 43.5661  25
  -1  -5 -12 194.514 27.9327  31
  -1  -5 -12 158.003 49.0447  24
   1  -5  13 144.698 27.0950   5
   1   5  13 208.610 29.1122   3
  -1  -5 -13 177.710 31.4666   4
   1  -5  13 157.861 27.5689  90
   1   5  13 160.482 24.7996  89
   1  -5  13 153.593 29.3792  94
   1   5  13 141.120 26.0021  98
   1  -5  13 185.254 29.8397  73
   1   5  13 124.910 22.7942  59
  -1  -5 -13 187.693 25.0109  62
  -1  -5 -13 152.595 23.7668  51
  -1  -5 -13 157.151 26.9241  46
   1   5  13 142.240 23.2207  43
  -1  -5 -13 184.847 28.2568  56
  -1  -5 -13 189.988 22.3619  48
  -1  -5 -13 172.140 25.4142  45
   1   5  13 144.583 22.1898  47
  -1  -5 -13 128.891 27.1461  31
  -1  -5 -14 77.5536 27.0395   4
   1   5  14 64.0347 23.1519   3
   1   5  14 67.7500 20.4296  89
  -1  -5 -14 59.8069 19.4528  62
   1  -5  14 120.004 27.2679  73
   1   5  14 96.1774 19.5036  59
   1   5  14 115.853 24.2334  98
   1   5  14 84.2662 20.7140  43
  -1  -5 -14 89.8456 23.9968  46
  -1  -5 -14 91.3997 24.3919  56
  -1  -5 -14 84.9969 21.1600  51
  -1  -5 -14 80.3644 21.7820  45
  -1  -5 -14 97.4480 24.4356  31
   1   5  15 9.12140 20.4997   3
  -1  -5 -15 46.9031 22.7920   4
   1  -5  15 25.2613 21.4464  73
   1   5  15 7.44404 20.6392  98
  -1  -5 -15 23.1299 20.0074  46
  -1  -5 -15 23.6693 17.4408  51
  -1  -5 -15 10.6658 18.9782  45
  -1  -5 -15 6.36042 19.9476  56
   1   5  15 2.60737 17.7554  43
  -1  -5 -15 17.8059 20.2187  31
   1   5  16 117.544 19.4853   3
  -1  -5 -16 123.278 20.3701   4
   1  -5  16 114.861 20.0054  73
   1   5  16 172.370 20.0042  98
  -1  -5 -16 168.803 18.9069  45
  -1  -5 -16 160.622 20.0261  31
   1   5  17 242.870 17.0502  58
   1  -5  17 248.430 18.1001  73
   1   5  17 267.182 18.4566  64
   1   5  17 246.640 17.1521  98
   1   5  17 217.838 17.3130   3
  -1  -5 -17 250.716 17.4902   4
  -1   7  15 70.7425 12.4992  89
   1  -7 -15 84.0722 14.5920   4
  -1   7  15 88.5426 14.7730   3
  -1   7  14 119.238 17.8215  89
  -1   7  14 95.9101 13.8277  43
  -1   7  14 128.963 19.6469   3
  -1   7  13 959.355 42.5564  89
   1  -7 -13 846.496 37.9558  31
  -1   7  13 840.648 38.3951  59
  -1  -7  13 779.392 43.0472  73
  -1   7  13 774.705 38.0110  43
  -1   7  13 941.355 42.5223   3
  -1  -7  13 864.012 42.2583   5
  -1   7  12 354.533 25.3620  86
  -1   7  12 351.825 29.6414  89
   1  -7 -12 304.004 23.2880  31
   1  -7 -12 299.822 27.1780  62
  -1   7  12 354.844 26.2278  59
  -1  -7  12 364.710 32.5326  73
  -1   7  12 308.182 27.4895  39
  -1   7  12 296.946 24.5933  43
  -1   7  12 286.591 21.4019  47
  -1   7  12 348.701 31.0554   3
  -1  -7  12 329.206 29.8490   5
  -1  -7  11 5835.46 210.471   5
  -1   7  11 6116.74 211.346   3
  -1   7  11 5997.88 208.825  86
  -1  -7  11 5624.44 209.785  94
  -1   7  11 5652.74 207.953  59
  -1   7  11 5800.24 209.570  66
  -1  -7  11 5917.49 211.815  73
   1  -7 -11 5626.44 210.514  62
   1  -7 -11 5402.49 208.261  56
  -1   7  11 5761.51 207.206  49
  -1   7  11 5729.97 206.912  47
   1  -7 -11 5974.60 210.372  48
  -1   7  11 5774.20 209.719  33
   1  -7 -11 5488.56 206.539  31
  -1  -7  10 1041.56 52.7097   5
  -1   7  10 1180.45 54.9529   3
  -1  -7  10 1104.58 52.6274  94
  -1   7  10 1078.61 53.6192  89
   1  -7 -10 1051.14 50.7598  56
  -1   7  10 982.358 52.2850  70
  -1  -7  10 1094.84 55.9016  73
   1  -7 -10 1117.82 53.1266  62
  -1   7  10 1095.63 52.1188  66
  -1   7  10 1012.09 48.7414  47
  -1   7  10 1017.53 48.8418  49
   1  -7 -10 1072.12 52.4949  48
   1  -7 -10 1010.67 47.6474  31
  -1   7   9 4010.41 184.051   8
  -1  -7   9 4105.55 190.307  14
  -1  -7   9 4006.93 151.165  94
  -1   7   9 3807.21 177.377  17
   1   7  -9 4057.60 187.182  21
  -1   7   9 3569.50 177.417  20
  -1  -7   9 3856.13 183.222   2
  -1   7   9 3992.69 183.199   6
  -1   7   9 4174.42 153.436   3
  -1  -7   9 3995.60 152.561   5
   1  -7  -9 4164.69 152.982  62
  -1   7   9 3987.74 151.959  70
  -1   7   9 4194.46 151.956  66
   1  -7  -9 4094.75 150.324  56
  -1  -7   9 4066.90 154.500  73
   1  -7  -9 4125.67 152.941  48
  -1   7   9 3873.13 149.400  49
   1  -7  -9 3914.49 147.533  31
   1   7  -9 3755.40 179.119  26
   1  -7  -9 4023.25 182.556  24
  -1  -7   8 196.931 51.7282  14
  -1   7   8 119.448 48.7543   8
  -1  -7   8 187.654 27.5356  94
  -1   7   8 216.345 52.2916  22
  -1   7   8 107.225 47.0006  17
   1   7  -8 149.938 54.8974  21
  -1   7   8 207.539 42.9534  20
  -1  -7   8 165.473 29.1643   5
  -1  -7   8 111.041 47.9802   2
  -1   7   8 158.194 51.1841   6
  -1  -7   8 146.088 30.6022   4
  -1   7   8 156.669 27.3262  70
  -1  -7   8 166.866 32.8865  73
  -1   7   8 162.588 27.0646  66
   1  -7  -8 201.545 28.8359  62
  -1   7   8 195.384 23.8671  42
  -1   7   8 204.531 24.6653  54
   1  -7  -8 187.767 29.6633  48
   1  -7  -8 166.183 23.3697  56
   1  -7  -8 152.348 20.3579  31
   1  -7  -8 148.451 45.4504  24
   1   7  -8 188.099 47.5348  26
   1  -7  -8 182.658 24.0272  34
   1   7  -7 7831.41 296.278  15
  -1   7   7 7260.85 302.814   8
   1   7  -7 6815.32 292.168   6
  -1  -7   7 7698.36 268.254   5
  -1   7   7 7087.04 297.637   6
   1  -7  -7 7176.59 268.180   4
  -1  -7   7 7117.94 267.746   4
  -1  -7   7 7807.59 303.805   2
  -1  -7   7 7189.94 265.763  94
  -1   7   7 6995.08 296.920  17
  -1   7   7 7026.60 304.220  22
  -1   7   7 7277.48 293.408  20
   1  -7  -7 7174.80 264.652  56
  -1   7   7 7377.37 267.336  70
  -1  -7   7 7600.20 269.188  73
  -1   7   7 7489.31 267.207  66
  -1   7   7 7487.04 264.817  42
  -1   7   7 7488.96 265.317  54
   1  -7  -7 7532.09 268.682  48
   1   7  -7 8008.19 304.928  26
   1  -7  -7 7653.95 266.721  34
   1  -7  -7 7073.52 298.728  24
  -1   7   6 830.194 61.8631  15
  -1   7   6 898.171 76.1267   8
   1   7  -6 657.519 66.2323  15
  -1  -7   6 756.421 45.0141   4
   1  -7  -6 764.219 44.4157   4
  -1   7   6 745.971 70.8751   6
  -1  -7   6 813.133 44.7187   5
   1   7  -6 639.920 63.4534   6
  -1  -7   6 713.239 70.1763   2
  -1  -7   6 762.392 39.4701 100
  -1  -7   6 808.299 41.8117  94
  -1  -7   6 800.842 44.3942  87
  -1   7   6 869.461 73.6815  17
  -1   7   6 780.432 72.0202  22
   1  -7  -6 775.557 38.9227  56
  -1   7   6 794.481 43.6649  70
  -1   7   6 743.440 43.6049  66
   1  -7  -6 762.432 44.5695  62
  -1   7   6 747.348 39.5626  42
  -1   7   6 781.098 41.5791  54
   1   7  -6 817.924 74.0082  26
   1   7  -5-101.544 41.4336  15
  -1  -7   5-5.91264 43.8551  14
  -1   7   5 39.2138 33.8142  15
  -1   7   5 51.0645 42.5684   6
   1  -7  -5 11.5735 48.6396   2
  -1  -7   5-10.7935 24.6427   5
  -1  -7   5-15.5226 44.1983   2
  -1  -7   5-1.34850 25.3882   4
   1  -7  -5 47.3202 25.0425   4
   1   7  -5 9.26602 36.8094   6
  -1  -7   5 26.7833 18.6689 100
  -1  -7   5 21.2488 20.4453  94
  -1  -7   5 13.0732 22.2030  87
   1   7  -5 49.3896 35.6730  17
  -1   7   5-26.7816 41.7676  17
  -1   7   5-38.9572 45.2186  22
   1  -7  -5 19.9536 22.0437  62
  -1   7   5 1.19557 20.7292  54
  -1   7   5 7.53052 19.3062  42
  -1  -7   5 23.2168 22.7001  34
  -1   7   4 1062.29 72.6686  15
   1   7  -4 1058.84 75.3929  15
  -1  -7   4 1141.25 81.4352  14
   1  -7  -4 909.206 64.2233  14
  -1  -7   4 906.047 44.7347 100
  -1  -7   4 1046.54 46.5775  94
  -1   7   4 974.908 75.0816  22
  -1   7   4 1064.88 79.2878  17
   1   7  -4 953.680 70.0261  17
   1   7  -4 974.945 71.5261   6
  -1  -7   4 991.157 50.5861   5
  -1  -7   4 960.951 50.8807   4
  -1  -7   4 1275.09 83.1981   2
  -1   7   4 1032.64 77.9775   6
   1  -7  -4 989.364 50.4681   4
   1  -7  -4 1004.01 81.4472   2
   1  -7  -4 1043.63 49.6319  62
   1  -7  -4 1107.22 51.9508  48
  -1   7   4 1066.05 48.4406  54
  -1   7   4 922.137 46.0004  42
  -1  -7   4 1052.38 51.0024  34
  -1   7   3 444.294 51.8560  15
   1  -7  -3 511.562 52.3579  14
   1   7  -3 486.311 58.0344  15
  -1  -7   3 490.387 62.6351  14
  -1  -7   3 518.231 34.9498   4
   1  -7  -3 477.405 34.5577   4
   1  -7  -3 500.224 61.2382   2
  -1   7   3 435.020 56.2669   6
   1   7  -3 355.912 51.9087   6
  -1  -7   3 439.687 27.5020 100
   1   7  -3 428.878 54.9711  17
   1   7  -3 417.950 46.9235  22
  -1   7   3 467.644 55.5258  22
   1  -7  -3 460.384 31.8222  62
   1  -7  -3 513.873 34.2028  48
  -1   7   3 458.115 29.3835  42
  -1  -7   3 482.335 34.5116  34
  -1  -7   2 2625.25 105.674  34
  -1  -7   2 2622.81 104.054  87
  -1   7   2 2832.21 135.948  17
   1   7  -2 2895.81 134.840  17
   1   7  -2 2739.83 127.450  22
  -1   7   2 2911.06 134.524  22
   1  -7  -2 2718.36 104.335  65
  -1   7   2 2498.32 100.295  69
  -1  -7   2 2670.59 134.463  14
   1   7  -2 2739.93 134.251  15
   1  -7  -2 2712.84 129.372  14
  -1   7   2 2613.58 132.486  15
   1  -7  -2 2720.76 104.918   4
  -1   7   2 2535.53 130.263   6
   1   7  -2 2655.78 127.071   6
   1  -7  -2 2783.65 139.141   2
  -1  -7   1 908.590 46.2291  87
   1   7  -1 928.333 70.7631  17
   1   7  -1 991.301 68.0317  22
  -1   7   1 818.624 65.3494  22
  -1   7   1 824.836 71.3510  17
   1  -7  -1 816.396 43.7054  65
  -1  -7   1 943.269 44.1549  65
   1  -7  -1 888.549 69.2508  14
  -1   7   1 940.897 69.7248  15
  -1  -7   1 821.540 70.5477  14
   1   7  -1 1027.23 74.0023  15
   1   7  -1 932.429 67.9515   6
   1  -7  -1 919.037 46.4292   4
  -1   7   1 852.746 67.0798   6
   1  -7  -1 912.923 74.8930   2
  -1  -7   0 133.355 26.6343  34
   1  -7   0 103.953 23.3646  87
  -1   7   0 74.8968 44.0617  17
  -1   7   0 175.271 39.8436  22
   1   7   0 134.442 42.7303  22
   1   7   0 178.207 44.0780  17
   1  -7   0 124.793 19.9879  65
  -1  -7   0 137.443 22.0445  65
   1  -7   0 179.069 44.7045  14
  -1  -7   0 183.022 45.7645  14
   1  -7   0 163.485 48.9360   2
   1   7   0 106.584 40.3941   6
   1  -7   0 135.023 24.6536   4
  -1   7   0 166.604 44.7847   6
   1   7   1 1971.36 107.428   6
   1  -7   1 2112.09 116.359   2
   1  -7   1 1892.15 86.0040   5
   1  -7   1 2140.52 86.4146   4
  -1   7  -1 2160.50 113.212   6
   1  -7   1 2217.82 82.8698 100
   1  -7   1 2064.88 85.9214  87
   1   7   1 2215.98 113.079  22
   1   7   1 2295.33 118.651  17
  -1   7  -1 2203.26 114.506  17
  -1   7  -1 2435.15 109.256  22
  -1  -7  -1 2108.09 85.7515  65
   1  -7   1 2016.84 82.7298  65
  -1   7  -1 2211.18 115.578  15
   1  -7   1 2018.88 114.904  14
  -1  -7  -1 2052.50 109.278  14
   1   7   1 2255.11 115.441  15
   1  -7   1 2309.47 88.3598  34
  -1  -7  -1 2199.49 88.6136  34
  -1   7  -2 70.6709 44.0767   6
   1  -7   2 20.4826 22.7411   5
   1  -7   2 41.3165 23.4739   4
   1   7   2 48.4460 36.1217   6
   1  -7   2 49.1700 40.4951   2
   1  -7   2 36.3539 17.5100  94
   1  -7   2 35.8254 16.8892 100
   1  -7   2 41.0488 22.9545  87
   1   7   2 78.1351 44.5151  17
  -1   7  -2 22.2578 28.4024  22
  -1   7  -2-24.0915 41.8273  17
   1   7   2 50.7167 39.0014  22
  -1  -7  -2 47.8352 23.0755  65
   1  -7   2 38.0056 46.5801  14
   1   7   2 28.9202 40.3696  15
  -1   7  -2 50.7787 40.3651  15
  -1  -7  -2 47.3203 33.1724  14
   1  -7   2 44.6310 22.8531  34
  -1  -7  -2 60.6575 25.1198  34
   1  -7   3 297.866 49.7745   2
   1  -7   3 259.883 27.2998   4
   1   7   3 280.956 47.1201   6
   1  -7   3 260.598 27.9592   5
  -1   7  -3 250.668 48.2398   6
   1  -7   3 234.140 22.9825 100
   1  -7   3 239.178 23.9825  94
   1  -7   3 285.142 28.5253  87
   1   7   3 259.938 48.7609  22
  -1   7  -3 187.000 43.3249  17
  -1  -7  -3 298.437 29.7184  34
   1  -7   3 288.819 28.8424  34
  -1   7  -3 295.427 50.4357  15
   1   7   3 258.517 46.2561  15
   1  -7   3 327.306 59.3997  14
  -1  -7  -3 216.542 35.8321  14
  -1   7  -4 2606.95 131.526  15
   1  -7   4 2298.24 135.234  14
   1   7   4 2523.90 125.357  15
   1   7   4 2471.85 127.655   6
  -1   7  -4 2598.55 130.750   6
   1  -7   4 2591.86 101.806   5
   1  -7   4 2548.60 101.679   4
   1  -7   4 2365.78 128.871   2
   1  -7   4 2504.26 99.6966  94
   1  -7   4 2657.57 99.3387 100
   1  -7   4 2566.38 101.917  87
   1   7   4 2677.82 134.228  22
  -1   7  -4 2570.48 126.261  17
   1   7   4 2679.45 134.366  17
   1   7   4 2308.17 119.864  20
  -1  -7  -4 2720.11 102.719  62
   1   7   4 2514.11 99.0689  54
   1   7   4 2617.21 97.5649  42
   1  -7   4 2503.82 101.592  34
  -1  -7  -4 2657.10 102.689  34
   1   7   5 100.247 35.6991  15
  -1   7  -5 25.1626 40.6437  15
   1  -7   5 89.5133 21.1660 100
   1  -7   5 112.561 23.0815  94
  -1   7  -5 87.8231 35.9940  17
   1   7   5 69.2953 45.5575  22
   1   7   5 16.1068 45.7803  17
   1   7   5 94.2640 37.8524  20
  -1  -7  -5 108.184 54.0300   2
   1  -7   5 108.371 44.3602   2
   1   7   5 58.2177 42.0422   6
  -1   7  -5 15.3450 42.2131   6
   1  -7   5 69.9542 23.8753   5
   1  -7   5 45.6258 24.8876   4
   1   7   5 108.951 19.1523  42
   1   7   5 108.555 21.4893  54
  -1   7  -5 83.0244 48.1204  26
   1  -7   5 128.671 23.8915  34
  -1  -7  -5 94.5321 23.9245  34
  -1   7  -6 619.262 59.3317  15
   1   7   6 718.240 57.5042  15
   1   7   6 805.757 72.7350   8
   1  -7   6 649.673 36.7903 100
   1  -7   6 706.779 39.5825  94
   1   7   6 540.422 59.3252  20
   1   7   6 604.552 68.2813  22
   1   7   6 692.917 68.0135  17
  -1  -7  -6 384.306 68.7265   2
  -1   7  -6 534.713 62.8516   6
   1  -7   6 630.955 41.6654   4
   1  -7   6 671.095 40.6897   5
   1  -7   6 534.950 63.0325   2
   1   7   6 747.838 65.6173   6
   1   7   6 677.042 40.3042  70
   1   7   6 702.691 39.5981  66
   1   7   6 645.679 34.7573  42
   1   7   6 628.513 35.4061  54
  -1  -7  -6 719.717 41.2220  48
  -1  -7  -6 663.490 33.5710  31
  -1   7  -6 649.694 69.6731  26
  -1  -7  -6 643.077 38.0468  34
   1  -7   6 700.763 37.9651  34
  -1   7  -7 3768.16 166.125  15
   1   7   7 3691.31 174.888   8
   1  -7   7 3768.64 179.303  14
   1  -7   7 3691.61 139.837  94
   1  -7   7 3717.90 138.516 100
   1   7   7 3428.26 166.539  20
   1   7   7 3749.49 178.322  22
   1   7   7 3697.42 169.986  17
  -1  -7  -7 3452.29 175.374   2
  -1   7  -7 3595.76 169.720   6
   1  -7   7 3639.96 172.608   2
   1  -7   7 3588.52 140.272   5
   1   7   7 3611.39 167.950   6
   1  -7   7 3519.27 140.137   4
  -1  -7  -7 3816.96 141.770   4
  -1  -7  -7 3687.48 141.020  62
   1   7   7 3886.99 139.860  66
   1   7   7 3843.81 140.161  70
   1  -7   7 3446.27 141.578  73
   1   7   7 3732.76 136.717  54
   1   7   7 3711.75 136.296  42
  -1  -7  -7 3761.40 141.888  48
  -1  -7  -7 3734.52 138.402  34
  -1   7  -7 3678.14 172.623  26
  -1  -7  -7 3323.78 165.904  24
  -1  -7  -7 3513.10 135.610  31
   1   7   8 2432.82 135.828   8
   1  -7   8 2542.49 140.836  14
   1  -7   8 2602.33 104.373  94
   1   7   8 2592.70 130.340  17
  -1   7  -8 2656.96 139.294  21
   1   7   8 2584.45 132.533  20
   1   7   8 2329.32 130.338   6
   1  -7   8 2793.95 105.385   5
  -1  -7  -8 2522.94 105.338   4
  -1  -7  -8 2578.59 142.605   2
   1  -7   8 2627.46 135.405   2
  -1   7  -8 2358.97 132.036   6
  -1  -7  -8 2521.93 102.126  56
  -1  -7  -8 2663.52 105.438  62
   1   7   8 2756.90 103.920  66
   1  -7   8 2791.61 106.543  73
   1   7   8 2568.17 103.182  70
  -1  -7  -8 2640.99 105.386  48
   1   7   8 2694.45 105.164  39
  -1   7  -8 2487.10 134.138  26
  -1  -7  -8 2583.48 100.158  31
  -1  -7  -8 2450.15 130.237  24
   1   7   8 2538.91 104.010  33
   1  -7   9 1484.90 104.976  14
   1   7   9 1599.45 101.087   8
   1  -7   9 1597.26 102.195   2
  -1  -7  -9 1745.80 109.986   2
   1   7   9 1841.62 75.0940   3
   1   7   9 1754.84 103.546   6
  -1  -7  -9 1673.78 73.9408   4
   1  -7   9 1619.05 72.6741   5
  -1   7  -9 1518.38 102.922  21
   1   7   9 1592.50 100.467  20
   1   7   9 1691.11 71.9685  66
   1   7   9 1814.72 72.6045  70
   1  -7   9 1611.32 74.9041  73
  -1  -7  -9 1779.35 73.9398  62
  -1  -7  -9 1636.38 71.1268  56
   1  -7   9 1704.41 73.4802  94
   1   7   9 1653.44 68.9628  98
   1   7   9 1743.94 71.9879  49
   1   7   9 1640.24 73.1898  39
  -1  -7  -9 1680.07 73.3930  48
   1   7   9 1642.10 73.1634  33
  -1   7  -9 1598.02 100.482  26
  -1  -7  -9 1534.46 97.9412  24
  -1  -7  -9 1673.68 69.2096  31
   1   7  10 122.556 26.7723   3
  -1  -7 -10 102.854 27.9829   4
   1  -7  10 67.1895 26.1600   5
   1  -7  10 88.5262 25.7905  94
   1   7  10 56.3208 19.8065  98
   1   7  10 75.4827 22.9062  66
   1  -7  10 83.4560 28.1263  73
  -1  -7 -10 79.6171 25.3648  62
   1   7  10 83.4872 22.0420  47
   1   7  10 78.8938 23.5324  49
   1   7  10 70.0048 24.9770  39
  -1  -7 -10 88.1781 20.6634  31
   1   7  11 228.040 28.0627   3
   1  -7  11 197.515 28.1159   5
  -1  -7 -11 256.952 29.7369   4
   1   7  11 179.753 27.2960  89
   1   7  11 239.298 25.3849  86
   1   7  11 217.327 22.8532  98
   1  -7  11 215.881 28.0890  94
   1   7  11 231.756 25.1070  59
   1  -7  11 229.742 30.1906  73
  -1  -7 -11 195.087 25.9918  62
   1   7  11 217.557 21.3711  43
   1   7  11 231.338 24.2326  47
   1   7  11 220.854 28.7434  39
   1   7  11 221.272 24.8163  49
  -1  -7 -11 224.243 23.5527  31
   1   7  12 865.905 43.0198   3
   1  -7  12 774.901 41.9489   5
  -1  -7 -12 791.933 42.6226   4
   1   7  12 893.124 43.0679  89
   1   7  12 773.534 38.0249  98
   1   7  12 852.387 39.9052  59
   1  -7  12 806.453 43.9143  73
   1   7  12 783.962 37.1235  43
   1   7  12 775.735 38.4945  47
  -1  -7 -12 758.013 38.4668  31
   1   7  13 623.804 33.5637   3
  -1  -7 -13 600.733 33.4482   4
   1  -7  13 567.961 32.6751   5
   1   7  13 622.247 32.6139  89
   1   7  13 555.521 28.5691  98
   1   7  13 568.915 29.9307  59
   1   7  13 515.678 27.2378  43
  -1  -7 -13 535.600 29.3453  31
  -1  -7 -14 134.307 14.7741  31
   1   7  14 135.691 17.5994  89
   1   7  14 140.823 18.7647   3
  -1  -7 -14 143.497 18.1252   4
  -1  -7 -15 33.6586 12.1133   4
   1   7  15 23.8175 11.8007   3
  -1  -7 -15 20.2850 12.5315  65
   1  -9 -12 1055.82 44.3298  65
  -1   9  12 1192.03 44.2466  92
  -1   9  12 1080.31 44.6007  89
  -1   9  12 1181.07 44.6814   3
   1  -9 -11 183.575 18.3005  65
  -1   9  11 160.317 15.4973  59
  -1   9  11 152.527 16.3210  86
  -1   9  11 184.304 18.3681  89
  -1   9  11 177.833 18.8942   3
  -1  -9  11 190.455 18.0838   5
  -1   9  10 531.588 24.3151  59
   1  -9 -10 495.403 25.4246  65
  -1   9  10 574.091 26.6342  89
  -1   9  10 557.812 26.2417  86
  -1   9  10 572.698 27.2822   3
  -1  -9  10 549.312 25.6634   5
  -1   9   9 171.031 20.7554  66
  -1   9   9 168.499 20.7048  70
   1  -9  -9 199.502 22.9905  65
  -1   9   9 174.011 23.4874  89
  -1   9   9 236.333 24.6969  86
  -1   9   9 152.925 18.8222  47
  -1   9   9 184.740 17.2463  49
  -1   9   9 196.751 24.8763   3
  -1  -9   9 196.094 22.4479   5
   1  -9  -8 17.7514 15.9528  34
  -1   9   8-11.9800 19.0992  66
  -1   9   8 12.5515 20.4641  70
   1  -9  -8 12.5097 20.0921  65
   1  -9  -8 3.45470 13.1666  87
  -1   9   8-1.06671 19.7008  89
  -1   9   8 12.9062 17.7393  49
  -1  -9   8 1.07876 21.5482   5
  -1   9   8-12.2057 22.4838   3
   1  -9  -7 221.511 23.4288  34
  -1   9   7 240.856 24.8104  66
  -1   9   7 204.397 25.7313  70
   1  -9  -7 214.203 25.6962  65
   1  -9  -7 193.449 20.2280  87
  -1   9   7 237.447 26.3687  89
  -1   9   7 216.941 23.3399  49
  -1  -9   7 239.380 27.6831   5
   1  -9  -7 234.864 26.8200   4
   1  -9  -6 4466.88 161.340  34
   1  -9  -6 4202.90 161.004  65
  -1   9   6 4403.14 161.126  70
  -1   9   6 4444.81 160.717  66
   1  -9  -6 4441.71 158.965  87
  -1   9   6 4455.49 160.847  89
  -1   9   6 4203.61 156.471  42
  -1   9   6 4200.88 157.712  54
  -1  -9   6 4262.14 161.827   4
   1  -9  -6 4323.38 161.844   4
  -1  -9   6 4466.64 161.962   5
   1  -9  -5 125.086 25.3862  34
  -1   9   5 105.766 23.6653  66
  -1   9   5 144.729 25.6118  70
   1  -9  -5 115.955 23.6887  65
   1  -9  -5 105.832 22.0299  87
  -1   9   5 101.468 17.4768  42
  -1   9   5 87.4358 19.8936  54
   1  -9  -5 86.0017 25.3399   4
  -1  -9   5 107.968 26.1802   5
  -1  -9   5 124.753 27.0842   4
   1  -9  -4 1513.96 64.3151  34
   1  -9  -4 1337.40 61.2759  65
   1  -9  -4 1406.08 61.2806  87
  -1   9   4 1356.88 57.0060  42
  -1   9   4 1436.21 60.0174  54
   1  -9  -4 1437.89 64.2308   4
  -1  -9   4 1358.93 63.2583   4
  -1  -9   4 1330.40 63.0102   5
   1  -9  -3 33.2883 27.1807  34
   1  -9  -3 13.4515 22.1464  87
  -1  -9   3 49.4590 26.1588  87
   1  -9  -3 2.42102 27.7328  65
  -1   9   3 17.1399 20.9671  54
  -1   9   3 20.3311 16.9741  42
   1  -9  -3 8.19621 25.8483   4
  -1  -9   3 29.7661 25.4982   4
   1  -9  -3-20.9508 26.9995   5
   1  -9  -2 936.785 78.1132   2
  -1  -9   2 862.882 48.5119   4
   1  -9  -2 890.462 48.6542   4
   1  -9  -2 882.963 48.8408   5
  -1  -9   2 896.903 49.9392  34
   1  -9  -2 902.864 49.6481  34
   1  -9  -2 891.505 46.4733  87
  -1  -9   2 958.095 48.9116  87
  -1   9   2 824.550 76.1211  17
   1  -9  -2 893.550 43.7728  65
  -1   9   2 895.674 45.5244  54
   1   9  -2 911.421 76.4626  15
  -1   9   2 905.393 73.5787  15
   1  -9  -1 17.3449 27.4422  34
  -1   9   1-32.4957 41.2145  26
   1  -9  -1 14.2453 21.8609  87
  -1  -9   1 32.5633 26.0399  87
  -1   9   1-40.5463 43.8576  17
   1   9  -1 28.5132 44.2553  17
   1  -9  -1 16.0814 15.8853  65
   1  -9  -1-4.23599 25.6770   5
   1  -9  -1-22.1397 41.4832   2
   1  -9  -1-8.29158 25.5666   4
  -1   9   1 62.2243 44.7355  15
  -1  -9   0 709.636 43.5255  34
  -1   9   0 629.222 66.6348  26
  -1  -9   0 707.008 40.4448  87
   1  -9   0 628.972 38.5560  87
   1   9   0 577.285 65.9880  17
  -1   9   0 696.459 67.1801  17
   1  -9   0 585.204 40.4502   5
   1  -9   0 567.767 39.6908   4
   1   9   0 601.508 64.7642  15
   1  -9   1 479.670 38.0864  34
  -1  -9  -1 461.021 36.3260  34
  -1   9  -1 413.498 57.1975  26
  -1  -9  -1 538.790 36.2528  87
   1  -9   1 535.703 35.5312  87
  -1   9  -1 476.526 59.6833  17
   1   9   1 353.058 58.1445  17
  -1  -9  -1 468.327 31.9614  65
   1   9   1 457.829 60.1786  15
  -1   9  -1 475.084 61.5728  15
   1  -9   1 446.067 35.6363   5
   1  -9   1 537.171 37.3377   4
   1  -9   1 417.027 58.4405   2
   1  -9   2 75.1092 44.9437   2
   1  -9   2 141.386 28.3620   5
  -1  -9  -2 126.181 45.9489   2
   1  -9   2 149.542 28.5869   4
  -1  -9  -2 144.513 29.6315  34
  -1   9  -2 98.7747 46.3759  26
   1  -9   2 172.012 29.3006  34
   1  -9   2 135.827 27.8688  87
  -1  -9  -2 120.754 25.7363  87
   1   9   2 99.7023 46.1646  17
  -1  -9  -2 116.801 23.2545  65
   1   9   2 118.949 20.8483  54
  -1   9  -2 149.228 49.4218  15
   1  -9   3 1389.13 61.7549   5
   1  -9   3 1319.20 61.2796   4
   1  -9   3 1414.04 61.5838  87
  -1  -9  -3 1367.63 59.0157  87
   1  -9   3 1214.29 52.3850 100
  -1  -9  -3 1245.28 58.9900  65
   1   9   3 1195.32 54.8589  54
  -1  -9  -3 1402.05 62.2853  34
   1  -9   3 1312.74 61.1348  34
   1  -9   4 537.167 35.9599   4
   1  -9   4 514.412 36.4820   5
   1  -9   4 540.045 36.9109  87
  -1  -9  -4 521.278 34.4475  87
   1  -9   4 474.493 27.1664 100
   1   9   4 577.553 34.5357  66
  -1  -9  -4 523.142 35.7219  65
   1   9   4 553.913 35.7155  70
   1   9   4 504.989 30.0743  54
  -1  -9  -4 569.796 37.4412  34
   1   9   5 171.124 24.1980  66
   1   9   5 134.368 24.9417  70
  -1  -9  -5 129.622 24.4589  65
  -1  -9  -5 167.644 24.9841  34
  -1  -9  -5 102.651 23.6203  87
   1  -9   5 168.960 27.0840   5
   1  -9   5 110.419 26.9955   4
   1   9   6 543.083 34.3227  70
   1   9   6 561.744 32.9779  66
  -1  -9  -6 576.619 36.7040  65
   1   9   6 552.503 35.7183  33
  -1  -9  -6 576.574 33.4770  34
   1  -9   6 476.283 36.0392   4
   1  -9   6 591.414 36.5542   5
  -1  -9  -6 488.601 31.7954  87
   1   9   7 290.421 27.6649  89
  -1  -9  -7 277.791 23.5536  87
   1   9   7 269.005 27.2466  33
  -1  -9  -7 247.089 23.0091  34
  -1  -9  -7 232.505 27.2053  65
   1   9   7 229.091 24.1737  66
   1   9   7 295.564 25.3870  70
   1   9   7 292.337 28.2820  39
   1   9   7 267.780 25.8242  49
   1   9   7 279.691 27.9973   3
   1  -9   7 234.054 26.9093   5
   1   9   8 496.218 31.1348   3
   1  -9   8 455.283 31.0617   5
  -1  -9  -8 485.469 31.9096   4
  -1  -9  -8 468.449 26.7237  87
   1   9   8 469.212 32.1151  89
   1  -9   8 455.324 25.7217  94
  -1  -9  -8 474.673 32.4696  65
   1   9   8 444.818 29.4898  70
   1   9   8 452.066 28.8652  66
   1   9   8 456.116 29.3065  49
   1   9   8 513.873 31.7275  39
   1   9   8 421.650 30.7648  33
  -1  -9  -9 68.3118 13.3216  87
   1   9   9 35.0334 18.6252  89
   1   9   9 95.6659 21.7789  86
   1   9   9 67.8517 19.4185  33
   1   9   9 34.6256 17.2672  66
  -1  -9  -9 14.7645 19.4510  65
   1   9   9 62.2128 17.7875  47
   1   9   9 81.3542 20.8015  39
   1   9   9 56.8020 17.3526  49
   1   9   9 106.110 21.9912   3
   1  -9   9 39.8921 19.1957   5
  -1  -9  -9 69.2140 20.3222   4
   1   9  10 771.874 35.8420  89
   1   9  10 728.471 34.3624  86
   1   9  10 702.949 34.3298  33
  -1  -9 -10 733.563 35.7601  65
   1   9  10 735.620 34.2824  59
   1   9  10 623.799 31.8663  47
   1   9  10 704.792 31.5365  49
   1   9  10 689.402 34.5394  39
   1  -9  10 736.539 34.4366   5
  -1  -9 -10 624.042 33.8714   4
   1   9  10 689.094 34.6254   3
  -1  -9 -11 8.00521 14.6305  65
   1   9  11 30.4191 13.2585  59
   1   9  11 22.9914 15.3005  89
   1   9  11 25.8669 11.8583  86
   1   9  11 25.5804 15.3207   3
  -1  -9 -11 1.21404 13.6825   4
   1  -9  11-3.72988 13.6147   5
   1   9  12 2184.69 82.7716   3
  -1  -9 -12 2338.53 82.7640   4
   1   9  12 2339.26 82.9545  92
  -1  11   6 13.8677 9.83977  59
  -1  11   6 36.4578 10.0573  33
  -1  11   6 35.6860 11.4139  86
   1 -11  -6 37.4341 10.4798   4
  -1 -11   6 16.2215 10.2888   5
  -1  11   6 40.1176 11.2898   3
  -1  11   5 438.158 21.1055  66
  -1  11   5 433.775 21.9352  70
  -1  11   5 489.831 23.1370  33
   1 -11  -5 493.516 23.3907   4
  -1 -11   5 500.349 23.3941   5
  -1  11   5 438.580 23.6037   3
  -1  11   5 467.225 23.7769  86
  -1  11   4 1.68934 13.5399  86
  -1  11   4 7.63452 12.9628  33
  -1  11   4 14.5990 10.9086  66
  -1  11   4 13.6882 12.1003  70
  -1  11   4 12.0860 13.3622  39
  -1  11   4 2.62961 9.22242  49
  -1  11   4 6.13633 14.4781   3
   1 -11  -4 4.70244 13.0284   4
  -1 -11   4 12.4540 13.3826   5
   1 -11  -4 5.94097 13.3528   5
  -1  11   3-8.32713 11.9352  66
  -1  11   3 4.83743 13.0078  70
  -1  11   3-0.64367 13.8897  33
  -1 -11   3 3.27269 14.6585   4
   1 -11  -3 5.14946 14.1466   5
   1 -11  -3 23.0349 14.7135   4
  -1  11   3 16.5020 13.7079  86
  -1  11   2 29.7781 14.1568  70
  -1  11   2 26.5454 12.4437  66
   1 -11  -2 2.71398 15.0754   4
  -1 -11   2 33.0250 16.0387   4
   1 -11  -2 11.5696 14.9787   5
  -1  11   2 62.5213 14.3175  86
  -1  11   1 139.955 14.6167  66
   1  11  -1 145.418 15.8444  70
   1  11  -1 132.645 12.8507  66
  -1  11   1 130.343 17.0714  70
   1 -11  -1 178.979 18.0179   5
   1 -11  -1 156.839 17.7491   4
  -1  11   1 157.764 14.4135  86
   1  11   0 8.71744 13.8643  70
  -1  11   0 19.2672 12.3663  66
   1  11   0 18.5431 10.7418  66
  -1  11   0 10.3066 14.3662  70
   1 -11   0 9.22032 15.5480   4
   1 -11   0 3.53084 15.0357   5
  -1 -11   0 28.9330 15.1283  87
   1  11   1 197.120 15.3268  66
  -1  11  -1 252.005 16.7433  66
   1  11   1 245.497 17.7983  70
   1 -11   1 281.896 20.4185   4
   1 -11   1 265.364 19.8119   5
  -1  11  -1 190.393 14.7466  54
   1  11   1 242.855 16.8863  86
  -1 -11  -1 271.245 19.1666  87
  -1 -11  -2 5.99304 13.1481  87
   1  11   2 17.7616 13.2352  86
   1  11   2 28.2643 14.3289  33
   1  11   2 17.4667 12.8361  70
   1  11   2 27.7206 10.4077  66
  -1  11  -2 32.1465 11.0395  54
   1 -11   2 29.5873 14.8529   5
   1 -11   2 27.8572 15.4893   4
  -1 -11  -3 86.0102 13.8714  87
   1  11   3 68.3468 15.4085  86
   1  11   3 64.7905 14.3990  33
   1  11   3 81.3979 11.1224  66
   1  11   3 87.6623 12.9189  70
   1  11   3 101.833 15.8121  39
  -1  11  -3 72.0055 11.4316  54
   1 -11   3 117.895 15.9195   5
   1 -11   3 100.596 15.7811   4
   1  11   4 33.7875 14.5174  86
  -1 -11  -4 31.3486 11.3211  87
   1  11   4 40.4358 12.9622  33
   1  11   4 9.06968 11.1160  70
   1  11   4 13.0360 8.86277  66
   1  11   4 11.0273 11.7560  49
  -1  11  -4 30.7897 9.88594  54
   1  11   4 41.9536 13.5012  39
  -1 -11  -4 21.5678 13.1420   5
   1 -11   4 27.2126 13.1420   5
   1  11   4 31.7776 14.2639   3
   1  11   5 29.3697 13.2839  86
   1  11   5 21.6149 11.0453  33
   1  11   5 9.94032 10.9616  47
   1  11   5 6.27842 9.42192  49
   1  11   5 7.21567 11.5480  39
   1 -11   5-0.50583 11.1624   5
   1  11   5 2.02697 11.9039   3
  -1 -11  -5 18.7849 11.4348   5
   1  11   6 151.360 13.0338  86
   1  11   6 133.488 11.8119  59
   1  11   6 112.384 11.6752  39
   1  11   6 114.609 10.7044  47
  -1 -11  -6 140.953 11.7207   4
   1 -11   6 115.272 11.3800   5
  -1 -11  -6 101.693 11.4791   5
   1  11   6 111.071 11.8498   3
   1  11   6 120.662 11.1795  33
  -2   0  19 13.8531 14.4270  98
   2   0 -19 13.2238 13.4803  46
   2   0 -19 18.1191 11.8036  45
   2   0 -19 3.14943 15.1006  51
  -2   0  19-6.59437 15.7927   3
  -2   0  18 3196.36 121.042   3
  -2   0  18 3260.07 120.292  64
  -2   0  18 3124.00 117.709  58
  -2   0  18 3270.40 120.623  98
   2   0 -18 3320.25 118.928  45
   2   0 -18 3210.59 119.888  46
   2   0 -18 3192.20 117.827  31
  -2   0  17 12.3989 23.8928  98
  -2   0  17-8.05082 19.1664  58
  -2   0  17 18.9234 22.9860  64
   2   0 -17 33.7171 19.3047  31
  -2   0  17 15.8617 25.7185   3
  -2   0  16 278.466 31.5440  98
   2   0 -16 194.150 21.1653  76
  -2   0  16 210.333 28.3424  64
  -2   0  16 213.549 26.3140  58
   2   0 -16 199.796 20.6349  56
  -2   0  16 252.656 32.5732   3
  -2   0  15 73.9652 43.2970   1
  -2   0  15 11.9513 28.8730   3
  -2   0  15-6.18858 25.4166  98
   2   0 -15-2.41533 19.7338  76
  -2   0  15-24.2076 25.9854  90
   2   0 -15 24.0657 18.3156  56
  -2   0  15 19.2447 24.3197  64
  -2   0  15 42.6257 24.2870  58
   2   0 -15 24.0724 48.0316  24
   2   0 -15-46.8364 40.9645  25
   2   0 -15-11.5623 45.5071  11
   2   0 -15 36.6503 40.6323  12
   2   0 -15-11.5781 42.4839  19
   2   0 -15-11.3120 42.1716  18
  -2   0  14 1322.84 62.8423   3
  -2   0  14 1188.46 87.3694   1
  -2   0  14 1225.50 61.9324  98
  -2   0  14 1349.08 62.0417  90
   2   0 -14 1333.28 92.9180  18
   2   0 -14 1270.06 91.0476  19
  -2   0  14 1269.68 59.6617  58
  -2   0  14 1273.31 61.7894  64
   2   0 -14 1273.37 56.6677  56
   2   0 -14 1283.24 87.9582  12
   2   0 -14 1373.47 92.9876  11
   2   0 -14 1166.66 84.9554  25
   2   0 -14 1300.78 93.8532  24
  -2   0  13 9.96454 28.3305   3
  -2   0  13-37.8535 46.7377   1
  -2   0  13 10.3469 23.8610  98
  -2   0  13 23.8146 25.8934  90
   2   0 -13-5.55349 45.1215  19
   2   0 -13 48.9418 41.9972  18
  -2   0  13-3.94689 21.6584  58
   2   0 -13-27.9317 48.8403  11
   2   0 -13-30.7613 44.9929  12
   2   0 -13-51.0337 41.2821  25
   2   0 -13-40.0495 44.6127  24
  -2   0  12 17418.9 657.275  98
  -2   0  12 19443.9 657.835  90
  -2   0  12 18852.4 688.945   1
  -2   0  12 19344.3 658.102   3
   2   0 -12 19706.8 691.982  19
   2   0 -12 18481.8 688.994  18
   2   0 -12 18542.6 686.372  12
   2   0 -12 18917.7 691.359  11
   2   0 -12 18470.4 685.494  25
   2   0 -12 19051.6 692.384  24
  -2   0  11 25.3467 22.5790  98
  -2   0  11-4.63156 22.1572  90
  -2   0  11 26.4040 38.0382   1
  -2   0  11 6.86844 22.8052   3
   2   0 -11 4.42220 40.2446  18
   2   0 -11 42.0186 36.3200  25
   2   0 -11 4.62523 38.5593  24
   2   0 -11 36.6283 42.5321  11
   2   0 -11 42.1713 40.3410  12
   2   0 -10 879.092 63.0893  12
   2   0 -10 968.588 69.6952  11
  -2   0  10 902.432 43.2323  98
  -2   0  10 861.278 42.6162  90
   2   0 -10 948.864 66.8198  18
   2   0 -10 803.499 50.1587  21
  -2   0  10 810.519 65.9801   1
  -2   0  10 880.512 42.7725   3
  -2   0  10 880.177 41.0718  43
   2   0 -10 833.794 66.4031  24
   2   0 -10 822.610 64.0161  25
  -2   0   9 13.2189 36.9607   1
   2   0  -9 13.6699 39.0099  24
   2   0  -9 24.9872 33.6144  25
   2   0  -9 22.0398 35.2956  12
   2   0  -9-6.14794 22.9214  21
  -2   0   8 4498.96 177.630   1
   2   0  -8 4708.51 179.327  24
   2   0  -8 4707.04 176.660  25
  -2   0   8 4253.35 155.501   8
   2   0  -8 4569.68 176.678  12
   2   0  -8 4289.66 166.635  21
  -2   0   7-18.7915 33.4414   1
   2   0  -7 23.8584 32.7816  24
  -2   0   7 11.0937 22.6588  28
   2   0  -7 8.65679 28.2875  25
   2   0  -7 4.41207 31.4968  12
  -2   0   7 12.2173 12.0791   8
   2   0  -7 4.39678 23.1016  21
  -2   0   7 2.00157 30.1191  22
   2   0  -6-1.74977 26.2797  25
   2   0  -6 40.9121 31.2887  24
  -2   0   6 15.7025 21.4803  28
  -2   0   6 26.6882 12.4716   8
   2   0  -6 56.7632 21.2416  21
  -2   0   6 33.9967 28.0299  22
   2   0  -5-6.87570 24.4975  25
  -2   0   5 12.3408 21.5043  28
   2   0  -5 3.11093 26.2290  24
  -2   0   5 8.31905 11.9135   8
   2   0  -5 10.0895 12.6240   9
   2   0  -5 7.30999 18.2664  21
  -2   0   5 15.6792 18.2871  17
  -2   0   5-14.1601 24.1436  22
  -2   0   4 522.054 33.5213   6
  -2   0   4 479.997 30.8043  28
   2   0  -4 570.931 35.5605  24
   2   0  -4 470.068 32.1482  25
  -2   0   4 487.566 22.1810   8
   2   0  -4 455.997 24.6369   9
  -2   0   4 483.074 29.6408  17
   2   0  -4 517.739 27.2452  21
  -2   0   4 459.673 35.8680  22
  -2   0   3-0.71969 18.1227   6
   2   0  -3 7.85666 20.5933  24
   2   0  -3-7.88469 17.8674  25
  -2   0   3-11.8068 18.9308  28
  -2   0   3 3.32706 7.74132   8
   2   0  -3 14.2150 12.7127   9
  -2   0   3 11.0063 15.8884  17
   2   0  -3-0.42159 11.2335  21
  -2   0   2 5157.36 181.247   6
   2   0  -2 5188.51 180.787  25
   2   0  -2 5297.97 182.356  24
  -2   0   2 4958.88 182.229  28
   2   0  -2 5207.09 181.076   9
  -2   0   2 5183.66 180.276  15
   2   0  -2 5063.71 178.645  21
   2   0  -1 1.61255 6.07642   8
  -2   0   1 3.72557 7.04633   6
   2   0  -1 2.85608 7.34514  24
   2   0  -1 4.94533 10.8048   9
   2   0  -1 1.84199 9.31505  19
   2   0  -1 2.30309 9.17240  18
  -2   0   0 24219.9 832.090  25
   2   0   0 24674.9 834.248  29
   2   0   0 23980.9 834.072  13
  -2   0   0 24216.7 833.940  12
   2   0   0 23966.8 833.642   8
   2   0   0 23718.7 834.124   9
  -2   0   0 24440.7 833.884  15
  -2   0   0 23974.9 834.062  11
  -2   0   0 24702.5 833.564  17
   2   0   0 23546.5 832.762  18
   2   0   0 23952.3 833.649  19
   2   0   0 24377.9 834.076  16
   2   0   1 11.2589 8.45701   1
   2   0   1 17.4417 13.4885  29
  -2   0  -1 19.1148 9.51960  15
  -2   0  -1 9.27072 13.5310  11
  -2   0  -1 12.6939 12.8003  12
   2   0   1-3.05689 13.8379  13
  -2   0  -1 3.77963 11.7718  23
   2   0   1 5.37423 13.5195  16
  -2   0  -1 16.1727 12.7841  21
   2   0   2 271956. 9604.95  14
  -2   0  -2 273777. 9604.69  15
  -2   0  -2 283086. 9608.08  11
   2   0   2 275935. 9608.15  13
  -2   0  -2 279346. 9607.79  12
   2   0   2 276296. 9606.71   1
  -2   0  -2 284675. 9608.31  21
   2   0   2 280219. 9605.11  22
   2   0   2 288347. 9607.68  20
  -2   0  -2 287002. 9607.80  23
   2   0   3 1.78691 20.4091   1
  -2   0  -3 4.17579 23.7668  25
   2   0   3 21.6562 22.0215   8
   2   0   3 2.81607 15.4246  14
  -2   0  -3 18.4448 26.7981  11
  -2   0  -3 14.4709 10.0553  15
  -2   0  -3-9.73439 23.8895  12
  -2   0  -3-1.84185 21.3148  23
   2   0   3 6.63929 21.0683  20
  -2   0  -3 11.8945 23.9127  21
   2   0   3-7.37490 15.3252  22
   2   0   4 4167.75 155.084   1
  -2   0  -4 4254.51 157.034  25
  -2   0  -4 4145.49 154.958  23
  -2   0  -4 4152.58 156.280  12
  -2   0  -4 4368.82 157.587  11
   2   0   4 4015.46 153.214   8
   2   0   4 4207.57 150.611  14
   2   0   4 4181.07 150.572  22
   2   0   4 4053.23 155.522  20
  -2   0  -4 3998.04 155.986  21
   2   0   5 4.71087 29.6601   1
  -2   0  -5 3.47216 30.5881  25
  -2   0  -5 9.68912 28.7693  12
  -2   0  -5-1.70366 30.7088  11
   2   0   5 2.93535 18.9285  14
   2   0   5 14.4628 22.7108   8
   2   0   5 14.9400 8.19793   9
  -2   0  -5 2.90576 24.3011  23
  -2   0  -5-18.6002 26.8480  21
   2   0   5 33.4127 19.4959  22
   2   0   5 12.8325 27.1877  20
   2   0   6 9103.93 325.205   1
  -2   0  -6 8993.70 323.012  23
  -2   0  -6 8850.94 326.554  25
  -2   0  -6 9222.84 327.296  11
   2   0   6 8781.16 317.562  14
  -2   0  -6 8885.98 325.162  12
   2   0   6 8797.22 319.728   8
   2   0   6 9050.88 325.376  20
  -2   0  -6 8738.70 324.065  21
   2   0   6 8909.40 318.621  22
   2   0   7-7.09109 33.2155   1
  -2   0  -7 20.6661 34.3875  25
   2   0   7 15.8350 24.6664   8
  -2   0  -7-28.0974 38.6803  11
  -2   0  -7 23.9381 32.6881  12
  -2   0  -7-24.9907 25.9927  23
  -2   0  -7 35.3233 29.6751  21
   2   0   7 18.5202 23.2831  22
   2   0   7 4.78988 31.3555  20
   2   0   8 2635.28 118.438   1
  -2   0  -8 2387.67 119.051  25
  -2   0  -8 2706.30 112.986  23
  -2   0  -8 2667.78 120.405  11
  -2   0  -8 2764.34 118.568  12
   2   0   8 2573.55 106.362   8
  -2   0  -8 2471.29 114.515  21
   2   0   8 2673.77 107.490  22
   2   0   8 2696.00 117.562  20
   2   0   9-3.32141 35.1133   1
   2   0   9-3.70775 21.1148   8
  -2   0  -9-33.6651 28.2417  23
  -2   0  -9 17.7425 31.4234  21
   2   0   9 6.67231 35.4514  20
  -2   0  -9-3.62799 34.1493  25
  -2   0  -9-16.6704 33.5634  12
  -2   0  -9 17.9793 42.9179  11
  -2   0 -10 65.5804 38.0540  12
  -2   0 -10 12.5458 40.6334  11
   2   0  10 14.8042 19.5221   8
   2   0  10-8.02554 19.5173   3
   2   0  10 38.5271 36.2692   1
   2   0  10 23.7770 20.0875  98
   2   0  10 34.0706 21.1830  90
   2   0  10 9.64213 18.6302  82
  -2   0 -10 10.0138 31.3219  21
   2   0  10 22.4261 18.7220  43
  -2   0 -10 21.0609 37.6589  25
  -2   0 -11 4.36418 38.4433  12
  -2   0 -11-9.51080 43.2733  11
   2   0  11 8.05761 22.5716   3
   2   0  11 8.80096 36.2209   1
   2   0  11 4.89236 21.6885  98
   2   0  11 2.41305 19.9893  90
   2   0  11-1.08951 18.6132  82
  -2   0 -11-18.3821 32.2639  21
  -2   0 -11 12.6190 38.2771  18
  -2   0 -11 13.4435 16.2579  56
   2   0  11-6.67750 20.5887  43
  -2   0 -11-4.79982 38.3077  25
  -2   0 -11 33.1024 39.0902  24
   2   0  12 121.452 25.7521   3
   2   0  12 132.490 44.0308   1
   2   0  12 128.423 25.6292  98
   2   0  12 148.516 27.2444  90
   2   0  12 87.7414 21.6900  82
  -2   0 -12 82.3835 33.7258  21
  -2   0 -12 70.4648 38.8542  18
  -2   0 -12 102.155 19.1145  56
  -2   0 -12 77.3426 40.8080  12
  -2   0 -12 74.0735 45.1758  11
  -2   0 -12 197.320 46.7806  25
  -2   0 -12 159.287 49.1352  24
   2   0  13-6.94186 26.3703   3
   2   0  13 5.30052 41.7228   1
   2   0  13 7.25424 25.0061  98
   2   0  13 24.3771 24.7389  90
   2   0  13 17.9219 22.2991  82
  -2   0 -13-30.4184 38.3855  18
  -2   0 -13 10.5961 17.9941  56
   2   0  13-16.0627 25.8219  58
  -2   0 -13-11.4710 43.2065  25
  -2   0 -13-23.0403 46.5940  24
  -2   0 -13 39.6863 47.6525  11
  -2   0 -13-41.2630 41.1652  12
  -2   0 -14 1388.26 93.6657  12
  -2   0 -14 1319.46 97.5981  11
   2   0  14 1578.68 69.7202   3
  -2   0 -14 1335.42 97.5075   7
   2   0  14 1470.45 97.5589   1
   2   0  14 1644.66 70.1430  98
   2   0  14 1417.20 68.5166  90
  -2   0 -14 1325.34 92.7438  18
   2   0  14 1527.55 69.4277  58
   2   0  14 1553.41 69.4548  64
   2   0  14 1643.74 65.9143  55
  -2   0 -14 1543.57 66.6173  31
  -2   0 -14 1351.58 97.3009  24
  -2   0 -14 1531.42 99.5415  25
   2   0  15 36.6495 24.9030   3
   2   0  15-27.4603 25.1276  98
   2   0  15-1.41129 25.9307  90
   2   0  15 11.9344 27.0551  64
   2   0  15-20.1722 26.0622  58
  -2   0 -15-11.7395 45.3315  24
  -2   0 -15-2.42383 21.4503  31
  -2   0 -15 22.8847 41.5307  25
   2   0  15-4.29056 19.1946  55
  -2   0 -15 23.1384 43.5763  19
   2   0  16 1025.99 50.4760   3
   2   0  16 1023.04 49.9257  58
   2   0  16 1022.23 51.2229  64
   2   0  16 983.966 49.2977  90
   2   0  16 1028.89 49.6495  98
  -2   0 -16 960.562 48.4949  46
   2   0  16 886.404 41.4563  55
  -2   0 -16 906.258 46.4925  45
  -2   0 -16 956.377 45.4427  31
   2   0  17-12.7129 22.8076   3
   2   0  17 15.0476 21.2243  58
   2   0  17 10.2521 22.4598  64
   2   0  17 13.9443 21.3377  98
  -2   0 -17-1.05237 22.5283  51
  -2   0 -17 39.3909 18.7377  45
  -2   0 -17 10.1176 20.1126  46
  -2   0 -17 24.2512 16.2946  31
   2   0  18 33.0687 18.3811   3
   2   0  18 58.4351 17.2073  58
   2   0  18 62.0631 18.8564  64
   2   0  18 65.0592 17.3980  98
  -2   0 -18 50.1611 15.0840  45
  -2   0 -18 57.0691 18.7846  51
  -2   0 -18 54.9750 16.4012  46
  -2   0 -18 58.1143 12.0377  31
  -2   0 -19 16.4933 12.9325  51
  -2   0 -19 8.21103 12.9660  72
   2   0  19 16.7675 10.9382   3
  -2   0 -19 22.7483 11.2982   4
   2  -2 -19 89.8406 15.2150   4
  -2   2  19 65.2371 14.6349   3
  -2  -2  19 61.8920 13.7783  73
  -2   2  19 75.5049 13.2605  64
  -2   2  19 70.8490 14.3807  98
   2   2 -19 68.3695 11.7134  51
   2  -2 -19 91.1979 14.2920  51
   2  -2 -19 78.3868 13.7942  46
   2  -2 -19 73.5511 12.3659  45
   2  -2 -19 74.9664 12.0223  31
  -2  -2  18 326.374 26.2321   3
  -2   2  18 329.690 25.7099   3
  -2   2  18 336.991 25.8010  98
  -2   2  18 278.309 20.5082  58
   2  -2 -18 338.497 23.2372  74
  -2   2  18 305.845 23.9263  64
   2  -2 -18 268.300 19.0049  56
   2  -2 -18 344.997 22.1882  72
   2  -2 -18 307.305 24.3970  51
   2   2 -18 281.763 20.3726  46
   2  -2 -18 306.098 23.3552  45
   2  -2 -18 294.270 24.3887  46
   2  -2 -18 345.281 23.4545  31
  -2  -2  17 43.9269 26.0840   3
  -2   2  17 31.2925 24.1967   3
   2  -2 -17 64.7190 17.2873  76
  -2   2  17 45.1837 23.7349  98
  -2  -2  17 74.5770 20.7414  98
  -2   2  17 31.5913 19.7199  58
  -2   2  17 13.4463 22.2268  64
   2  -2 -17 26.3368 23.0926  46
   2   2 -17 48.0073 16.3143  45
   2  -2 -17 34.2061 20.7357  45
   2  -2 -17 52.6939 16.7434  56
   2  -2 -17 65.5791 21.2789  31
  -2  -2  16 1669.89 72.3019  98
  -2   2  16 1775.52 75.3709  98
   2  -2 -16 1728.66 71.1447  76
  -2  -2  16 1715.84 73.5947  64
  -2  -2  16 1711.28 71.0942  58
  -2   2  16 1850.02 72.8259  58
   2  -2 -16 1709.81 70.9494  56
   2  -2 -16 1772.06 73.7044  31
   2   2 -16 1650.79 68.0819  31
  -2   2  16 1666.54 74.2987   3
  -2  -2  16 1622.74 75.6683   3
  -2  -2  15 904.981 50.6496   3
  -2   2  15 928.549 49.6424   3
  -2  -2  15 939.824 47.8027  98
  -2   2  15 869.400 49.5095  98
  -2  -2  15 774.020 48.7845  90
   2  -2 -15 906.740 45.9733  76
   2  -2 -15 878.282 78.3193  19
  -2  -2  15 904.848 46.3366  58
   2  -2 -15 873.551 46.0351  56
  -2  -2  15 864.427 48.6030  64
  -2   2  15 860.576 46.5795  43
   2   2 -15 715.477 71.4991  24
   2   2 -14 7000.72 293.208  11
   2  -2 -14 6854.62 293.881  12
   2  -2 -14 6918.48 294.464  11
  -2   2  14 7396.69 262.025   3
  -2  -2  14 7295.14 263.112   3
  -2   2  14 6955.07 294.123   1
  -2  -2  14 7101.18 295.826   1
  -2   2  14 6820.43 261.861  98
  -2  -2  14 7318.40 261.053  98
  -2  -2  14 7214.67 262.566  90
  -2   2  14 7020.60 256.553  89
   2  -2 -14 6974.85 260.533  76
   2  -2 -14 7190.78 292.144  18
   2   2 -14 7690.16 293.766  19
   2  -2 -14 7136.00 297.910  19
  -2  -2  14 7120.65 261.273  64
   2  -2 -14 7089.29 258.435  62
  -2  -2  14 7397.81 259.518  67
  -2  -2  14 7443.81 260.421  58
   2  -2 -14 7321.53 260.990  56
  -2   2  14 7286.18 260.499  43
   2  -2 -14 7134.52 291.979  25
   2   2 -14 7030.55 292.355  25
   2   2 -14 7619.47 301.346  24
   2   2 -13 10689.2 418.995  11
   2  -2 -13 10685.8 421.286  11
   2  -2 -13 10562.0 420.137  12
  -2   2  13 10653.1 421.365   1
  -2  -2  13 10752.8 386.875   3
  -2   2  13 11222.7 386.839   3
  -2  -2  13 10766.2 420.064   1
  -2  -2  13 11315.5 386.251  98
  -2   2  13 10712.1 383.392  90
  -2   2  13 10438.2 386.594  98
  -2  -2  13 10469.0 386.384  90
   2  -2 -13 10640.2 386.096  76
  -2   2  13 11020.6 382.773  89
   2  -2 -13 10977.1 417.588  18
   2  -2 -13 10595.6 422.545  19
   2   2 -13 11647.1 418.569  19
  -2  -2  13 10756.2 386.163  64
  -2  -2  13 10966.0 385.033  67
  -2  -2  13 10960.9 385.295  58
   2  -2 -13 10835.1 384.368  62
  -2   2  13 10731.8 385.461  43
   2  -2 -13 11137.7 418.501  25
   2   2 -13 11350.1 424.987  24
   2  -2 -13 10641.3 408.804  27
   2   2 -13 10166.3 415.892  25
   2  -2 -12 26662.5 919.895  11
   2   2 -12 26208.8 906.378  12
   2   2 -12 26329.2 917.435  11
   2  -2 -12 25749.0 918.888  12
  -2   2  12 25110.2 917.950   1
  -2   2  12 26331.5 884.590   3
  -2  -2  12 25664.9 917.440   1
  -2  -2  12 25968.7 885.176   3
  -2   2  12 24746.2 881.692  90
  -2  -2  12 24338.9 883.673  98
  -2   2  12 25834.4 885.057  98
  -2  -2  12 23742.3 884.079  90
  -2   2  12 24405.9 881.449  89
   2  -2 -12 24632.7 913.190  18
   2  -2 -12 26366.8 920.876  19
  -2  -2  12 25464.8 883.539  67
  -2  -2  12 25827.0 884.557  64
   2  -2 -12 26520.5 883.605  62
  -2  -2  12 24790.7 883.188  58
   2  -2 -12 24735.0 881.829  48
  -2  -2  12 25340.5 880.558  55
  -2   2  12 26624.6 883.922  43
   2   2 -12 25206.4 915.018  25
   2   2 -12 26286.7 921.583  24
   2  -2 -12 24139.2 912.611  25
   2  -2 -12 24328.1 917.669  24
   2  -2 -12 25845.3 908.003  27
   2   2 -11 4084.90 177.123  11
   2  -2 -11 4069.75 179.715  11
   2  -2 -11 3885.84 176.968  12
   2   2 -11 4116.63 167.608  12
  -2  -2  11 3846.70 148.552   5
  -2   2  11 3963.18 149.141   3
  -2   2  11 3899.60 179.520   1
  -2  -2  11 4194.34 178.703   1
  -2  -2  11 4281.98 150.197   3
  -2   2  11 4037.41 146.601  90
  -2  -2  11 3914.38 148.394  94
  -2   2  11 3883.92 149.597  98
  -2  -2  11 3945.15 148.530  98
  -2  -2  11 3817.13 146.337  84
  -2  -2  11 4222.75 150.728  90
  -2   2  11 4237.39 147.018  89
  -2  -2  11 4055.37 149.222  82
   2   2 -11 3862.88 163.857  21
   2  -2 -11 3885.45 173.871  18
  -2   2  11 4034.67 175.687  22
   2  -2 -11 4134.34 181.199  19
  -2  -2  11 3988.45 148.816  64
  -2  -2  11 4119.94 148.025  58
   2  -2 -11 4010.30 146.572  61
   2  -2 -11 3714.86 147.496  62
  -2   2  11 3796.85 144.265  59
  -2  -2  11 3710.54 147.679  67
   2  -2 -11 3944.98 146.873  48
  -2   2  11 3857.98 144.584  47
  -2  -2  11 4244.23 145.912  55
  -2   2  11 4035.50 148.238  43
   2   2 -11 3892.49 177.891  24
   2  -2 -11 3938.49 175.980  25
   2  -2 -11 3807.93 179.797  24
   2   2 -11 4248.94 177.775  25
   2  -2 -11 4010.61 169.030  27
   2   2 -10 1663.52 93.8354  11
   2  -2 -10 1895.72 99.6754  11
  -2  -2  10 1647.95 92.6140  14
   2   2 -10 1808.45 88.5261  12
   2  -2 -10 1833.89 97.9397  12
  -2  -2  10 1718.09 71.2635   5
  -2  -2  10 1756.85 72.4641   3
  -2   2  10 1813.30 71.8822   3
  -2  -2  10 1811.46 97.8087   1
  -2   2  10 1791.78 98.3808   1
  -2  -2  10 1759.83 71.1310  94
  -2  -2  10 1636.88 70.4556  98
  -2   2  10 1656.55 71.8559  98
  -2   2  10 1779.93 69.4840  89
  -2  -2  10 1653.19 70.9399  82
  -2  -2  10 1784.67 70.5474  58
  -2  -2  10 1589.84 70.2640  67
  -2  -2  10 1870.73 71.7070  64
   2  -2 -10 1652.28 68.8767  61
   2   2 -10 1749.29 93.6493  25
   2   2 -10 1680.92 95.7797  24
   2  -2 -10 1767.00 99.0713  24
   2  -2 -10 1772.95 94.6303  25
   2  -2 -10 1717.59 70.0536  48
   2   2 -10 1762.33 86.0762  21
  -2   2  10 1913.06 97.6830  22
   2  -2 -10 1748.57 94.3111  18
  -2  -2   9 446.117 29.8506   3
  -2  -2   9 393.713 49.2145   1
  -2   2   9 363.016 49.2778   1
  -2   2   9 404.677 28.3616   3
  -2   2   9 373.382 47.6303  22
   2  -2  -9 355.864 45.2124  18
   2  -2  -9 401.018 34.0880  21
   2   2  -9 366.090 39.0587  21
  -2   2   9 351.531 32.7845  17
  -2   2   9 360.505 50.6426  20
   2   2  -9 410.109 45.5075  25
   2  -2  -9 420.680 51.0922  24
   2  -2  -9 341.203 43.6867  25
  -2   2   9 390.873 25.3016  66
  -2   2   9 378.017 25.8067  39
   2   2  -9 313.648 39.0865  12
   2  -2  -9 483.288 49.2234  11
   2   2  -9 426.126 46.2123  11
  -2  -2   9 440.580 48.6773  14
  -2   2   9 390.820 33.5859   8
   2  -2  -9 454.181 52.4191  12
   2  -2  -8 10233.6 378.069  24
   2   2  -8 10381.8 375.295  25
   2  -2  -8 10198.6 375.067  25
  -2  -2   8 10172.9 374.657  28
   2   2  -8 9905.92 362.300  26
  -2   2   8 9710.19 377.182   1
  -2  -2   8 10128.0 376.259   1
  -2   2   8 9681.58 364.852   8
  -2  -2   8 10372.2 376.346  14
   2   2  -8 10282.1 368.581  12
  -2   2   8 10312.2 366.070  17
  -2   2   8 10476.6 379.683  20
   2  -2  -8 9655.34 364.416  21
   2  -2  -8 9862.99 374.545  18
   2   2  -8 10189.4 370.068  21
  -2   2   8 11092.5 379.399  22
  -2  -2   7 5176.49 200.880  28
   2  -2  -7 5074.79 202.732  24
   2   2  -7 5029.23 190.151  26
   2  -2  -7 5123.96 200.451  25
  -2  -2   7 5125.09 201.816   1
   2   2  -7 5041.92 192.538  12
  -2   2   7 5213.23 193.242   8
  -2  -2   7 5299.51 202.976  14
  -2   2   7 5287.67 201.662  22
  -2   2   7 5124.43 193.629  17
   2  -2  -7 5203.25 199.823  18
  -2   2   7 5164.13 202.703  20
   2   2  -7 5093.34 196.206  21
   2  -2  -7 4913.78 190.814  21
  -2  -2   6 2372.14 106.426  28
   2  -2  -6 2654.45 109.714  24
   2   2  -6 2262.10 89.4009  23
   2  -2  -6 2557.09 107.608  25
  -2   2   6 2545.27 91.7600  15
  -2  -2   6 2507.67 108.682  14
   2   2  -6 2423.41 98.4859  12
  -2   2   6 2390.28 101.356  17
  -2   2   6 2373.47 108.273  22
   2  -2  -6 2499.69 98.4797  21
   2  -2  -6 2567.07 106.024  18
  -2   2   6 2602.93 109.069  20
   2  -2  -5 9998.34 350.976  25
   2  -2  -5 9868.15 352.624  24
  -2  -2   5 9694.93 352.742  28
   2  -2  -5 10085.3 347.323  27
   2   2  -5 9468.86 337.846  23
   2   2  -5 9506.19 343.659  12
  -2   2   5 9749.83 342.038  15
  -2  -2   5 10119.2 354.263  14
   2  -2  -5 9508.25 344.898  21
  -2   2   5 9735.39 348.262  17
  -2   2   5 9950.44 352.963  20
   2  -2  -5 9624.32 350.652  18
   2  -2  -4 43513.9 1495.22  27
   2  -2  -4 44048.8 1500.11  24
   2  -2  -4 44082.9 1498.87  25
  -2  -2   4 42682.7 1501.08  14
  -2   2   4 43636.1 1493.20  15
  -2   2   4 42672.4 1497.73  17
  -2   2   4 44103.4 1499.80  20
   2  -2  -4 43146.4 1498.59  18
   2   2  -4 42425.6 1487.81  23
   2  -2  -3 19095.1 680.820  24
   2  -2  -3 19230.0 676.034  27
   2  -2  -3 19068.6 679.343  25
  -2   2   3 20028.8 679.462  10
  -2   2   3 19340.8 676.237  15
  -2  -2   3 19384.5 681.851  14
  -2   2   3 19869.4 679.486  17
  -2   2   3 19502.8 679.454  20
   2  -2  -3 19380.3 679.439  19
  -2   2   3 19182.0 680.549  22
   2  -2  -3 19354.2 679.416  18
   2   2  -3 19346.3 670.452  23
  -2  -2   2 41143.0 1409.93  28
   2  -2  -2 42102.8 1409.60  24
   2  -2  -2 40517.4 1408.08  25
  -2   2   2 40284.5 1409.00   6
  -2   2   2 39295.4 1404.65   7
   2  -2  -2 40819.6 1408.97   9
  -2   2   2 40935.7 1407.88  10
  -2   2   2 41646.5 1407.01  15
   2  -2  -2 41358.3 1408.47  18
   2  -2  -2 39947.5 1407.68  19
  -2   2   2 39837.3 1406.72  20
  -2   2   2 40324.9 1408.82  22
   2  -2  -1 28217.0 968.557  24
   2  -2  -1 27581.3 960.855  29
  -2  -2   1 28182.6 968.671  28
  -2   2   1 27664.3 964.468   7
  -2   2   1 27799.8 968.390   6
   2  -2  -1 28923.0 968.520   9
  -2   2   1 27952.8 966.987  10
   2   2  -1 28059.2 961.360  10
  -2  -2   1 28401.3 968.613  14
   2  -2  -1 27518.9 963.417  13
  -2   2   1 28121.0 968.188  17
  -2   2   1 27519.1 967.345  22
   2  -2  -1 27153.3 966.627  19
  -2   2   1 27377.5 964.327  20
   2  -2  -1 27973.9 965.163  16
  -2  -2   0 2914.47 110.519  24
  -2  -2   0 2984.08 111.587  28
   2   2   0 3035.44 105.417  29
   2  -2   0 2955.91 112.850  24
   2  -2   0 2933.22 114.397   2
  -2   2   0 2989.67 109.922   7
   2   2   0 2953.40 109.858   6
  -2  -2   0 2926.17 111.750  14
   2  -2   0 2934.08 107.017  13
   2   2   0 2832.16 104.457  10
  -2  -2   0 2919.71 105.001  11
  -2   2   0 2964.18 112.319  15
  -2  -2   0 2903.17 105.320  12
  -2   2   0 3028.91 112.470  10
  -2   2   0 3057.68 110.343  22
   2  -2   0 2799.66 110.732  19
   2   2   0 2888.82 112.031  20
   2  -2   0 2872.15 108.860  16
  -2  -2   0 2940.06 103.890  19
  -2   2   0 2986.91 111.718  17
  -2   2   0 2884.42 105.390  20
  -2  -2  -1 4964.18 182.495  28
   2   2   1 5183.00 177.994  29
  -2  -2  -1 5237.57 184.249  24
   2  -2   1 5225.41 186.036   2
   2   2   1 5239.19 184.199   6
   2  -2   1 5232.05 185.418   1
  -2   2  -1 5154.85 183.871   7
  -2   2  -1 5297.18 178.659  11
   2  -2   1 5010.23 181.494  13
  -2   2  -1 4861.48 185.740  15
  -2  -2  -1 5100.73 180.183  11
   2  -2   1 4973.67 189.236  14
   2  -2   1 5272.71 184.620   9
  -2  -2  -1 5327.87 181.724  12
  -2  -2  -1 5217.86 182.752  14
  -2   2  -1 5150.83 185.503  10
  -2   2  -1 5132.42 183.950  17
   2   2   1 5068.21 186.077  20
  -2  -2  -1 5317.18 180.162  19
  -2  -2  -1 5155.92 179.983  18
   2  -2   1 4874.76 181.952  16
   2   2   1 4995.04 186.577  22
  -2   2  -1 4951.55 181.062  22
  -2   2  -1 4609.38 176.895  20
   2  -2   1 4988.83 183.847  19
  -2  -2  -2 3374.90 119.142  28
  -2  -2  -2 3413.84 124.488  24
   2   2   2 3320.28 124.410   6
   2  -2   2 3283.06 125.582   2
  -2   2  -2 3228.56 125.159   7
   2  -2   2 3215.56 126.044   1
  -2  -2  -2 3290.97 121.160  11
  -2  -2  -2 3252.70 119.392  14
  -2   2  -2 3363.67 119.433  11
  -2   2  -2 3027.61 125.009  15
  -2   2  -2 3381.85 117.808  12
  -2  -2  -2 3334.12 122.926  12
   2  -2   2 3153.75 130.377  14
   2  -2   2 3143.22 122.019  16
  -2   2  -2 3048.17 117.818  22
  -2  -2  -2 3433.53 126.682  21
  -2   2  -2 3093.67 121.657  17
  -2  -2  -2 3460.84 120.050  18
   2   2   2 3351.07 127.776  20
  -2  -2  -3 2154.43 79.0899  28
  -2  -2  -3 2199.01 90.3931  24
  -2  -2  -3 2229.08 92.9051  25
   2  -2   3 2318.53 90.4709   1
   2  -2   3 2285.38 91.1525   2
   2   2   3 2281.45 90.2225   6
  -2   2  -3 2355.03 86.1117  11
   2  -2   3 2165.72 94.3373  14
  -2  -2  -3 2115.97 81.0363  14
  -2   2  -3 2177.92 82.5840  12
  -2  -2  -3 2193.83 89.7439  12
  -2   2  -3 2207.69 87.8669  15
  -2  -2  -3 2287.72 87.7053  11
   2   2   3 2215.95 88.1954  17
  -2  -2  -3 2233.34 91.2476  21
  -2   2  -3 2108.43 86.1159  23
  -2   2  -3 2079.32 83.1289  17
  -2   2  -3 2140.58 79.9262  22
  -2  -2  -3 2163.41 84.8354  18
   2   2   3 2204.05 93.7726  20
  -2  -2  -4 4781.96 178.952  24
  -2   2  -4 4682.46 177.819  26
  -2  -2  -4 4745.46 181.045  25
   2  -2   4 4877.48 178.570   1
   2   2   4 4719.01 179.014   6
   2  -2   4 4889.41 178.192   2
  -2   2  -4 4790.04 175.221  11
  -2  -2  -4 4724.70 178.303  12
  -2   2  -4 4822.44 173.921  15
  -2   2  -4 4651.09 171.799  12
   2   2   4 4633.11 179.232   8
   2  -2   4 4740.53 180.497  14
  -2  -2  -4 4789.77 176.872  11
  -2  -2  -4 4717.62 178.296  21
   2   2   4 4641.02 175.165  17
   2   2   4 4840.89 180.502  22
  -2   2  -4 4639.81 173.714  23
  -2   2  -4 4557.03 169.245  17
   2   2   4 4750.78 181.942  20
  -2  -2  -4 4818.15 173.915  18
  -2  -2  -5 2368.70 100.489  24
  -2  -2  -5 2384.56 102.474  25
  -2   2  -5 2264.08 97.4150  26
   2  -2   5 2419.33 100.089   1
   2   2   5 2371.01 99.9155   6
   2  -2   5 2293.08 99.0670   2
   2   2   5 2361.88 99.5664   8
  -2   2  -5 2374.73 96.9630  11
  -2   2  -5 2408.30 91.9112  15
   2  -2   5 2399.54 101.613  14
  -2  -2  -5 2246.90 98.8072  11
  -2  -2  -5 2535.63 102.373  12
  -2   2  -5 2350.01 92.4618  12
   2   2   5 2252.76 103.645  20
  -2   2  -5 2425.93 102.498  21
  -2  -2  -5 2247.82 98.1666  21
   2   2   5 2469.53 93.8742  17
   2   2   5 2371.25 101.212  22
  -2   2  -5 2097.56 84.8525  17
  -2  -2  -5 2346.51 94.8631  18
  -2   2  -5 2295.13 93.2111  23
  -2  -2  -6 1230.51 67.3954  24
  -2   2  -6 1259.75 62.8737  26
  -2  -2  -6 1240.84 69.9109  25
   2   2   6 1248.69 67.1311   6
   2  -2   6 1245.86 66.1439   1
   2  -2   6 1196.21 66.2089   2
  -2  -2  -6 1257.02 67.2796  11
   2   2   6 1293.36 65.1542   8
   2  -2   6 1285.31 67.7134  14
  -2   2  -6 1208.69 54.4491  15
   2   2   6 1148.61 48.3102  15
  -2   2  -6 1296.85 65.2081  11
  -2   2  -6 1171.55 58.7203  12
   2   2   6 1286.32 65.9621  22
  -2   2  -6 1273.26 70.6384  21
   2   2   6 1202.88 56.3677  17
  -2  -2  -6 1215.34 61.0922  18
  -2  -2  -6 1141.27 65.5247  21
   2   2   6 1133.86 69.4756  20
  -2   2  -6 1200.92 58.3652  23
  -2   2  -7 888.979 52.8756  26
  -2   2  -7 789.682 60.5131  25
  -2  -2  -7 1014.30 60.8430  24
  -2  -2  -7 894.615 62.2562  25
   2  -2   7 816.472 57.6762   1
   2   2   7 921.599 60.5463   6
  -2   2  -7 893.244 51.7054  12
  -2   2  -7 942.821 57.6580  11
   2   2   7 956.857 56.4158   8
   2  -2   7 972.982 59.6780  14
  -2   2  -7 802.031 41.5341  15
  -2  -2  -7 990.029 60.6936  11
   2   2   7 920.923 57.5302  22
  -2   2  -7 923.898 49.5658  23
  -2   2  -7 837.129 59.7073  21
  -2  -2  -7 776.654 55.0289  21
  -2  -2  -7 961.281 53.9890  18
   2   2   7 937.472 45.5284  17
  -2  -2  -8 59.1183 36.2122  24
  -2   2  -8 109.333 38.8940  25
  -2  -2  -8 176.795 41.2679  25
   2   2   8 91.9723 32.3312  22
  -2  -2  -8 119.585 33.0368  21
  -2   2  -8 89.1065 37.1326  21
   2   2   8 87.8843 19.2595  17
  -2  -2  -8 131.432 31.7513  18
  -2   2  -8 120.734 26.7329  23
  -2   2  -8 131.669 29.4671  12
   2  -2   8 78.4009 33.8352  14
   2   2   8 82.3329 30.5927   8
  -2  -2  -8 102.269 40.3329  11
  -2   2  -8 110.766 34.7979  11
   2   2   8 81.6036 39.1131   1
   2  -2   8 62.2188 35.2845   1
   2   2   9 333.184 38.5429   8
  -2   2  -9 318.807 44.7268  11
   2  -2   9 278.695 40.4886  14
  -2  -2  -9 361.977 48.0914  11
  -2   2  -9 371.098 39.1502  12
   2   2   9 340.048 46.6556   1
   2  -2   9 357.577 28.2241   3
   2   2   9 394.153 27.2877   3
   2  -2   9 338.442 25.8142   5
   2  -2   9 288.612 45.2925   1
   2   2   9 360.443 27.7030  99
   2  -2   9 427.441 27.2409  94
   2  -2   9 419.528 27.6416  82
  -2  -2  -9 369.957 25.5767  76
  -2  -2  -9 457.803 42.3563  21
  -2  -2  -9 298.513 39.0296  18
   2   2   9 470.991 43.7419  22
  -2   2  -9 342.422 43.1683  21
   2  -2   9 321.457 26.1559  67
   2  -2   9 376.957 27.4362  58
  -2  -2  -9 377.307 26.1248  56
   2  -2   9 362.476 27.6949  64
   2   2   9 370.452 24.2580  59
   2   2   9 354.626 25.0884  43
   2   2   9 393.141 26.8338  49
   2   2   9 333.831 24.8947  47
   2   2   9 374.302 26.1328  39
   2  -2   9 369.190 25.5239  55
  -2  -2  -9 342.194 47.2407  25
  -2   2  -9 327.952 48.0764  25
  -2  -2  -9 464.316 51.6487  24
  -2   2  -9 399.683 34.5643  23
  -2  -2 -10 1610.45 98.1871  11
  -2   2 -10 1759.60 97.0554  11
   2   2  10 1884.09 88.0002   8
  -2  -2 -10 1743.32 100.172  12
  -2   2 -10 1970.74 91.6077  12
   2  -2  10 1938.35 93.8229  14
   2  -2  10 1808.34 74.2642   3
   2  -2  10 1838.87 73.1798   5
   2  -2  10 1849.72 97.8854   1
   2   2  10 1862.27 73.7193   3
   2   2  10 1842.94 100.028   1
   2  -2  10 1768.61 73.3357  94
   2  -2  10 1862.37 72.2205  98
  -2  -2 -10 1704.51 72.4819  76
   2  -2  10 1718.17 73.9338  82
   2   2  10 1838.85 70.4031  80
   2   2  10 1679.98 70.9664  90
  -2  -2 -10 1727.51 91.4890  18
  -2  -2 -10 1778.94 91.0734  21
   2   2  10 1946.05 94.3683  22
   2   2  10 1726.74 101.978  20
  -2   2 -10 1807.89 97.1205  21
   2   2  10 1844.40 71.5979  59
  -2  -2 -10 1764.07 72.8983  56
   2  -2  10 1709.43 74.0365  64
  -2  -2 -10 1733.48 70.9289  62
   2  -2  10 1875.86 73.6409  67
   2  -2  10 1940.48 74.5527  58
   2  -2  10 1798.99 72.6063  55
   2   2  10 1735.78 72.3743  43
   2   2  10 1665.60 71.9263  47
  -2  -2 -10 1839.79 100.599  24
  -2  -2 -10 1840.99 100.823  25
  -2   2 -10 2076.82 106.245  25
  -2   2 -11 2326.73 111.468  12
  -2  -2 -11 2551.90 125.989  12
  -2  -2 -11 2274.30 122.228  11
  -2   2 -11 2198.32 118.233  11
   2  -2  11 2533.05 123.733   1
   2  -2  11 2393.58 93.0261   5
   2   2  11 2464.55 122.334   1
   2   2  11 2498.10 93.7496   3
   2  -2  11 2371.83 94.1512   3
   2  -2  11 2199.83 91.3161  98
   2   2  11 2241.93 93.8001  98
   2  -2  11 2399.15 93.0501  94
   2  -2  11 2421.39 93.9259  82
   2   2  11 2297.41 90.7519  90
   2   2  11 2302.45 89.4862  89
  -2  -2 -11 2215.59 91.7690  76
   2   2  11 2430.68 126.636  20
   2   2  11 2127.50 111.238  22
  -2   2 -11 2494.51 117.835  21
  -2  -2 -11 2290.77 113.745  18
  -2  -2 -11 2302.99 111.179  21
   2  -2  11 2373.84 94.3092  58
   2  -2  11 2240.71 93.8939  64
  -2  -2 -11 2242.26 92.5530  56
   2  -2  11 2407.10 92.4984  67
   2   2  11 2317.17 90.5937  59
   2  -2  11 2491.04 92.1688  55
   2   2  11 2396.26 92.1433  43
   2   2  11 2196.64 90.8426  47
  -2  -2 -11 2221.48 120.530  24
  -2   2 -11 2433.89 125.714  25
  -2  -2 -11 2303.62 121.789  25
  -2  -2 -12 2266.19 125.414  12
  -2  -2 -12 2238.61 124.146  11
  -2   2 -12 2357.75 113.183  12
  -2   2 -12 2148.69 120.201  11
  -2   2 -12 2299.53 127.372   7
   2   2  12 2195.79 122.795   1
   2  -2  12 2336.10 95.3019   3
   2   2  12 2196.85 93.5608   3
   2  -2  12 2415.91 123.851   1
   2  -2  12 2272.86 91.7337  98
   2  -2  12 2400.74 93.4768  94
  -2  -2 -12 2261.75 92.1575  76
   2   2  12 2370.37 89.0045  89
   2   2  12 2276.50 91.1231  90
   2  -2  12 2384.79 95.3211  90
   2  -2  12 2190.49 92.9384  82
  -2  -2 -12 2256.72 114.790  18
  -2   2 -12 2196.32 115.322  21
   2   2  12 2130.62 110.886  22
  -2  -2 -12 2208.15 125.998  19
   2  -2  12 2457.06 94.7549  58
   2  -2  12 2441.26 95.1940  64
  -2  -2 -12 2269.77 92.8240  56
   2   2  12 2251.38 89.8595  59
   2  -2  12 2440.09 92.2848  55
   2   2  12 2338.64 92.6251  43
  -2   2 -12 2353.09 126.213  25
  -2  -2 -12 2241.74 126.055  25
  -2  -2 -12 2180.55 122.898  24
  -2   2 -13 3180.94 152.672  11
  -2  -2 -13 3215.93 156.003  12
  -2  -2 -13 3347.25 156.864  11
   2  -2  13 3083.78 151.420   1
  -2   2 -13 2824.56 153.016   7
  -2  -2 -13 2983.29 144.852   7
   2   2  13 3306.93 122.146   3
   2   2  13 2915.51 150.286   1
   2  -2  13 3147.09 123.271   3
   2  -2  13 3024.88 119.575  98
   2  -2  13 3253.53 124.240  90
   2   2  13 2986.80 118.677  90
   2  -2  13 2926.81 121.668  82
  -2  -2 -13 3047.14 119.442  76
  -2  -2 -13 2851.60 142.759  18
  -2  -2 -13 3083.22 120.133  56
   2  -2  13 3209.17 122.339  58
   2  -2  13 3107.41 122.841  64
   2   2  13 3140.13 120.854  43
   2  -2  13 3162.20 119.682  55
  -2  -2 -13 3223.03 122.269  31
  -2  -2 -13 3306.91 156.301  25
  -2   2 -13 3223.27 157.015  25
  -2  -2 -13 3178.84 154.118  24
  -2  -2 -14-11.4316 44.1464  11
  -2  -2 -14 22.6263 43.2631  12
  -2   2 -14-21.5210 46.3239  11
  -2  -2 -14 41.0480 38.0237   7
   2  -2  14 32.6364 29.0070   3
   2   2  14 4.19692 25.9741   3
   2   2  14 16.4693 44.2144   1
   2  -2  14 11.0194 39.7796   1
   2  -2  14 42.3678 23.3936  98
   2  -2  14-4.36152 26.5810  82
   2  -2  14 3.12912 27.7237  90
   2   2  14 36.6304 22.1244  90
  -2  -2 -14 22.5948 20.9793  76
  -2   2 -14-28.5027 44.4541  18
   2  -2  14 61.5255 29.7318  64
   2  -2  14 2.97987 27.0037  58
   2   2  14 32.1456 24.4473  43
   2  -2  14 16.5150 21.0027  55
  -2  -2 -14-10.4001 21.1792  56
  -2  -2 -14 3.08567 28.2806  46
  -2  -2 -14 31.9354 26.0062  31
  -2  -2 -14 29.1494 44.3670  25
  -2  -2 -14 86.1510 45.4234  24
  -2   2 -14-48.1498 44.8787  25
   2  -2  15 61.8618 29.4102   3
   2   2  15 82.5363 26.0879   3
   2   2  15 53.5716 21.1675  90
  -2  -2 -15 30.7758 18.9926  76
   2  -2  15 71.4261 30.0693  90
   2  -2  15 81.2717 26.5438  58
   2  -2  15 83.1613 22.0617  98
   2  -2  15 53.1651 19.6642  55
  -2   2 -15 79.6473 19.2745  45
  -2  -2 -15 67.4436 26.7416  45
  -2  -2 -15 78.3947 20.8001  56
  -2  -2 -15 80.5479 28.3097  46
  -2  -2 -15 78.6698 24.7719  31
   2  -2  16 478.320 35.7613   3
   2   2  16 486.803 33.5421   3
   2   2  16 534.822 33.8291  58
  -2  -2 -16 498.935 29.4750  56
   2   2  16 501.835 35.2140  64
   2  -2  16 514.155 34.7020  58
   2  -2  16 444.907 36.5103  90
   2  -2  16 445.960 29.7086  98
  -2  -2 -16 565.791 37.0475  46
  -2  -2 -16 478.008 34.1692  45
  -2   2 -16 458.527 29.6674  46
  -2  -2 -16 500.296 33.0693  31
  -2  -2 -17 170.273 24.5429  72
   2   2  17 137.386 22.7877  58
   2  -2  17 177.991 22.4416  58
  -2  -2 -17 178.567 24.2605  74
   2   2  17 181.726 23.8536  64
  -2  -2 -17 126.142 21.0428  31
  -2   2 -17 118.935 17.4879  46
  -2  -2 -17 166.227 23.3539  46
  -2   2 -17 219.760 22.6381  51
  -2  -2 -17 135.374 22.1660  45
   2   2  17 172.024 23.4392   3
   2  -2  17 132.461 24.1475   3
   2  -2  18 742.673 34.5397   3
  -2  -2 -18 749.044 35.1244   4
   2   2  18 669.467 34.1620   3
   2   2  18 707.602 34.0633  58
   2   2  18 716.595 35.1663  64
   2  -2  18 690.563 33.7789  73
  -2   2 -18 736.921 35.3569  74
  -2  -2 -18 775.597 33.9908  72
  -2  -2 -18 744.043 34.4219  74
   2   2  18 794.107 35.8827  98
  -2   2 -18 771.921 33.0012  51
  -2  -2 -18 689.643 34.7602  46
  -2  -2 -18 682.497 33.8335  45
  -2  -2 -18 705.814 32.8022  31
   2   2  19 291.481 16.7900  98
   2   2  19 304.396 16.5658  64
  -2   2 -19 333.048 17.5005  72
  -2   4  18 15.6990 12.5740  98
   2  -4 -18 3.15045 12.0839  45
  -2   4  18 15.3713 13.9746   3
  -2  -4  18 3.51786 13.3662  73
  -2   4  17 124.948 20.1233  98
   2  -4 -17 160.575 17.1962  51
   2  -4 -17 163.069 20.2249  46
   2  -4 -17 139.522 18.8857  45
   2  -4 -17 157.096 18.6459  56
  -2   4  17 171.205 21.6761   3
  -2   4  17 170.955 17.9333  58
  -2  -4  17 134.125 21.2469  73
  -2   4  16 74.8198 21.9966  98
  -2  -4  16 96.9089 24.0890  73
   2  -4 -16 91.1267 15.6284  62
   2  -4 -16 105.382 22.9420  46
   2  -4 -16 62.3521 20.8220  56
   2  -4 -16 108.418 20.1237  51
   2  -4 -16 100.500 22.1181  45
  -2   4  16 65.9654 20.6234  43
  -2   4  16 122.420 24.0865   3
  -2  -4  16 102.084 25.0255   3
  -2   4  15 354.292 25.4602  89
   2  -4 -15 365.789 29.7162  76
  -2   4  15 365.368 30.9890  98
  -2  -4  15 346.471 32.3134  73
   2  -4 -15 411.191 31.3562  56
   2  -4 -15 344.295 25.8694  62
   2  -4 -15 381.121 30.4326  45
   2  -4 -15 395.599 30.5436  46
  -2   4  15 345.877 29.0088  43
   2  -4 -15 326.006 27.2138  51
  -2  -4  15 371.844 34.4775   3
  -2   4  15 340.112 31.9600   3
  -2   4  14 36.7302 28.2128   3
  -2  -4  14 43.6106 31.4366   3
  -2   4  14 35.3031 25.2869  98
  -2   4  14 29.4119 20.7091  89
   2  -4 -14 48.2338 25.2092  76
   2  -4 -14 5.20778 20.7556  62
  -2  -4  14 53.7561 25.5369  67
  -2   4  14 26.7411 13.3717  59
  -2   4  14 30.8189 23.4504  43
   2  -4 -14 32.7118 25.0741  56
   2  -4 -14 18.0658 19.0619  48
   2  -4 -14-2.71594 24.9472  46
   2  -4 -14 22.4008 25.2290  31
   2  -4 -13 417.392 57.7887  12
   2  -4 -13 401.764 54.6829  11
  -2  -4  13 470.281 40.6294   3
  -2  -4  13 427.241 35.5208   5
  -2   4  13 446.193 59.7961   1
  -2   4  13 473.722 37.4564   3
   2   4 -13 464.238 62.1127   7
  -2  -4  13 309.952 56.8339   1
  -2  -4  13 434.871 29.8801  98
  -2  -4  13 471.943 37.8047  90
  -2   4  13 454.430 36.1737  98
  -2   4  13 476.687 33.4379  89
   2  -4 -13 458.149 36.4041  76
  -2   4  13 308.191 55.4191  22
   2  -4 -13 417.973 58.1907  19
   2  -4 -13 444.636 52.2131  18
  -2   4  13 408.346 27.6576  59
   2  -4 -13 454.814 33.4119  62
  -2  -4  13 512.959 37.0264  67
   2  -4 -13 476.131 36.5636  56
  -2   4  13 468.920 34.5390  43
   2  -4 -13 439.933 34.3931  46
   2  -4 -13 463.619 32.1008  48
   2   4 -13 389.422 56.9709  25
   2  -4 -13 487.293 35.6365  31
   2   4 -13 382.890 58.1828  24
   2  -4 -13 377.060 56.0496  25
   2  -4 -13 417.562 60.6293  24
   2  -4 -12 51.3077 40.4738  11
   2  -4 -12-22.4114 44.1067  12
  -2  -4  12 27.9114 30.7985   3
  -2   4  12 5.91457 46.9933   1
  -2   4  12 33.5274 28.4392   3
   2   4 -12-5.44100 47.5734   7
  -2  -4  12 50.9533 43.7273   1
  -2  -4  12-10.1351 26.1958   5
  -2  -4  12 37.3608 21.0143  98
  -2  -4  12 7.41691 26.7191  94
  -2   4  12 18.6265 24.7986  98
  -2  -4  12 23.6624 26.6622  90
  -2   4  12-6.65628 24.3836  89
  -2  -4  12-1.39737 25.0355  84
   2  -4 -12 35.1661 25.3914  76
   2  -4 -12 55.9242 46.2318  19
  -2   4  12 80.3897 48.8567  22
   2  -4 -12 23.0019 37.2180  18
   2  -4 -12-1.43602 23.9238  62
  -2   4  12 10.4750 17.7807  59
  -2  -4  12 4.53848 26.4346  67
   2  -4 -12 52.8036 26.1832  56
   2  -4 -12 34.8546 23.5369  48
  -2   4  12 18.6668 17.6864  47
   2  -4 -12 16.2565 43.2523  25
   2   4 -12 23.3180 43.4682  24
   2   4 -12-32.9297 45.7540  25
   2  -4 -11 166.184 40.8264  11
   2  -4 -11 63.4373 45.0475  12
  -2  -4  11 177.981 49.3016  14
  -2  -4  11 215.158 32.1843   3
   2   4 -11 173.302 49.3037   7
  -2  -4  11 150.249 46.7944   1
  -2   4  11 197.397 31.0218   3
  -2   4  11 146.766 51.5644   1
  -2  -4  11 150.277 27.3831   5
  -2  -4  11 194.237 29.1165  94
  -2   4  11 211.855 28.2131  98
  -2  -4  11 183.314 23.3815  98
   2  -4 -11 192.913 27.2861  76
  -2  -4  11 201.074 29.0678  84
  -2   4  11 186.092 22.7164  86
  -2   4  11 162.925 27.2067  89
  -2  -4  11 169.339 28.4209  90
   2  -4 -11 200.851 49.8153  19
   2  -4 -11 218.588 46.4665  18
   2   4 -11 107.290 40.4792  21
  -2   4  11 172.658 51.2391  22
   2  -4 -11 162.240 24.8748  62
   2  -4 -11 164.870 25.0646  61
  -2  -4  11 166.527 29.7939  67
  -2   4  11 179.173 21.5551  59
   2  -4 -11 160.940 22.1664  44
   2  -4 -11 169.705 24.5707  48
  -2   4  11 188.553 22.2307  47
  -2   4  11 206.020 24.3893  49
  -2   4  11 224.160 26.6545  39
  -2   4  11 207.990 25.4340  33
   2   4 -11 182.635 48.3822  25
   2  -4 -11 214.379 48.9664  25
   2   4 -10 1069.50 68.3982  11
  -2   4  10 1076.53 68.0273   8
   2  -4 -10 1134.90 72.7482  11
   2  -4 -10 1177.86 79.7618  12
  -2  -4  10 1073.91 81.6483  14
  -2   4  10 1219.16 87.4556   1
  -2  -4  10 1228.39 81.7699   1
  -2   4  10 1200.25 55.6188   3
  -2  -4  10 1166.37 54.7707   5
  -2  -4  10 1206.45 57.0961   3
  -2   4  10 1107.61 53.2313  98
  -2  -4  10 1086.99 54.2517  90
  -2  -4  10 1009.39 50.0657  98
   2  -4 -10 1151.07 54.5379  76
  -2   4  10 1169.81 54.0636  89
  -2  -4  10 1160.10 54.7171  84
  -2  -4  10 1224.97 54.2342  82
   2  -4 -10 1106.21 79.2128  19
  -2   4  10 1126.78 81.4521  22
   2  -4 -10 1004.70 73.6977  18
   2   4 -10 1209.43 76.3973  21
  -2   4  10 1254.86 69.3496  17
  -2   4  10 1310.80 88.2648  20
  -2  -4  10 1192.01 52.9769  58
  -2  -4  10 1120.10 55.4974  67
   2  -4 -10 1117.62 52.9538  61
   2  -4 -10 1138.98 53.8765  62
  -2   4  10 1170.20 49.9916  47
   2  -4 -10 1088.70 50.6879  44
   2  -4 -10 1230.87 53.9247  48
  -2   4  10 1102.59 52.8985  39
  -2   4  10 1113.65 50.6065  49
   2   4 -10 1159.67 82.0082  25
  -2   4  10 1133.72 53.2454  33
   2  -4 -10 1243.26 79.7419  25
  -2  -4   9-28.8012 43.9883  14
   2   4  -9 9.22732 28.8610  11
   2  -4  -9 38.4453 32.5773  11
  -2   4   9-14.2346 33.6095   8
   2  -4  -9-4.29176 36.2240  12
  -2  -4   9 18.6692 21.3901   5
  -2  -4   9 6.31530 24.7910   3
  -2   4   9 48.3363 40.5451   6
  -2  -4   9 36.1940 38.8017   1
  -2   4   9 16.3961 22.4991   3
  -2  -4   9 10.3118 24.2114 102
  -2   4   9 3.38684 20.4631  98
  -2  -4   9 12.5658 17.5534  98
  -2  -4   9 17.6892 22.1830  84
   2  -4  -9 17.8294 21.3488  76
  -2  -4   9 42.6627 20.9683  82
  -2  -4   9 15.0179 21.5752  90
   2  -4  -9 19.2138 34.7269  18
  -2   4   9-26.7235 31.2404  17
  -2   4   9 86.1809 46.3753  22
   2   4  -9 7.81765 34.8192  21
  -2   4   9 23.9305 39.0601  20
   2  -4  -9 39.2309 39.1107  19
  -2  -4   9 16.6886 20.0953  58
   2  -4  -9 28.1215 20.7074  61
   2  -4  -9 23.4202 20.5572  62
  -2  -4   9 10.0545 22.5776  67
  -2   4   9 1.05566 17.6625  42
  -2   4   9 11.3120 17.7971  49
   2  -4  -9 36.9092 19.7324  48
  -2   4   9 22.4011 20.7270  39
   2  -4  -9 5.34522 16.9945  44
   2   4  -9 39.6349 28.2295  26
   2  -4  -9 4.48889 36.7939  25
  -2   4   9-3.22530 19.6927  33
  -2   4   8 2437.88 115.034   8
   2   4  -8 2684.66 109.463  11
   2  -4  -8 2507.76 112.357  11
  -2  -4   8 2636.43 124.985  14
   2   4  -8 2540.99 105.578  15
   2  -4  -8 2476.86 118.150  12
  -2  -4   8 2447.33 95.9837   5
  -2  -4   8 2394.63 97.0763   3
  -2  -4   8 2439.85 121.457   2
  -2   4   8 2648.61 96.2209   3
  -2   4   8 2475.16 121.087   6
  -2  -4   8 2573.35 123.107   1
  -2  -4   8 2396.50 94.8004  90
  -2  -4   8 2654.00 96.5477  94
  -2  -4   8 2297.39 96.6031 102
  -2  -4   8 2449.85 94.8787  82
  -2  -4   8 2440.67 96.4854  84
  -2   4   8 2630.57 115.841  17
   2  -4  -8 2476.30 115.899  18
   2  -4  -8 2534.44 119.042  19
  -2   4   8 2387.48 122.122  20
   2  -4  -8 2490.89 95.4016  61
   2  -4  -8 2499.95 95.9479  62
  -2   4   8 2299.64 93.2872  49
   2  -4  -8 2327.46 94.5935  44
  -2   4   8 2473.79 94.5455  42
   2  -4  -8 2402.32 95.6181  48
  -2   4   8 2386.37 93.8974  54
  -2   4   8 2506.59 95.0563  39
   2   4  -8 2480.28 111.578  26
   2  -4  -8 2626.98 122.112  25
  -2   4   8 2476.96 94.4887  33
   2   4  -7 4426.36 168.020  11
  -2   4   7 3932.99 163.743  15
  -2  -4   7 4487.95 185.334  14
   2   4  -7 4053.12 169.089  15
   2  -4  -7 4311.43 171.416  11
   2  -4  -7 4459.51 178.606  12
  -2   4   7 3941.37 178.995   6
  -2  -4   7 4488.76 182.541   1
  -2  -4   7 4099.57 180.303   2
  -2  -4   7 4859.27 159.757 102
  -2  -4   7 4413.58 158.812  84
   2  -4  -7 4295.73 157.621  61
   2  -4  -7 4410.76 158.204  62
   2  -4  -7 4176.57 157.835  48
  -2   4   7 4238.12 156.204  42
   2  -4  -7 4453.01 181.900  25
  -2   4   7 4010.85 180.269  20
  -2   4   7 4149.70 175.569  17
   2  -4  -7 4321.30 177.067  18
   2  -4  -7 4172.97 177.681  19
   2  -4  -6 534.247 51.5794  25
  -2   4   6 547.908 52.9784   6
   2  -4  -6 463.044 45.4218  12
   2   4  -6 539.037 40.4174  10
   2  -4  -6 560.460 40.2154  11
  -2  -4   6 553.808 56.2590  14
  -2   4   6 576.215 39.3341  15
   2   4  -6 526.982 35.5840  11
  -2   4   6 531.419 54.5248  22
   2  -4  -6 544.820 46.8571  18
   2  -4  -6 564.002 48.1495  19
  -2   4   6 567.521 50.1902  17
  -2   4   6 551.122 50.2909  20
  -2  -4   5 9447.70 359.449  28
   2  -4  -5 9579.51 355.286  25
  -2   4   5 9346.42 354.591   6
   2  -4  -5 9392.50 343.105  11
   2  -4  -5 9443.99 348.927  12
  -2   4   5 9693.91 347.704  15
   2   4  -5 9454.21 343.621  10
   2   4  -5 9199.47 339.341  11
  -2  -4   5 9526.66 359.966  14
  -2   4   5 9921.52 358.368  22
   2  -4  -5 9538.07 352.048  19
  -2   4   5 9846.17 354.075  20
  -2   4   5 10238.4 355.479  17
   2  -4  -5 9563.04 351.768  18
   2  -4  -4 24.3859 34.3949  25
  -2  -4   4 30.8832 40.2415  28
  -2   4   4 44.1122 37.0139   6
   2   4  -4 34.4880 24.6425   7
   2  -4  -4 31.6190 20.1126  13
   2  -4  -4 52.4915 28.3231  16
   2   4  -4 8.57503 14.5721  11
   2  -4  -4 49.7554 19.7937  11
   2   4  -4 15.7267 21.0954  10
  -2   4   4 34.9049 28.6776  15
   2  -4  -4 38.6761 26.5505  12
   2  -4  -4 45.9297 30.9851  19
  -2   4   4 40.6268 35.4172  22
  -2   4   4 29.7668 36.9670  17
  -2   4   4 70.0929 32.2964  20
   2  -4  -4 51.4288 32.4305  18
  -2  -4   3 22.4338 40.5488  28
   2   4  -3-5.30882 20.2836   7
   2  -4  -3 26.0442 44.4837   2
  -2   4   3 2.57760 37.0135   6
  -2   4   3 30.5190 29.8677  10
   2  -4  -3 25.4147 14.8652  11
  -2   4   3 28.6596 30.0159  15
   2   4  -3 14.2286 20.1039  10
   2  -4  -3 35.8377 23.1821  12
  -2  -4   3-11.2906 39.7847  14
   2  -4  -3 36.2852 24.2794  16
   2  -4  -3 7.97820 17.1954  13
   2  -4  -3 26.6446 29.0594  19
  -2   4   3 21.0714 32.9398  22
   2  -4  -3 17.2509 30.7484  18
  -2   4   3 6.15422 26.4526  20
  -2  -4   2 330.348 44.2663  28
  -2   4   2 345.572 44.7131   6
   2   4  -2 293.371 23.3935   7
   2   4  -2 368.043 37.5641   6
   2  -4  -2 259.560 47.6840   2
   2  -4  -2 286.776 18.2737  13
   2  -4  -2 264.012 43.2674  14
  -2   4   2 300.027 34.8497  10
  -2   4   2 296.036 36.9633  15
   2  -4  -2 261.019 25.5246  12
   2  -4  -2 292.363 29.7149  16
  -2  -4   2 281.779 43.6843  14
   2   4  -2 270.256 24.0913  10
   2   4  -2 324.689 34.0955  22
   2  -4  -2 278.115 33.1217  19
  -2   4   2 380.630 41.5736  17
  -2   4   2 263.243 37.2093  22
  -2   4   2 307.342 30.8978  20
   2  -4  -2 325.195 35.6488  18
   2   4  -2 255.926 28.7604  20
  -2  -4   1 1889.02 87.2129  28
   2   4  -1 1865.66 68.1898  29
   2   4  -1 1899.78 83.2968   6
  -2   4   1 1798.68 88.6477   6
   2  -4  -1 1850.30 91.1231   2
  -2   4   1 1885.33 73.3417   7
   2   4  -1 1720.44 66.8936   7
   2  -4  -1 1771.92 88.2868  14
   2   4  -1 1861.41 71.7866  10
  -2  -4   1 1991.55 89.4891  14
   2  -4  -1 1826.21 70.5115  12
   2  -4  -1 1666.17 65.0401  13
  -2   4   1 1914.41 81.5352  10
  -2   4   1 1859.90 84.4033  22
   2   4  -1 1829.55 84.9669  22
   2  -4  -1 1824.53 79.8195  19
  -2   4   1 1804.12 76.1618  20
   2  -4  -1 1778.82 74.3892  16
  -2   4   1 1972.02 87.7596  17
   2  -4  -1 1898.66 82.7950  18
   2   4  -1 1861.39 80.3956  20
  -2  -4   0 646.032 49.6635  28
   2  -4   0 838.231 55.5183   2
  -2   4   0 787.720 55.8435   6
  -2   4   0 795.142 41.1868   7
   2   4   0 751.666 49.2451   6
  -2  -4   0 766.670 51.9772  14
   2   4   0 738.288 37.1055  10
   2  -4   0 727.482 30.2700  12
  -2   4   0 850.865 48.3808  10
  -2   4   0 753.765 53.8701  15
   2  -4   0 733.726 57.0418  14
   2   4   0 784.058 48.0605  20
  -2  -4   0 657.811 33.2752  19
   2  -4   0 777.596 44.6647  19
   2  -4   0 832.085 38.5888  16
   2  -4   0 832.110 49.5927  18
  -2   4   0 858.069 51.1633  17
  -2   4   0 814.522 38.9349  20
  -2   4   0 736.029 46.9707  22
   2   4   0 733.691 52.1433  22
  -2  -4  -1 53.3581 31.2192  24
  -2  -4  -1 37.9322 27.6557  28
   2  -4   1 49.5893 37.1092   2
   2   4   1 26.4832 30.3637   6
  -2   4  -1 9.43684 35.3846   6
  -2   4  -1 42.2848 25.3896   7
  -2   4  -1 45.8674 27.2770  10
  -2  -4  -1 19.2613 14.9738  12
  -2  -4  -1 33.4153 8.77329  16
  -2   4  -1 67.2896 32.5335  15
  -2  -4  -1 13.9881 30.0944  14
  -2  -4  -1 36.1464 17.0674  19
  -2   4  -1 64.8191 15.9094  20
   2   4   1 38.3051 27.4144  20
   2   4   1 39.4663 32.2630  22
  -2   4  -1 77.5107 26.0197  22
  -2   4  -1 6.62866 28.3127  17
   2  -4   1 21.4888 17.0197  16
  -2  -4  -2 3746.48 134.252  28
  -2  -4  -2 3636.82 141.060  24
   2  -4   2 3568.89 142.533   2
  -2   4  -2 3263.89 134.531   7
   2   4   2 3556.28 140.005   6
  -2  -4  -2 3483.40 147.455   2
  -2  -4  -2 3282.40 124.221  11
  -2  -4  -2 3490.58 130.438  12
  -2  -4  -2 3601.53 137.378  14
  -2   4  -2 3468.57 137.182  10
  -2   4  -2 3456.11 142.034  15
  -2   4  -2 3482.43 139.602  17
  -2  -4  -2 3692.07 132.340  18
  -2   4  -2 3380.71 133.728  22
   2   4   2 3628.61 141.599  20
  -2   4  -2 3166.67 124.705  20
   2   4   2 3698.03 144.961  22
  -2  -4  -2 3595.36 131.323  19
  -2  -4  -3 41369.9 1408.83  24
   2   4   3 40107.9 1407.37   6
   2  -4   3 40860.5 1409.40   2
  -2  -4  -3 39466.2 1412.22   2
   2  -4   3 38717.4 1408.25   1
  -2   4  -3 40216.9 1403.69   7
  -2   4  -3 41603.7 1408.86  15
   2  -4   3 41789.9 1415.16  14
  -2  -4  -3 40911.5 1401.22  12
  -2  -4  -3 39340.3 1401.25  14
  -2   4  -3 40137.0 1404.84  10
  -2  -4  -3 40019.3 1395.81  11
   2   4   3 40855.5 1410.11  20
  -2   4  -3 38760.5 1399.26  22
   2   4   3 40969.5 1412.38  22
   2   4   3 41053.2 1409.73  17
  -2   4  -3 39956.4 1404.94  17
  -2  -4  -3 40187.1 1400.76  19
  -2  -4  -3 41032.0 1400.04  18
  -2  -4  -4 2207.89 101.952  25
  -2  -4  -4 2170.13 98.4549  24
   2  -4   4 2049.19 98.4866   1
   2   4   4 2201.93 97.8929   6
   2  -4   4 2061.94 98.6794   2
  -2   4  -4 1993.75 93.4502   7
  -2   4  -4 2230.01 95.6227  15
  -2  -4  -4 2180.23 86.4941  11
  -2  -4  -4 1987.08 85.8293  14
  -2  -4  -4 2135.10 91.4717  12
   2  -4   4 2090.34 103.998  14
  -2   4  -4 2049.54 94.4257  10
  -2  -4  -4 2130.13 91.0075  19
  -2   4  -4 2039.09 90.1202  17
  -2   4  -4 1857.45 82.5248  22
   2   4   4 2134.89 100.236  20
   2   4   4 2284.00 99.0426  17
  -2   4  -4 2100.54 89.4015  23
  -2  -4  -4 2142.65 88.1612  18
  -2  -4  -5 5967.49 226.803  25
  -2   4  -5 5864.11 222.894  26
  -2  -4  -5 6084.02 224.412  24
   2  -4   5 5270.44 221.788   1
  -2   4  -5 5558.04 218.497   7
   2  -4   5 6042.85 223.567   2
   2   4   5 5969.52 222.351   6
  -2   4  -5 5548.40 218.312  10
  -2   4  -5 6143.55 219.459  15
  -2  -4  -5 5504.30 211.397  11
  -2  -4  -5 5766.36 217.239  12
   2  -4   5 5811.21 228.213  14
  -2  -4  -5 5278.21 204.944  14
  -2   4  -5 5289.59 206.310  11
  -2   4  -5 5797.54 212.466  23
  -2   4  -5 5777.32 212.237  17
   2   4   5 5897.85 221.045  17
  -2  -4  -5 5693.45 212.406  18
   2   4   5 5683.54 225.500  20
  -2  -4  -5 5796.21 216.160  19
  -2   4  -6 1289.75 72.4424  26
  -2  -4  -6 1091.18 74.5683  25
  -2  -4  -6 1236.89 71.9371  24
   2   4   6 1249.70 75.5015  22
   2   4   6 1087.89 72.3524  20
  -2  -4  -6 1107.21 64.0664  19
  -2   4  -6 1230.95 55.8788  17
  -2   4  -6 1148.00 57.1480  23
   2   4   6 1181.08 66.2922  17
  -2  -4  -6 1137.70 59.3742  18
  -2   4  -6 1108.00 56.0340  11
  -2   4  -6 1129.23 62.4781  15
  -2  -4  -6 1138.44 65.8889  12
   2  -4   6 1173.47 76.9012  14
   2   4   6 1033.48 57.2856  15
  -2   4  -6 1235.19 68.6100  10
  -2  -4  -6 1083.39 60.6382  11
   2   4   6 1204.58 72.2950   8
  -2   4  -6 1087.36 68.3951   7
   2  -4   6 1165.59 72.0887   2
   2  -4   6 1208.87 72.8093   1
   2   4   6 1188.30 71.5984   6
  -2   4  -7 1683.76 78.8077  15
   2  -4   7 1760.41 96.2011  14
  -2   4  -7 1580.05 75.9733  11
  -2  -4  -7 1541.63 80.5352  11
   2   4   7 1619.89 71.7746  15
  -2   4  -7 1695.64 86.8299  10
  -2  -4  -7 1588.45 86.2316  12
   2   4   7 1611.00 88.3734   8
   2  -4   7 1684.74 89.8668   2
  -2   4  -7 1563.67 88.6502   7
   2  -4   7 1595.43 66.9358   4
   2  -4   7 1518.98 89.0609   1
   2   4   7 1594.25 87.8972   6
   2  -4   7 1676.54 66.5045   5
   2  -4   7 1591.51 68.1519   3
   2  -4   7 1554.16 66.3451 100
   2  -4   7 1686.18 66.4990  93
   2  -4   7 1573.86 68.1421  84
  -2  -4  -7 1707.14 67.5776  76
  -2   4  -7 1736.29 93.9179  21
   2   4   7 1530.79 91.9378  20
  -2  -4  -7 1613.82 78.2433  18
   2   4   7 1805.10 94.0598  22
  -2  -4  -7 1655.55 84.7705  19
   2   4   7 1659.60 82.3350  17
   2  -4   7 1730.23 68.0501  58
   2   4   7 1622.85 65.4471  66
  -2  -4  -7 1624.68 66.6110  62
  -2  -4  -7 1622.91 66.5388  56
   2   4   7 1694.66 66.2485  70
   2   4   7 1662.03 66.6652  39
  -2  -4  -7 1567.01 66.1360  46
  -2  -4  -7 1739.96 67.4013  48
  -2  -4  -7 1520.12 65.6616  31
  -2  -4  -7 1904.20 95.8821  25
   2   4   7 1586.87 66.2859  33
  -2  -4  -7 1583.57 90.3903  24
  -2   4  -7 1547.66 85.6325  26
  -2  -4  -8 307.949 40.4036  11
  -2  -4  -8 286.777 43.5284  12
  -2   4  -8 300.174 34.9539  11
   2   4   8 283.035 45.6213   8
   2  -4   8 301.439 48.9467  14
   2  -4   8 216.907 42.7975   1
   2  -4   8 243.133 25.2159   5
   2  -4   8 240.006 28.9744   3
   2  -4   8 285.935 45.1587   2
   2   4   8 293.903 25.7891   3
  -2   4  -8 286.610 49.8987   7
   2   4   8 320.138 47.2986   6
   2  -4   8 233.124 24.1895  93
   2   4   8 301.497 26.7290  99
   2  -4   8 299.940 27.0750  94
  -2  -4  -8 285.992 26.0936  76
   2  -4   8 205.471 26.4482  84
   2  -4   8 280.283 25.1983  90
   2  -4   8 267.590 24.1084  82
   2   4   8 306.440 48.1532  22
   2   4   8 329.479 36.9158  17
  -2  -4  -8 149.766 31.4926  18
  -2   4  -8 348.111 50.9112  21
  -2  -4  -8 307.372 42.9635  19
   2   4   8 410.277 51.6344  20
  -2  -4  -8 318.958 25.8079  62
   2   4   8 307.352 25.0007  66
   2   4   8 253.717 24.0093  70
   2  -4   8 223.049 26.5625  58
   2  -4   8 288.837 27.5583  67
   2   4   8 231.070 24.1420  39
  -2  -4  -8 265.731 21.6031  44
  -2  -4  -8 302.641 24.6430  48
   2   4   8 258.452 24.0537  49
  -2  -4  -8 256.679 25.7077  46
  -2  -4  -8 250.370 25.4585  31
  -2  -4  -8 324.546 46.7020  24
   2   4   8 231.731 24.0402  33
  -2  -4  -8 317.692 49.9514  25
  -2   4  -8 256.206 40.5909  26
  -2   4  -9 2052.54 96.9977  11
  -2  -4  -9 2071.32 107.849  12
  -2  -4  -9 1910.47 99.9846  11
   2   4   9 2038.82 104.539   8
   2  -4   9 1975.04 109.804  14
   2  -4   9 1979.78 81.8632   5
   2  -4   9 1868.53 82.9334   3
   2   4   9 1997.20 81.8814   3
   2  -4   9 1934.55 107.040   1
  -2   4  -9 2079.91 110.023   7
   2   4   9 2240.62 111.000   6
   2  -4   9 2038.97 83.2391  94
   2   4   9 1979.04 82.2870  99
   2  -4   9 2053.02 82.2624  90
  -2  -4  -9 2042.60 82.7821  76
   2  -4   9 1982.71 81.7198  82
  -2  -4  -9 1993.07 105.970  19
   2   4   9 2113.86 111.166  22
  -2   4  -9 2058.20 109.515  21
   2   4   9 2057.54 114.762  20
   2   4   9 1999.47 92.9810  17
  -2  -4  -9 2009.66 94.6276  18
   2  -4   9 1900.39 82.3409  58
   2  -4   9 2047.97 82.8653  67
  -2  -4  -9 1962.31 81.8091  56
  -2  -4  -9 1980.19 81.5275  62
   2   4   9 2071.16 81.1882  70
   2   4   9 2011.83 81.0549  66
  -2  -4  -9 2079.97 82.4856  46
  -2  -4  -9 2054.06 81.3251  48
   2   4   9 2046.04 82.0542  39
   2   4   9 2041.87 80.3028  47
   2   4   9 2070.02 81.3952  49
  -2   4  -9 1737.95 109.270  25
   2   4   9 2085.03 81.6720  33
  -2  -4  -9 2180.50 111.083  24
  -2  -4  -9 1939.24 81.9675  31
  -2  -4  -9 2177.62 114.917  25
   2  -4  10 1592.62 93.4701  14
  -2  -4 -10 1555.28 93.8863  12
   2   4  10 1393.78 84.4003   8
  -2  -4 -10 1337.04 83.4595  11
  -2   4 -10 1450.90 92.5092   7
   2  -4  10 1408.07 66.7633   3
   2   4  10 1498.02 64.7590   3
   2  -4  10 1431.34 63.8641   5
   2  -4  10 1503.62 91.5941   1
   2   4  10 1502.62 96.7000   1
   2  -4  10 1508.26 66.4407  94
   2   4  10 1410.87 65.1106  99
  -2  -4 -10 1457.21 64.6808  76
   2  -4  10 1635.68 66.1774  90
   2  -4  10 1383.60 63.7153  82
  -2  -4 -10 1432.31 88.8696  19
  -2   4 -10 1378.65 91.2321  21
  -2  -4 -10 1302.50 76.6213  18
   2   4  10 1344.57 92.9857  20
   2   4  10 1611.39 94.7867  22
   2  -4  10 1493.42 65.3082  58
   2   4  10 1395.58 62.6425  59
  -2  -4 -10 1471.82 64.3615  56
  -2  -4 -10 1529.70 64.4200  62
   2   4  10 1540.56 63.7133  66
   2  -4  10 1431.27 66.0195  67
  -2  -4 -10 1434.96 62.7892  48
   2   4  10 1430.94 63.7708  49
  -2  -4 -10 1378.24 64.4960  46
   2   4  10 1534.38 64.7010  39
   2   4  10 1454.42 62.6096  47
  -2  -4 -10 1533.77 96.5092  25
  -2   4 -10 1542.19 97.3710  25
  -2  -4 -10 1364.68 64.3831  31
  -2  -4 -10 1421.28 90.5488  24
   2   4  11 185.752 40.8892   8
  -2  -4 -11 243.491 53.0282  12
  -2  -4 -11 172.979 44.7411  11
   2  -4  11 170.652 44.4903  14
   2  -4  11 169.155 48.6583   1
  -2   4 -11 327.895 56.4144   7
   2   4  11 199.143 54.2408   1
   2  -4  11 224.593 31.7926   3
   2  -4  11 202.609 28.2478   5
   2   4  11 273.864 30.7817   3
   2  -4  11 222.404 30.0270  94
   2  -4  11 213.758 29.2317  90
   2  -4  11 179.145 27.8015  82
   2   4  11 239.447 23.3646  80
  -2  -4 -11 253.525 28.9051  76
  -2  -4 -11 216.232 49.2539  19
   2   4  11 181.061 51.2555  20
   2   4  11 213.141 50.1070  22
  -2   4 -11 198.050 47.2652  21
  -2  -4 -11 210.075 25.0556  62
   2  -4  11 253.444 30.7238  67
   2   4  11 215.091 25.6248  59
   2  -4  11 189.030 30.3033  58
   2   4  11 215.843 26.3738  47
  -2  -4 -11 241.720 24.4995  48
  -2  -4 -11 255.300 29.1955  45
  -2  -4 -11 178.625 27.7873  46
  -2  -4 -11 203.284 28.4343  56
   2   4  11 205.079 25.3503  43
   2   4  11 186.980 28.7794  39
   2   4  11 172.723 28.0367  49
  -2  -4 -11 172.520 52.6599  25
  -2  -4 -11 135.345 51.8114  24
  -2   4 -11 208.290 53.3402  25
   2  -4  12 2301.51 121.319  14
  -2  -4 -12 2206.65 118.334  11
  -2  -4 -12 2498.53 128.427  12
  -2   4 -12 2366.54 123.523  10
   2  -4  12 2308.63 97.2099   3
   2  -4  12 2232.85 95.0695   5
  -2   4 -12 2494.08 130.805   7
   2  -4  12 2148.75 123.444   1
   2   4  12 2278.39 95.4444   3
   2   4  12 2385.22 127.581   1
   2   4  12 2442.97 97.0445  98
   2  -4  12 2217.02 95.4473  94
   2  -4  12 2287.85 95.7338  90
   2  -4  12 2302.18 95.7912  82
   2   4  12 2359.74 93.2609  89
  -2  -4 -12 2583.19 96.4219  76
   2   4  12 2084.78 121.775  22
  -2  -4 -12 2034.53 119.998  19
   2   4  12 2564.23 133.774  20
  -2   4 -12 1779.75 116.356  21
   2   4  12 2403.27 92.8541  59
  -2  -4 -12 2342.86 92.7018  72
   2  -4  12 2296.81 95.9818  58
  -2  -4 -12 2362.79 95.5471  56
  -2  -4 -12 2322.54 93.0965  62
  -2  -4 -12 2409.55 92.9308  74
  -2  -4 -12 2229.25 93.9040  51
  -2  -4 -12 2317.38 95.0422  45
  -2  -4 -12 2256.22 95.5696  46
   2   4  12 2383.06 93.3553  43
   2   4  12 2454.64 93.3089  47
  -2  -4 -12 2510.76 92.1933  48
  -2   4 -12 2204.18 128.598  24
  -2   4 -12 2215.74 128.181  25
  -2  -4 -12 2227.28 125.989  25
  -2  -4 -12 2218.92 123.574  24
  -2  -4 -13 72.2063 41.6448  12
  -2  -4 -13 18.8431 38.2932  11
  -2   4 -13 126.746 46.7906  10
   2  -4  13-38.2214 43.1968   1
   2  -4  13 26.6977 28.8446   3
  -2   4 -13 22.7751 46.2766   7
   2   4  13 67.5033 45.1151   1
  -2  -4 -13 26.3448 26.8262   4
   2   4  13 20.6394 25.4612   3
   2   4  13 27.2491 25.3457  98
   2  -4  13 43.5324 28.0476  94
   2  -4  13 40.2425 27.1997  90
  -2  -4 -13 48.4581 24.0864  76
   2   4  13 36.1665 21.3591  89
   2   4  13-9.86122 37.3513  22
  -2  -4 -13 21.2752 38.4159  19
  -2  -4 -13 43.8679 23.5532  74
  -2  -4 -13 64.5411 23.0871  72
  -2  -4 -13 45.0942 19.9274  62
   2   4  13 38.9513 21.6527  59
  -2  -4 -13 29.1921 24.7693  45
  -2  -4 -13 34.5350 24.1693  56
  -2  -4 -13 14.5227 26.5040  46
   2   4  13 32.1563 22.4029  43
  -2  -4 -13 47.8920 25.1407  51
  -2  -4 -13 22.3074 42.0283  24
  -2   4 -13 12.3414 43.8146  24
  -2   4 -13 48.7866 42.5487  25
  -2  -4 -13-17.4755 40.6445  25
   2   4  14 46.9599 18.8446  89
   2  -4  14 29.7535 26.7841  90
   2  -4  14 16.7840 24.6222  73
  -2  -4 -14 22.5539 21.8533  74
  -2  -4 -14 33.0940 17.5119  62
  -2  -4 -14 59.2088 19.9992  72
   2   4  14 29.9784 25.2699  98
  -2  -4 -14 17.9869 24.5616  46
  -2  -4 -14 35.8054 23.7374  45
  -2  -4 -14 8.60213 23.4627  51
  -2  -4 -14 71.1610 24.5696  56
   2   4  14 23.3013 22.1589  43
   2   4  14 33.4505 25.0445   3
  -2  -4 -14 39.7640 27.6302   4
   2  -4  14 16.6873 27.6592   3
  -2  -4 -15 905.381 46.6712   4
   2   4  15 1029.20 45.8332   3
   2  -4  15 925.861 46.9366   3
   2  -4  15 994.186 46.6688  73
  -2  -4 -15 980.280 41.8956  74
  -2  -4 -15 1051.59 45.2956  56
   2   4  15 1031.37 47.4192  98
   2  -4  15 1050.67 47.7607  90
  -2  -4 -15 1080.39 46.5720  45
  -2  -4 -15 1089.15 47.3330  46
  -2  -4 -15 1060.51 45.3178  51
  -2  -4 -15 1018.22 46.8356  31
   2   4  16 707.385 37.4387   3
  -2  -4 -16 704.946 38.8196   4
   2  -4  16 729.107 38.2270  73
   2   4  16 710.052 38.8056  98
  -2  -4 -16 748.630 37.1208  51
  -2  -4 -16 720.758 37.6700  45
  -2  -4 -16 711.004 39.0084  46
  -2  -4 -16 735.780 38.1373  31
   2   4  17 254.644 21.6482   3
  -2  -4 -17 352.828 23.4822   4
   2   4  17 354.132 22.8386  58
  -2   4 -17 295.858 19.6237  74
   2  -4  17 296.454 22.1058  73
   2   4  17 367.978 23.1569  64
   2   4  17 320.171 23.8297  98
  -2  -4 -17 314.242 21.8150  51
  -2  -4 -17 405.882 23.4303  31
   2   4  18 929.544 37.2434  98
  -2  -4 -18 927.680 36.5410  31
   2   4  18 928.808 36.7988  64
   2   4  18 882.857 36.2724  58
  -2  -6  16 876.327 36.7759  73
   2  -6 -16 814.831 33.5663  31
  -2   6  16 861.608 36.2455   3
  -2   6  15 60.2281 20.7513   3
  -2   6  15 22.3391 15.9341  89
  -2   6  15 59.8658 15.0967  98
  -2  -6  15 59.9242 20.6468  73
   2  -6 -15 46.8429 15.6899  62
  -2   6  15 20.7105 15.6671  43
   2  -6 -15-5.49187 10.1425  45
   2  -6 -15 32.4202 15.6566  31
  -2   6  14 92.5471 23.4405   3
  -2   6  14 95.1130 21.0455  89
  -2   6  14 90.0325 19.1923  98
  -2   6  14 101.523 17.1765  92
  -2  -6  14 117.488 25.8405  73
   2  -6 -14 102.855 20.7014  62
  -2   6  14 71.8676 19.6009  43
   2  -6 -14 91.6219 17.6750  45
   2  -6 -14 75.7926 18.5066  48
   2  -6 -14 87.3226 19.9218  31
  -2   6  13 1216.85 54.3572   3
  -2  -6  13 1031.73 52.5535   5
  -2   6  13 1090.27 51.9593  89
  -2   6  13 1015.65 48.9249  98
   2  -6 -13 1097.43 51.5179  62
  -2   6  13 1133.43 47.5562  59
  -2  -6  13 1088.07 54.4416  73
   2  -6 -13 1141.77 51.8477  56
   2  -6 -13 1033.61 47.4124  45
   2  -6 -13 1047.87 50.0397  48
   2  -6 -13 1053.68 48.1368  46
  -2   6  13 1072.00 50.1233  43
   2  -6 -13 1049.07 49.3476  31
  -2  -6  12 15.0359 25.5994   5
  -2   6  12 37.2304 27.8149   3
  -2   6  12 23.6597 19.8680  98
  -2   6  12 24.2830 24.5462  89
  -2   6  12 52.3241 20.9966  86
   2  -6 -12 40.9362 22.0311  62
  -2  -6  12 7.40578 29.1002  73
  -2   6  12 10.6191 19.0398  59
   2  -6 -12 26.5881 18.7611  45
  -2   6  12 34.6401 16.9714  47
  -2   6  12 13.0438 24.1255  39
   2  -6 -12 2.63973 21.7452  56
   2  -6 -12 40.1416 21.5208  48
   2  -6 -12 13.7216 19.9054  46
  -2   6  12 23.6504 22.9461  33
   2  -6 -12 28.1439 21.8025  31
   2  -6 -11 6567.76 282.573  12
  -2  -6  11 7257.95 299.131  14
  -2   6  11 7221.18 297.668   1
  -2   6  11 7719.09 262.245   3
  -2  -6  11 7027.91 294.197   1
   2  -6 -11 7417.96 262.952   4
  -2  -6  11 7402.28 261.328   5
  -2  -6  11 7034.12 260.982  94
  -2   6  11 7159.43 258.066  98
  -2   6  11 7023.52 258.506  86
  -2   6  11 7355.88 301.700  22
   2  -6 -11 7255.41 289.015  19
   2  -6 -11 7065.91 261.404  62
  -2  -6  11 7012.97 261.959  73
   2  -6 -11 7435.71 260.456  56
  -2   6  11 7235.82 260.310  66
  -2   6  11 7525.22 261.037  39
  -2   6  11 6715.98 256.789  49
   2  -6 -11 7321.92 257.814  46
   2  -6 -11 7121.16 257.091  45
  -2   6  11 7139.96 256.966  47
   2  -6 -11 7077.35 260.755  48
   2  -6 -11 7446.78 297.230  24
   2  -6 -11 7223.55 258.809  31
   2   6 -11 7041.60 295.886  25
  -2   6  11 7295.67 260.113  33
   2  -6 -10 381.381 50.7922  12
  -2   6  10 564.460 57.4238   8
  -2  -6  10 408.397 59.6477  14
   2  -6 -10 471.291 38.7514   4
  -2   6  10 503.141 62.2087   6
  -2   6  10 472.220 37.4205   3
  -2  -6  10 439.494 60.2854   1
  -2  -6  10 477.058 35.7873   5
  -2   6  10 501.142 32.0032  98
  -2  -6  10 488.629 36.3176  94
  -2  -6  10 416.388 37.9580  84
  -2   6  10 429.967 52.1831  17
  -2   6  10 551.726 65.2667  22
   2  -6 -10 450.458 55.6969  19
   2   6 -10 525.659 61.5770  21
   2  -6 -10 493.318 36.9288  62
  -2  -6  10 472.526 39.4349  73
  -2  -6  10 543.024 39.8054  67
   2  -6 -10 521.431 35.0490  56
  -2   6  10 481.777 35.2347  66
  -2   6  10 472.573 35.6813  70
  -2   6  10 467.249 31.7462  47
   2  -6 -10 445.976 35.5755  48
   2  -6 -10 493.519 30.2564  45
  -2   6  10 489.063 31.9265  49
  -2   6  10 498.312 35.1394  39
   2  -6 -10 457.866 30.9358  46
  -2   6  10 546.407 34.9204  33
   2   6 -10 509.606 62.4152  25
   2  -6 -10 495.820 32.1074  31
   2  -6 -10 455.311 62.5056  24
  -2   6   9 5499.13 228.260   8
  -2  -6   9 5473.46 237.915  14
   2  -6  -9 5210.71 219.528  12
   2  -6  -9 4914.32 236.799   2
  -2   6   9 5425.11 199.710   3
  -2  -6   9 5231.89 232.151   1
  -2  -6   9 5131.95 230.052   2
  -2  -6   9 5633.31 199.680   5
  -2   6   9 5425.60 232.707   6
   2  -6  -9 5281.31 200.187   4
   2  -6  -9 5124.88 193.835 101
  -2  -6   9 5434.61 198.700  94
  -2   6   9 5545.25 195.870  98
   2  -6  -9 5204.81 199.384  76
  -2   6   9 5552.02 225.028  17
   2   6  -9 5464.88 231.334  21
  -2   6   9 5049.99 227.702  20
   2  -6  -9 5502.83 225.005  19
   2  -6  -9 5512.91 200.037  62
  -2  -6   9 5326.19 200.532  73
   2  -6  -9 5676.05 198.604  56
  -2  -6   9 5578.82 200.386  67
  -2   6   9 5480.87 198.445  66
  -2   6   9 5660.34 199.447  70
  -2   6   9 5577.44 197.524  42
   2  -6  -9 5036.80 194.694  46
  -2   6   9 5522.05 199.133  39
  -2   6   9 5404.68 197.000  54
   2  -6  -9 5161.44 194.195  45
   2  -6  -9 5523.15 200.059  48
  -2   6   9 5401.79 196.397  49
  -2   6   9 5523.80 198.527  33
   2   6  -9 5017.09 222.114  26
   2  -6  -9 5097.15 232.004  24
   2  -6  -9 5384.70 196.270  31
   2   6  -8 3811.34 174.413  15
  -2  -6   8 4433.58 196.895  14
  -2   6   8 4012.87 185.199   8
   2  -6  -8 3863.83 173.460  12
  -2   6   8 4111.92 189.198   6
  -2  -6   8 4302.78 157.784   5
   2  -6  -8 3923.07 194.441   2
   2  -6  -8 4117.27 158.512   4
  -2  -6   8 4174.96 157.982   4
  -2  -6   8 4455.75 190.981   2
  -2  -6   8 4247.86 156.937  94
   2  -6  -8 4144.52 152.683 101
  -2  -6   8 4009.77 158.953  84
  -2   6   8 4223.79 185.279  17
   2  -6  -8 4250.77 174.388  16
  -2   6   8 4268.93 192.900  22
  -2   6   8 4133.92 184.402  20
   2  -6  -8 4124.16 174.936  18
   2  -6  -8 4314.27 181.729  19
   2  -6  -8 4481.42 158.869  62
  -2   6   8 4252.57 157.109  70
  -2   6   8 4204.67 156.744  66
  -2  -6   8 4130.63 158.768  73
  -2  -6   8 4160.88 157.951  67
   2  -6  -8 4257.11 155.952  56
   2  -6  -8 4242.20 157.045  44
   2  -6  -8 4063.26 157.830  48
  -2   6   8 4115.20 155.065  42
  -2   6   8 4239.60 155.479  54
   2  -6  -8 4135.58 190.169  24
   2  -6  -8 4107.98 153.908  31
  -2   6   8 4247.22 157.043  33
   2   6  -8 4592.11 187.962  26
   2   6  -7 8.44233 33.8782  15
  -2  -6   7 68.5441 48.0355  14
   2  -6  -7 19.4759 26.8774  16
  -2   6   7 26.0084 28.9988  15
   2  -6  -7 16.8753 27.8244  12
  -2   6   7 54.9219 44.1728   6
  -2  -6   7 57.2274 24.3741   4
   2  -6  -7 52.8422 26.3737   4
   2   6  -7 50.7845 37.0329   6
   2  -6  -7 34.7688 52.9385   2
  -2  -6   7 29.1815 25.2221 102
   2  -6  -7 54.3089 16.8458 101
  -2  -6   7 47.2649 21.8215  94
  -2  -6   7 60.5344 22.6528  87
  -2  -6   7 14.7052 26.3611  84
  -2   6   7 61.5874 43.4388  17
  -2   6   7 70.9611 45.3391  22
   2  -6  -7 60.5500 35.7248  19
  -2   6   7 31.6460 35.2863  20
   2  -6  -7 54.1054 30.9720  18
  -2   6   7 43.7178 23.6972  70
  -2  -6   7 86.1033 23.3463  67
  -2   6   7 55.8758 23.3126  66
  -2  -6   7 50.5491 26.5441  73
   2  -6  -7 60.8434 20.2664  56
   2  -6  -7 38.8075 22.0380  44
  -2   6   7 56.7081 21.2669  54
   2  -6  -7 39.3813 23.0081  48
  -2   6   7 34.6945 21.2124  42
   2  -6  -7 38.6312 17.3219  31
   2  -6  -7 5.20867 41.0296  24
  -2   6   6 2221.02 103.817  15
   2  -6  -6 2172.54 98.0761  12
   2   6  -6 2175.99 109.269  15
   2  -6  -6 2106.44 120.123   2
   2  -6  -6 2182.32 87.9350   4
  -2   6   6 2200.73 113.881   6
   2   6  -6 2208.80 109.715   6
   2  -6  -6 2042.32 82.0019 101
  -2  -6   6 2178.71 83.9861 100
  -2  -6   6 2178.99 85.2601  94
  -2  -6   6 2209.28 87.3126 102
  -2  -6   6 2186.54 89.0483  84
  -2  -6   6 1967.38 85.1767  87
  -2   6   6 1997.18 113.932  22
  -2   6   6 2182.69 108.801  20
   2  -6  -6 2129.02 104.931  19
   2   6  -6 2238.40 105.899  17
   2  -6  -6 2146.63 103.263  18
  -2   6   6 2140.51 113.527  17
   2  -6  -6 2160.86 83.9785  56
  -2  -6   6 2176.93 86.4978  67
  -2   6   6 2113.45 83.1262  69
   2  -6  -6 2150.14 86.8310  44
  -2   6   6 2135.33 85.0892  54
  -2   6   6 2121.92 84.5399  42
   2  -6  -6 2184.88 87.8418  48
   2  -6  -6 2128.05 115.903  24
  -2   6   5 91.7506 34.1659  15
  -2  -6   5 25.4358 41.2137  14
   2   6  -5 34.2673 36.2215  15
   2  -6  -5 84.2471 32.2461  14
   2   6  -5 57.2235 35.5087   6
   2  -6  -5 74.3587 24.3530   4
  -2   6   5 99.7747 45.8410   6
   2  -6  -5 117.960 51.0857   2
  -2  -6   5 55.4990 16.9987 100
  -2  -6   5 42.6486 18.6205  94
  -2  -6   5 84.7714 22.2829 102
   2  -6  -5 70.1661 16.4456 101
  -2  -6   5 84.5642 23.2450  84
  -2  -6   5 101.392 21.5032  87
   2   6  -5 113.952 37.4159  17
   2   6  -5 58.9720 25.4044  22
  -2   6   5 13.6535 39.4012  17
  -2   6   5 38.2362 40.0723  22
   2  -6  -5 70.4620 31.6644  19
  -2   6   5 51.0532 30.9846  20
   2  -6  -5 80.0233 30.4269  18
  -2   6   5 45.1814 17.1519  69
   2  -6  -5 75.0948 21.1623  62
  -2  -6   5 66.8354 19.7382  67
   2  -6  -5 71.0580 21.3553  44
  -2   6   5 56.8564 21.0571  54
   2  -6  -5 64.6487 17.2771  56
  -2   6   5 67.8036 19.1093  42
  -2  -6   5 74.7199 21.8547  34
   2  -6  -5 41.5738 40.4499  24
  -2  -6   4 301.396 52.8983  14
  -2   6   4 342.466 43.1978  15
   2  -6  -4 294.680 42.1722  14
   2  -6  -4 304.611 28.2375   4
   2   6  -4 347.704 45.4931   6
   2  -6  -4 328.713 56.3893   2
  -2   6   4 321.492 48.6615   6
  -2  -6   4 298.119 21.5969 100
  -2  -6   4 242.220 24.5100 102
   2  -6  -4 240.697 21.1163 101
  -2  -6   4 281.057 22.7018  94
  -2  -6   4 245.498 24.6524  87
  -2  -6   4 278.525 28.0779  84
  -2   6   4 292.212 22.1123  78
   2  -6  -4 283.909 36.0412  19
  -2   6   4 231.931 47.0552  22
   2   6  -4 257.844 36.6089  22
   2  -6  -4 274.415 38.2704  18
  -2   6   4 296.169 37.9320  20
   2   6  -4 244.424 40.2409  17
   2  -6  -4 290.287 25.0863  62
   2  -6  -4 279.752 20.8271  56
  -2  -6   4 299.965 24.8352  67
  -2   6   4 260.145 22.0032  69
   2  -6  -4 307.635 26.5918  44
   2  -6  -4 279.196 27.3363  48
  -2   6   4 280.918 24.3820  42
   2  -6  -4 252.263 46.7635  24
  -2  -6   4 369.514 26.9837  34
  -2   6   3 4479.17 189.613   6
   2  -6  -3 4387.41 162.489   4
   2   6  -3 4495.58 182.199   6
   2  -6  -3 4278.08 192.690   2
  -2  -6   3 4385.03 162.636  34
  -2  -6   3 4391.80 161.686  87
  -2   6   3 4199.63 158.854  78
  -2  -6   3 4411.61 162.264  84
  -2   6   3 4331.26 187.740  22
   2  -6  -3 4491.38 179.611  18
  -2   6   3 4500.17 176.663  20
   2   6  -3 4645.40 187.748  17
   2   6  -3 4593.05 183.067  22
   2  -6  -3 4398.27 175.187  19
   2  -6  -3 4367.45 161.875  62
  -2   6   3 4338.08 159.790  69
  -2  -6   3 4347.34 159.724  67
   2  -6  -3 4639.38 162.611  48
  -2  -6   3 4653.38 191.566  14
   2  -6  -3 4143.72 184.395  14
  -2   6   3 4773.70 186.898  15
   2   6  -2 91.7693 35.4020   6
  -2   6   2 188.862 47.4129   6
   2  -6  -2 124.912 21.9216   4
   2  -6  -2 146.644 49.8922   2
  -2  -6   2 127.426 22.5584  34
  -2  -6   2 142.520 22.1632  84
   2  -6  -2 121.681 20.1868  62
  -2  -6   2 140.508 20.7963  65
   2   6  -2 165.859 34.9018  22
   2  -6  -2 108.541 26.5133  19
  -2   6   2 141.860 41.7878  17
  -2   6   2 171.128 38.3106  22
   2   6  -2 134.638 41.6915  17
   2  -6  -2 143.836 21.0352  48
   2  -6  -2 162.113 42.2142  14
  -2  -6   2 163.775 43.2519  14
  -2   6   2 157.180 32.1472  10
  -2   6   2 167.493 41.0239  15
   2  -6  -1 4832.53 201.527  14
  -2  -6   1 5174.61 200.821  14
  -2   6   1 4895.78 186.486  10
  -2   6   1 4827.88 198.752  15
  -2   6   1 4988.34 200.401  17
  -2   6   1 4787.84 195.446  22
   2  -6  -1 4588.68 181.722  19
   2   6  -1 4733.31 199.614  17
   2   6  -1 4903.89 197.618  22
   2   6  -1 4726.51 186.917  20
  -2  -6   1 4560.09 172.411  65
   2  -6  -1 4550.49 171.545  62
   2  -6  -1 4794.72 172.456  48
  -2   6   1 4999.34 199.693   6
   2  -6  -1 4766.25 200.355   2
   2   6  -1 4420.78 191.170   6
   2  -6  -1 4864.07 173.073   4
  -2   6   0 2463.28 120.486   6
   2  -6   0 2428.26 121.727   2
   2   6   0 2386.32 114.414   6
   2  -6   0 2493.64 94.7609   4
  -2  -6   0 2455.72 94.6860   4
  -2  -6   0 2464.57 96.2070  34
   2  -6   0 2342.15 93.8538  87
  -2   6   0 2607.95 119.925  17
  -2   6   0 2449.82 114.435  22
   2   6   0 2554.43 121.849  17
   2   6   0 2334.02 109.012  20
   2   6   0 2683.56 121.235  22
  -2  -6   0 2403.49 94.9487  65
   2  -6   0 2497.71 93.6870  48
  -2   6   0 2498.66 107.080  10
   2  -6   0 2579.85 125.176  14
  -2  -6   0 2232.20 114.768  14
  -2  -6  -1 4481.33 164.272  34
   2  -6   1 4443.38 162.941  87
   2   6   1 4444.46 189.494  17
   2   6   1 4437.69 189.879  22
  -2   6  -1 4620.64 188.892  17
   2   6   1 4312.59 180.113  20
  -2   6  -1 4332.03 179.525  22
  -2  -6  -1 4597.05 164.012  65
   2  -6   1 4690.04 195.619  14
  -2   6  -1 4216.55 174.624  10
  -2  -6  -1 4339.78 183.161  14
  -2   6  -1 4863.25 191.104  15
   2  -6   1 4357.95 189.133   2
  -2  -6  -1 4425.14 163.078   4
   2   6   1 4473.69 183.403   6
  -2   6  -1 4327.96 187.803   6
   2  -6   1 4378.96 162.737   4
  -2  -6  -2 1109.19 79.4171   2
   2  -6   2 1212.49 52.9840   4
  -2   6  -2 1138.02 77.4371   6
  -2  -6  -2 1163.04 53.3144   4
   2  -6   2 1319.78 80.3006   2
   2  -6   2 1155.52 53.3215   5
   2   6   2 1119.20 71.9815   6
  -2  -6  -2 1242.17 54.3901  34
   2  -6   2 1258.19 53.1556  87
  -2   6  -2 1227.42 73.8027  17
  -2   6  -2 1209.09 67.4744  22
   2   6   2 1148.17 78.3696  22
   2   6   2 1186.86 70.6149  20
  -2  -6  -2 1189.07 53.2757  48
  -2  -6  -2 1077.21 71.6195  14
  -2   6  -2 1226.36 78.6534  15
  -2   6  -2 1181.67 65.2586  10
   2  -6   2 1315.45 83.2012  14
   2  -6   3 44.6639 21.2654   4
  -2   6  -3 12.5163 39.9276   6
   2   6   3 30.0090 35.2160   6
   2  -6   3 49.4006 38.1325   2
  -2  -6  -3 63.2812 43.9331   2
  -2  -6  -3 71.8239 21.4273   4
   2  -6   3 13.0226 19.7585   5
   2  -6   3 30.2032 17.8732 100
   2  -6   3 50.1118 19.6330  87
   2   6   3-13.8116 40.8765  22
   2   6   3 4.37550 37.6923  17
  -2   6  -3 11.2869 30.0550  17
   2   6   3 26.1018 31.1103  20
  -2  -6  -3 39.2690 20.0644  62
  -2  -6  -3 53.5170 20.2298  34
   2  -6   3 37.6891 20.0499  34
  -2   6  -3 24.6158 27.7983  10
  -2   6  -3 20.8908 38.1750  15
  -2  -6  -3 74.2859 27.5320  14
  -2   6  -4 693.353 52.4249  10
   2   6   4 759.620 57.6082  15
  -2   6  -4 873.012 64.8794  15
   2   6   4 762.623 61.7059   6
  -2  -6  -4 848.322 42.2789   4
  -2   6  -4 631.891 63.7999   6
   2  -6   4 850.225 67.2801   2
   2  -6   4 644.248 40.1224   5
   2  -6   4 828.151 41.1223   4
  -2  -6  -4 727.699 70.1213   2
   2  -6   4 797.289 38.6581 100
   2  -6   4 795.930 41.1690  87
   2   6   4 826.930 64.9677  17
   2   6   4 835.753 69.0761  22
  -2   6  -4 833.072 52.7643  23
  -2   6  -4 865.369 60.4442  17
   2   6   4 815.061 61.9278  20
   2  -6   4 813.505 42.5432  73
  -2  -6  -4 755.052 38.2464  56
  -2  -6  -4 801.929 42.0767  48
   2   6   4 854.747 38.2558  54
  -2  -6  -4 718.290 36.4299  31
  -2  -6  -4 827.712 61.6525  24
   2  -6   4 843.903 40.9882  34
  -2  -6  -4 828.665 41.8656  34
  -2   6  -5 16.9416 35.3164  15
  -2   6  -5 21.9799 30.7974  10
   2  -6   5 37.7881 53.2514  14
   2   6   5 14.6843 32.1070  15
   2  -6   5 20.4148 20.0128 100
   2  -6   5 30.3184 16.9452  93
   2  -6   5 24.4340 21.3589  94
   2   6   5-9.09422 41.5310  17
   2   6   5 20.4844 41.2505  22
  -2   6  -5 37.6032 31.6582  17
   2   6   5 4.45118 39.0723  20
  -2  -6  -5-15.1951 44.6251   2
   2  -6   5 35.4779 37.4368   2
  -2   6  -5 156.228 44.3749   6
  -2  -6  -5 29.5553 22.9704   4
   2  -6   5 46.3542 22.8081   4
   2  -6   5 37.2111 21.3832   5
   2   6   5 62.6453 37.6130   6
  -2  -6  -5 19.2972 22.4260  62
   2  -6   5 60.8594 25.5232  73
  -2  -6  -5 22.0065 18.5163  56
  -2  -6  -5 6.40359 20.9881  48
   2   6   5 5.09765 15.5940  42
   2   6   5 10.1008 16.6315  54
  -2  -6  -5 27.9312 20.5022  34
   2  -6   5 31.3070 18.9112  34
  -2  -6  -5 4.24469 37.8165  24
  -2   6  -5 42.3713 42.5491  26
  -2  -6  -5 27.8266 16.9618  31
   2   6   6 67.3279 44.6045   8
  -2   6  -6 75.6116 36.8840  15
  -2  -6  -6 14.5605 25.5847  12
   2   6   6-10.4472 27.8194  15
   2  -6   6 39.5437 46.7119  14
  -2   6  -6 13.7141 34.0384   7
   2  -6   6 35.4486 22.7785   4
   2  -6   6 37.2359 38.6563   2
   2  -6   6 47.4493 22.9727   5
   2   6   6 31.1358 38.7589   6
  -2  -6  -6 48.4753 45.6566   2
  -2  -6  -6 27.3095 24.6504   4
   2  -6   6 51.4927 21.8059  94
   2   6   6 43.1808 19.3205  99
   2  -6   6 25.3208 19.5036 100
   2  -6   6 39.5017 18.5994  93
   2   6   6 4.57658 39.1108  17
   2   6   6 26.9025 40.7562  22
   2   6   6 9.69086 36.7069  20
   2   6   6 45.5832 21.9027  66
   2   6   6 21.4453 20.9460  70
  -2  -6  -6 33.9173 21.6154  62
   2  -6   6 43.9819 24.8099  73
   2   6   6 31.8885 16.7510  54
  -2  -6  -6 50.3791 20.5431  56
  -2  -6  -6 40.2008 22.4892  48
  -2  -6  -6 56.9175 15.6594  45
   2   6   6 34.5297 16.7108  42
  -2  -6  -6 29.8328 18.7046  34
   2  -6   6 31.3908 18.4027  34
  -2   6  -6 19.4008 42.9004  26
  -2  -6  -6 22.6656 38.1205  24
  -2  -6  -6 25.5595 18.2191  31
  -2  -6  -7 296.881 37.8524  12
   2   6   7 235.773 55.9222   8
  -2   6  -7 407.818 47.5693  15
   2  -6   7 381.809 58.2337  14
   2  -6   7 303.102 30.1490   4
  -2   6  -7 283.855 45.5751   7
   2   6   7 302.956 49.9601   6
  -2  -6  -7 314.286 32.6817   4
   2  -6   7 289.679 50.2142   2
   2  -6   7 387.553 30.2430   5
  -2  -6  -7 272.909 56.6069   2
   2  -6   7 318.097 30.4750  94
   2  -6   7 337.260 28.3893 100
   2   6   7 336.857 27.3570  99
   2  -6   7 297.240 25.3769  82
   2   6   7 367.462 49.9409  17
   2   6   7 319.370 53.0751  20
  -2  -6  -7 373.286 30.4390  62
   2  -6   7 320.736 32.0337  73
   2   6   7 301.005 28.9123  70
   2   6   7 331.100 29.1313  66
  -2  -6  -7 371.432 29.2746  56
   2   6   7 368.199 25.3530  42
   2   6   7 378.373 25.2281  54
  -2  -6  -7 339.048 29.9870  48
  -2  -6  -7 362.671 25.3366  45
  -2  -6  -7 324.606 26.1301  31
  -2   6  -7 336.146 54.5771  26
  -2  -6  -7 342.033 52.9971  24
  -2  -6  -8 3475.03 147.212  12
   2   6   8 3429.44 162.036   8
   2  -6   8 3340.65 165.893  14
   2  -6   8 3233.17 157.935   2
  -2   6  -8 3237.36 150.452   7
   2  -6   8 3454.46 128.059   5
   2   6   8 3451.45 159.610   6
  -2  -6  -8 3376.36 129.504   4
  -2  -6  -8 3211.14 167.235   2
   2   6   8 3177.74 126.069  99
   2  -6   8 3295.77 127.103 100
   2  -6   8 3432.96 129.224  94
   2  -6   8 3266.93 125.135  82
   2   6   8 3305.22 151.505  17
  -2   6  -8 3298.67 161.759  21
   2   6   8 2918.93 159.907  22
   2   6   8 3318.97 160.464  20
   2   6   8 3440.49 127.604  70
  -2  -6  -8 3326.14 126.936  56
   2   6   8 3411.39 127.379  66
   2  -6   8 3346.83 129.565  73
  -2  -6  -8 3475.44 128.992  62
   2   6   8 3163.07 127.875  39
  -2  -6  -8 3293.50 124.503  45
  -2  -6  -8 3344.00 125.740  46
  -2  -6  -8 3352.12 128.308  48
  -2  -6  -8 3223.24 125.958  31
  -2   6  -8 3197.65 156.870  26
   2   6   8 3343.42 127.960  33
  -2  -6  -8 3254.22 156.349  24
   2  -6   9 2141.02 125.844  14
   2   6   9 2293.96 121.945   8
  -2  -6  -9 1900.81 107.968  12
   2  -6   9 2185.88 91.0856   5
   2   6   9 2230.18 120.825   6
  -2  -6  -9 2049.54 126.816   2
   2  -6   9 2269.19 121.187   2
   2   6   9 2438.83 93.0131   3
  -2  -6  -9 2330.37 93.9499   4
   2  -6   9 2197.45 92.8800  94
   2  -6   9 2283.12 87.9018  90
   2   6   9 2290.10 90.3912  99
   2  -6   9 2064.15 88.4656  82
   2   6   9 2036.12 122.763  22
   2   6   9 2295.98 126.725  20
   2   6   9 1891.28 108.569  17
  -2   6  -9 2208.94 124.403  21
  -2  -6  -9 2247.24 91.3960  56
   2  -6   9 2267.05 92.9523  73
   2   6   9 2291.89 90.8472  66
  -2  -6  -9 2413.07 93.0123  62
   2   6   9 2246.75 90.6261  70
   2   6   9 2253.85 91.1806  39
  -2  -6  -9 2297.09 88.4580  45
  -2  -6  -9 2280.21 91.4515  48
   2   6   9 2342.52 91.3784  49
  -2  -6  -9 2175.98 89.2237  46
  -2  -6  -9 2215.00 89.7835  31
   2   6   9 2218.42 91.1139  33
  -2   6  -9 1994.97 113.562  26
  -2  -6  -9 1949.28 116.810  24
   2   6  10 36.2792 41.0188   8
   2  -6  10 54.0469 47.9559  14
  -2  -6 -10 81.6764 36.7557  12
   2  -6  10 31.9884 25.4972   5
  -2  -6 -10 40.0576 28.2720   4
  -2  -6 -10 49.7158 53.3181   2
   2   6  10 88.8873 27.6491   3
   2  -6  10 40.4483 26.7125  94
   2  -6  10 56.0421 23.4253  82
   2  -6  10 63.3468 20.9729  90
  -2   6 -10-34.1954 46.1310  21
   2   6  10-12.0714 41.6233  20
   2   6  10 173.251 51.8596  22
   2   6  10 87.7919 24.8620  66
  -2  -6 -10 24.9142 23.8710  62
   2  -6  10 48.4651 28.5352  73
   2   6  10 25.3322 24.1697  39
   2   6  10 15.5442 22.6665  49
  -2  -6 -10 77.8205 23.4145  46
   2   6  10 48.8130 21.8015  47
  -2  -6 -10 76.5768 23.6292  48
  -2  -6 -10 16.3095 17.7937  51
  -2  -6 -10 47.3811 21.2421  45
  -2  -6 -10 39.1505 23.5617  56
   2   6  10 75.1217 25.5964  33
  -2  -6 -10 67.3235 23.6813  31
  -2   6 -10 18.9335 48.0536  25
  -2  -6 -10 5.35408 39.5354  24
   2  -6  11 2261.77 134.735  14
  -2  -6 -11 2387.65 141.270   2
   2  -6  11 2628.24 105.944   5
  -2  -6 -11 2667.49 107.169   4
   2   6  11 2903.58 106.905   3
   2   6  11 2684.90 105.716  98
   2   6  11 2786.41 107.068  89
   2   6  11 2644.08 101.396  80
   2   6  11 2779.05 141.906  22
  -2   6 -11 2485.27 135.975  21
   2   6  11 2996.43 145.199  20
  -2  -6 -11 2606.57 105.960  62
   2  -6  11 2698.85 108.185  73
  -2  -6 -11 2786.08 106.481  56
   2   6  11 2706.84 104.934  59
   2   6  11 2551.51 106.532  39
  -2  -6 -11 2518.55 101.048  51
  -2  -6 -11 2756.20 104.016  45
  -2  -6 -11 2840.81 105.502  48
   2   6  11 2587.03 102.625  43
  -2  -6 -11 2708.03 104.958  46
   2   6  11 2652.65 105.388  49
   2   6  11 2722.82 104.792  47
   2   6  11 2749.41 106.847  33
  -2   6 -11 2570.27 142.076  25
  -2  -6 -11 2698.04 105.414  31
  -2  -6 -11 2687.10 136.312  24
   2   6  12 17.8347 23.6345   3
   2  -6  12 26.8028 22.9511   5
  -2  -6 -12 34.8840 24.5115   4
   2   6  12-1.26087 23.1951  89
   2   6  12 21.9107 15.5250  86
   2   6  12 18.8807 21.7458  98
   2   6  12 3.45175 20.1284  59
   2  -6  12 20.7703 26.0745  73
  -2  -6 -12-8.95467 22.0571  62
  -2  -6 -12 31.5561 20.0886  45
   2   6  12 7.00082 18.2443  43
  -2  -6 -12 23.3947 14.3385  51
   2   6  12 27.5322 21.8503  49
   2   6  12 38.0040 21.6348  47
  -2  -6 -12 8.52472 22.4803  31
   2   6  13 614.270 36.3552   3
   2  -6  13 511.823 34.7133   5
  -2  -6 -13 548.500 36.3476   4
   2   6  13 604.444 35.0867  89
   2   6  13 589.058 34.9870  98
   2  -6  13 580.444 36.6511  73
   2   6  13 576.599 32.9764  59
   2   6  13 540.006 30.7362  43
   2   6  13 489.274 31.0708  47
  -2  -6 -13 591.706 32.5552  45
  -2  -6 -13 569.942 34.0120  31
   2   6  14 39.9609 20.1947   3
  -2  -6 -14 31.3449 21.2125   4
   2   6  14 2.55325 17.1166  89
   2  -6  14 47.6040 21.6338  73
   2   6  14 24.5325 16.0200  59
   2   6  14 20.0997 18.9644  98
   2   6  14 27.0300 15.2482  43
  -2  -6 -14 27.0750 16.3128  45
  -2  -6 -14 65.8514 19.3686  31
   2   6  15 12.4913 15.6374  98
  -2  -6 -15 10.3882 16.0813   4
   2   6  15 5.85354 16.4337   3
  -2  -6 -15 17.7615 15.3314  31
   2  -6  15-19.0001 16.9873  73
   2   6  16 1341.62 51.0933  98
  -2  -6 -16 1311.23 51.5858  65
  -2  -6 -16 1454.30 51.8129  31
   2   6  16 1299.85 51.3046   3
  -2  -6 -16 1302.13 51.4805   4
  -2   8  14 241.659 15.9791  89
  -2   8  14 233.476 16.3804   3
  -2   8  13 224.192 17.9138  92
  -2   8  13 181.045 13.4372  43
  -2   8  13 191.702 19.6876   3
  -2   8  12 41.0608 14.6880  59
  -2  -8  12 35.2292 18.1066   5
  -2   8  12 35.0595 19.9771   3
  -2   8  12 15.5432 12.8438  43
  -2   8  12 17.2173 15.0628  86
  -2   8  11 62.3324 21.0187  89
  -2   8  11 44.2149 20.2434  86
  -2   8  11 63.1409 20.1540  33
  -2   8  11 38.5452 18.1263  59
  -2   8  11 13.0911 19.9833  39
  -2   8  11 60.7559 15.8493  43
  -2  -8  11 58.4677 21.2559   5
  -2   8  11 49.9829 23.1967   3
   2  -8 -11 4.16498 21.4197   4
  -2   8  10 58.9078 24.2884  86
  -2   8  10 25.2448 23.2779  89
  -2   8  10 53.2581 21.4258  33
  -2   8  10 36.6562 21.7476  66
  -2   8  10 24.1653 16.9472  47
  -2   8  10 26.3016 21.4709  39
  -2   8  10 41.9859 15.3372  49
   2  -8 -10 43.7793 23.9680   4
  -2  -8  10 82.2350 24.3455   5
  -2   8  10 54.8554 24.9766   3
  -2   8   9 1070.12 51.5168  89
   2  -8  -9 962.356 45.3147  34
  -2   8   9 974.185 49.9533  33
  -2   8   9 1034.18 50.0167  70
  -2   8   9 1067.30 50.2687  66
  -2   8   9 1030.82 46.5548  49
  -2   8   9 991.310 49.7755  39
  -2   8   9 1102.99 52.6104   3
  -2  -8   9 948.034 51.2571   5
   2  -8  -9 1008.97 51.6008   4
   2  -8  -8 138.120 29.3923   4
  -2  -8   8 149.238 28.7310   5
  -2   8   8 179.903 30.1954   3
  -2  -8   8 157.320 22.6884  94
  -2   8   8 160.340 26.9959  89
   2  -8  -8 118.710 19.1916  87
  -2   8   8 136.871 24.3786  70
  -2   8   8 204.269 26.9520  66
  -2   8   8 186.275 26.5882  39
  -2   8   8 131.202 21.1293  42
   2  -8  -8 148.030 27.3722  48
  -2   8   8 153.701 22.2469  54
  -2   8   8 107.631 22.4774  49
   2  -8  -8 192.698 24.1005  34
  -2  -8   7 36.8014 42.3059  14
   2  -8  -7 45.1598 26.1509   4
  -2  -8   7 53.4728 25.2721   4
   2  -8  -7-5.93074 47.5843   2
  -2  -8   7 62.6626 20.2235  94
   2  -8  -7 47.5119 19.5210  87
  -2   8   7 53.6508 45.4004  22
  -2   8   7 32.7545 44.5869  17
  -2   8   7 62.6685 24.6737  66
   2  -8  -7 49.7664 24.4987  62
  -2   8   7 83.1466 26.3651  70
  -2   8   7 95.7243 21.4076  42
  -2   8   7 39.4294 20.8725  54
   2   8  -7-11.2692 45.2119  26
   2  -8  -7 46.2549 23.0735  34
  -2  -8   6 67.6432 47.5103  14
   2   8  -6 63.3773 40.6120  15
  -2   8   6-17.9953 45.6656   8
   2  -8  -6-11.9034 45.5361   2
  -2   8   6 86.7725 44.2767   6
   2  -8  -6 64.5805 26.1761   4
  -2  -8   6 49.8603 18.1616  94
   2  -8  -6 19.4095 20.5857  87
  -2  -8   6 54.0827 24.5363  87
  -2   8   6 11.7920 43.2885  22
  -2   8   6 79.5819 44.3449  17
  -2   8   6 62.5990 24.4332  66
  -2   8   6 14.2363 25.1169  70
  -2   8   6 50.4865 20.3140  42
  -2   8   6 37.7759 22.4877  54
   2  -8  -6 2.85842 24.2345  34
   2   8  -6 29.3020 46.5785  26
  -2   8   5 166.014 45.5743  15
   2   8  -5 149.229 44.8120  15
  -2  -8   5 224.860 55.5119  14
   2  -8  -5 131.269 53.3705   2
  -2   8   5 152.208 47.9931   6
   2  -8  -5 184.624 30.5764   4
  -2  -8   5 182.459 20.1828  94
  -2  -8   5 213.454 27.8768  87
   2  -8  -5 228.205 26.1632  87
   2   8  -5 141.825 40.2924  17
  -2   8   5 247.539 54.7714  22
  -2   8   5 255.057 54.9699  17
  -2   8   5 198.034 23.2238  42
  -2   8   5 181.973 25.5560  54
   2  -8  -5 226.070 29.1480  34
  -2   8   4-5.41964 42.3102   6
   2  -8  -4 54.6321 27.6890   4
   2  -8  -4 88.2426 50.0926   2
   2  -8  -4 32.7573 27.7877  34
  -2  -8   4 82.2491 27.0872  34
   2  -8  -4 16.1434 21.5022  87
   2   8  -4 42.0792 39.4749  17
  -2   8   4 22.2765 42.6403  22
   2  -8  -4 72.5898 24.3808  65
  -2   8   4 92.1775 24.9024  54
  -2   8   4 88.6129 21.5060  42
   2   8  -4 68.2413 45.8436  15
  -2   8   4 105.864 42.7669  15
  -2  -8   4 59.0247 47.5789  14
   2  -8  -3 503.785 37.2727   4
  -2   8   3 500.638 61.7998   6
   2  -8  -3 455.022 63.9118   2
  -2  -8   3 461.784 36.2756  34
   2  -8  -3 455.068 37.3886  34
   2  -8  -3 496.859 33.5518  87
  -2   8   3 413.297 62.5407  17
   2   8  -3 541.475 61.4787  17
  -2   8   3 422.038 57.6116  22
  -2   8   3 484.242 29.3525  69
   2  -8  -3 489.448 34.0632  65
  -2   8   3 430.323 30.4836  42
  -2   8   3 464.855 58.6933  15
   2   8  -3 439.565 60.1071  15
  -2  -8   3 436.775 60.8987  14
   2  -8  -2 1766.97 107.032   2
  -2   8   2 1535.82 99.0169   6
   2  -8  -2 1591.39 72.5411   4
  -2  -8   2 1664.45 74.4772  34
   2  -8  -2 1719.02 75.0777  34
  -2  -8   2 1793.58 72.9915  87
   2  -8  -2 1644.36 70.7752  87
   2   8  -2 1730.64 102.338  17
  -2   8   2 1601.44 96.8367  22
  -2   8   2 1547.29 103.004  17
  -2   8   2 1624.06 67.0062  69
   2  -8  -2 1585.70 69.1760  65
  -2   8   2 1547.44 67.5695  42
   2  -8  -2 1616.75 96.9059  14
  -2   8   2 1813.01 103.122  15
   2   8  -2 1707.22 103.682  15
  -2  -8   2 1579.71 101.978  14
   2   8  -1 826.011 66.6731   6
  -2   8   1 858.193 75.2027   6
   2  -8  -1 902.928 76.9088   2
   2  -8  -1 912.902 48.6554   4
   2  -8  -1 944.043 41.4296 100
  -2  -8   1 973.511 48.5827  87
   2  -8  -1 822.139 46.2640  87
  -2   8   1 789.364 66.2465  22
  -2   8   1 947.674 77.6139  17
   2   8  -1 843.953 68.2260  22
   2   8  -1 1096.93 79.7751  17
  -2   8   1 837.106 42.4297  69
   2  -8  -1 891.195 43.3068  65
  -2  -8   1 720.078 68.6908  14
   2  -8  -1 770.124 71.1278  14
   2   8  -1 1018.08 78.4594  15
  -2   8   1 1107.46 79.2867  15
   2  -8  -1 913.723 49.5076  34
   2  -8   0 99.3584 47.7907   2
   2  -8   0 91.9099 26.9972   4
  -2  -8   0 38.5289 45.3921   2
  -2   8   0 63.6481 46.2814   6
   2  -8   0 92.7844 27.0188   5
   2   8   0 57.6878 37.5558   6
   2  -8   0 58.7641 17.7972 100
   2  -8   0 78.5668 25.2866  87
  -2  -8   0 106.430 25.8836  87
  -2   8   0 90.4782 45.4237  17
   2   8   0 90.2890 39.2852  22
   2   8   0 11.8209 43.9275  17
  -2  -8   0 89.1630 23.8334  65
  -2  -8   0 127.805 42.2543  14
   2  -8   0 72.9637 43.0147  14
  -2  -8   0 116.244 27.6156  34
  -2   8  -1 53.3725 45.3659   6
  -2  -8  -1 117.043 49.0409   2
   2  -8   1 176.046 52.7420   2
   2   8   1 108.262 39.8942   6
  -2  -8  -1 148.438 27.2334   5
   2  -8   1 116.517 27.4306   4
   2  -8   1 103.635 26.9824   5
   2  -8   1 89.3576 19.2117 100
  -2  -8  -1 92.1185 26.3865  87
   2  -8   1 103.936 24.0229  87
  -2   8  -1 38.6502 44.4093  17
   2   8   1 132.843 44.3190  22
   2   8   1 89.1942 49.4886  17
  -2  -8  -1 140.930 24.1710  65
   2   8   1 33.9925 43.4723  15
   2  -8   1 69.9327 45.7960  14
  -2   8  -1 126.796 48.7702  15
  -2  -8  -1 74.6089 28.0359  34
   2  -8   1 106.174 29.0839  34
  -2  -8  -2 509.414 62.9883   2
  -2   8  -2 480.531 61.5243   6
   2  -8   2 456.324 36.2430   5
   2   8   2 503.231 53.5053   6
   2  -8   2 474.665 61.8486   2
   2  -8   2 411.941 34.6517   4
   2  -8   2 494.225 30.1106 100
   2  -8   2 556.996 35.1950  87
   2   8   2 562.010 63.3158  22
   2   8   2 363.726 59.5926  17
  -2   8  -2 388.453 55.7694  17
  -2  -8  -2 476.914 35.1038  65
   2  -8   2 462.371 35.6043  34
  -2  -8  -2 447.655 36.8214  34
  -2   8  -2 449.305 61.1141  15
   2   8   2 346.881 54.2507  15
   2  -8   2 418.314 61.7369  14
  -2   8  -3 14518.4 520.125  15
   2   8   3 13417.8 518.577   8
   2  -8   3 13526.6 520.863  14
   2   8   3 14031.3 514.319  15
   2  -8   3 13802.7 515.377   2
  -2   8  -3 12382.2 510.463   6
  -2  -8  -3 13648.1 518.161   2
   2  -8   3 13411.7 480.842   5
   2  -8   3 13680.9 480.961   4
   2   8   3 12975.4 505.596   6
  -2  -8  -3 13839.5 481.301   4
   2  -8   3 13615.8 477.849 100
   2  -8   3 13266.7 477.331  94
   2  -8   3 14433.1 481.673  87
   2   8   3 13421.2 517.924  22
  -2   8  -3 13546.0 510.879  17
  -2  -8  -3 13834.2 482.057  65
   2   8   3 13186.5 477.390  54
  -2  -8  -3 13531.5 481.988  34
   2  -8   3 13868.2 482.042  34
   2  -8   4 1548.73 101.498  14
  -2   8  -4 1369.07 90.6090  15
   2   8   4 1459.60 89.3533  15
   2   8   4 1320.93 96.1313   8
   2   8   4 1156.49 82.3841   6
   2  -8   4 1292.64 90.0669   2
   2  -8   4 1416.34 62.8363   5
   2  -8   4 1343.23 61.9795   4
  -2   8  -4 1241.36 90.9175   6
  -2  -8  -4 1270.88 61.9884   4
  -2  -8  -4 1060.38 90.1993   2
   2  -8   4 1299.03 58.1561 100
   2  -8   4 1311.85 58.5700  94
   2  -8   4 1310.26 62.5229  87
  -2   8  -4 1092.19 80.5060  17
   2   8   4 1333.85 94.9373  22
   2   8   4 1429.74 94.9140  17
  -2  -8  -4 1458.95 64.4570  65
   2   8   4 1329.50 57.1126  54
  -2  -8  -4 1488.63 63.2881  34
  -2   8  -4 1366.93 97.1644  26
   2  -8   4 1368.58 62.3798  34
   2  -8   5 1212.02 56.8244   5
  -2  -8  -5 1114.04 56.7463   4
   2  -8   5 1224.71 84.9952   2
   2   8   5 1242.12 81.4880   6
  -2  -8  -5 1161.92 87.5030   2
   2  -8   5 1112.63 57.0641   4
  -2   8  -5 979.053 82.6287   6
   2  -8   5 1120.62 52.5709 100
   2  -8   5 1140.52 52.9697  94
   2  -8   5 1077.99 56.8341  87
   2   8   5 1173.43 86.4858  17
   2   8   5 1115.21 89.0594  22
   2   8   5 1180.22 53.9392  66
   2   8   5 1123.15 54.8750  70
  -2  -8  -5 1339.72 59.3687  65
   2   8   5 1191.88 78.7947  15
  -2   8  -5 1252.11 86.3031  15
   2  -8   5 982.604 88.6561  14
   2  -8   5 1067.19 54.3165  34
  -2  -8  -5 1282.79 56.8034  34
  -2   8  -5 1150.57 90.1269  26
   2  -8   6 103.545 22.1866 100
   2  -8   6 124.022 23.9832  94
   2   8   6 86.7767 46.1600  22
   2   8   6 183.150 48.8828  17
   2   8   6 148.878 41.2319   6
   2  -8   6 96.8173 46.6730   2
  -2  -8  -6 120.052 28.4897   4
  -2   8  -6 139.791 46.1130   6
   2  -8   6 108.645 26.9621   5
   2  -8   6 147.155 27.0256   4
  -2  -8  -6 155.395 51.0559   2
   2   8   6 129.692 24.0287  66
  -2  -8  -6 113.333 27.8767  65
   2   8   6 137.921 25.0863  70
  -2  -8  -6 111.389 23.1593  34
  -2   8  -6 64.7134 50.4230  26
  -2   8  -6 71.7532 42.7475  15
   2   8   6 133.202 48.9361   8
   2  -8   7 1831.11 117.569  14
   2  -8   7 1958.06 83.4189   5
   2  -8   7 1893.58 83.9490   4
  -2  -8  -7 2171.51 85.1644   4
   2   8   7 2349.69 122.934  22
  -2   8  -7 1993.90 121.150  21
   2   8   7 2074.17 82.0123  66
   2   8   7 1926.13 82.3733  70
   2  -8   7 2007.23 82.0719  94
   2   8   7 2064.69 83.9230  39
  -2  -8  -7 1958.61 80.7325  34
   2   8   7 2029.36 83.3924  33
  -2  -8  -8 118.549 26.4592   4
   2   8   8 89.2271 27.6563   3
   2  -8   8 113.434 25.7979   5
   2   8   8 149.316 23.8037  66
   2   8   8 107.064 24.9040  70
   2  -8   8 135.335 24.4514  94
   2   8   8 98.0098 26.0075  39
   2   8   8 78.6995 23.8982  49
   2   8   8 120.817 26.1308  33
  -2  -8  -9 3.64140 21.9194   4
   2   8   9 28.0239 25.2418   3
   2  -8   9 1.20846 22.7711   5
   2  -8   9 40.7461 22.7103  94
   2   8   9-8.81741 19.6195  66
   2   8   9 26.4046 21.3664  70
   2   8   9 20.0759 21.7577  47
   2   8   9-7.41789 23.3907  39
   2   8   9 15.6442 21.1764  49
   2   8   9-3.60515 22.2717  33
   2   8  10 266.029 27.4060   3
   2  -8  10 262.094 26.7215   5
  -2  -8 -10 305.548 27.4174   4
   2   8  10 261.940 27.9427  89
   2  -8  10 273.951 25.9431  94
   2   8  10 293.057 26.7621  59
   2   8  10 237.575 24.0817  49
   2   8  10 265.009 24.8407  47
   2   8  10 258.160 26.2482  39
   2   8  10 263.810 26.7569  33
  -2  -8 -11 28.5226 22.2936  65
   2   8  11 21.7426 18.8998  59
   2  -8  11 16.0514 18.6610   5
   2   8  11-1.90013 20.0034   3
  -2  -8 -11 53.3658 20.0318   4
   2   8  11 14.6989 19.2514  39
   2   8  11 22.0088 16.8822  49
   2   8  11 4.85480 17.0161  47
   2   8  11-7.26775 17.4323  86
   2   8  12 161.499 17.8360  59
  -2  -8 -12 146.753 20.7664  65
   2   8  12 208.821 20.6045   3
   2  -8  12 159.721 19.1307   5
  -2  -8 -12 152.303 18.9725   4
   2   8  12 173.101 16.3081  47
   2   8  12 168.693 20.5659  89
   2   8  13 5.41127 13.4797  89
   2   8  13-5.57108 12.9839   3
  -2  -8 -13-9.85299 12.3356   4
   2   8  13 10.1688 10.9495  59
  -2  -8 -13 2.86114 14.0995  65
  -2  -8 -14 169.271 13.0472  65
  -2  10  10 60.2943 10.6113  92
  -2 -10  10 46.4051 9.97774   5
   2 -10 -10 45.5303 9.80253   4
  -2  10  10 62.6810 10.8790   3
  -2  10  10 47.0412 9.63777  86
  -2  10   9 15.7954 11.9982  89
  -2  10   9 0.58352 13.8809  86
  -2  10   9 6.31586 13.2614  92
  -2  10   9 0.50697 11.6269  59
  -2  10   9 15.9448 12.3569  39
  -2  10   9 6.40322 13.6764   3
   2 -10  -9-0.55486 12.6829   4
  -2 -10   9 4.52536 12.6106   5
  -2  10   8 887.334 29.4541  66
  -2 -10   8 850.067 30.6782   5
   2 -10  -8 839.945 31.0134   5
  -2  10   8 950.135 32.2536   3
   2 -10  -8 890.916 31.0651   4
  -2  10   8 871.605 30.9101  39
  -2  10   8 926.564 29.4258  89
  -2  10   7 39.3695 16.2213  70
  -2  10   7 36.3635 15.7105  66
   2 -10  -7 18.2841 16.9749   4
  -2  10   7 14.8429 18.5428   3
   2 -10  -7-4.08179 17.2076   5
  -2  10   7 33.9397 15.5462  89
  -2  10   7 52.0837 20.1949  86
  -2  10   6 313.454 21.5492  89
   2 -10  -6 267.856 18.1835  87
  -2  10   6 297.813 26.0003  86
   2 -10  -6 290.690 22.4298  34
  -2  10   6 311.612 23.5419  70
  -2  10   6 324.624 22.8638  66
  -2  10   6 246.791 19.8575  49
  -2  10   6 329.247 25.6356   3
   2 -10  -6 284.176 24.7981   5
   2 -10  -6 285.668 23.8908   4
  -2  10   5 14.8920 15.0046  89
   2 -10  -5 32.0557 14.4562  87
  -2  10   5 16.0636 20.6074  86
  -2  10   5-0.95250 18.2738  33
   2 -10  -5 24.9854 19.1429  34
  -2  10   5-5.67073 18.1039  70
  -2  10   5 24.7807 17.8276  66
  -2  10   5 27.8751 14.1078  54
   2 -10  -5-3.84965 19.4678   4
   2 -10  -5 21.6942 19.9888   5
   2 -10  -4 366.707 24.1665  87
  -2  10   4 395.574 29.0290  86
   2 -10  -4 357.477 28.1922  34
  -2  10   4 307.383 25.9418  70
  -2  10   4 322.391 25.2498  66
  -2  10   4 305.683 22.6903  54
   2 -10  -4 325.468 28.0947   5
   2 -10  -4 343.215 28.2638   4
   2 -10  -3 167.877 20.3505  87
   2 -10  -3 119.659 25.0956  34
  -2  10   3 123.336 22.3158  70
  -2  10   3 191.455 22.3531  66
  -2  10   3 132.046 19.0711  54
   2 -10  -3 159.719 23.4925   4
   2 -10  -3 125.462 22.9439   5
  -2 -10   2 3883.22 144.534  87
   2 -10  -2 3951.73 143.037  87
  -2  10   2 3802.36 142.170  54
   2 -10  -2 3815.65 144.265   5
   2 -10  -2 4006.39 144.778   4
   2 -10  -2 3836.34 145.736  34
   2 -10  -1 118.368 21.1444  87
  -2 -10   1 131.675 24.0269  87
   2  10  -1 134.567 18.1175  54
  -2  10   1 97.7957 20.9605  54
   2 -10  -1 147.442 25.0312   4
   2 -10  -1 131.624 24.0110   5
   2 -10  -1 127.310 26.1042  34
  -2 -10   0 145.635 23.6985  87
  -2  10   0 146.589 20.5706  86
   2 -10   0 147.764 22.7323  87
   2 -10   0 164.626 23.9658   4
   2 -10   0 164.373 25.3238   5
   2  10   1 118.583 18.9310  66
   2 -10   1 102.061 24.4514  34
  -2 -10  -1 156.917 23.8605  87
   2 -10   1 152.994 23.1730  87
   2 -10   1 112.580 23.6334   4
   2 -10   1 93.1193 22.8166   5
  -2 -10  -1 116.058 23.2442   5
   2 -10   2 141.342 23.2702  87
   2  10   2 137.379 17.0863  89
  -2 -10  -2 142.241 22.6067  87
   2 -10   2 137.102 23.7651   4
  -2 -10  -2 152.083 24.6535   5
   2 -10   2 135.991 23.2867   5
   2  10   2 150.080 21.5641  70
   2  10   2 136.318 19.9854  66
   2  10   3 19.7569 16.8522  89
  -2 -10  -3 30.5311 19.6462  87
  -2 -10  -3 11.5249 20.8995   5
   2 -10   3 14.6462 21.1998   4
   2 -10   3-12.4795 19.9287   5
  -2 -10  -3 1.03685 21.4511   4
   2  10   3 5.00785 16.7951  66
   2  10   3 2.83399 18.0459  70
   2  10   4 1388.32 59.6699  70
   2  10   4 1437.59 58.6688  66
   2  10   4 1373.74 60.3674  33
  -2 -10  -4 1320.14 60.8161   5
   2 -10   4 1548.31 61.6383   5
  -2 -10  -4 1554.88 62.0782   4
   2 -10   4 1619.57 62.4635   4
   2  10   4 1469.48 59.0087  89
  -2 -10  -4 1474.19 60.3347  87
   2  10   5 48.5870 17.5093  89
  -2 -10  -5 62.8952 17.1712  87
   2  10   5 56.8398 19.0283  33
   2  10   5 83.0511 17.5431  70
   2  10   5 42.0359 15.2733  66
  -2 -10  -5 62.3812 18.1644  65
   2  10   5 55.6870 19.5429  39
  -2 -10  -5 82.5381 20.5708   4
  -2 -10  -5 38.0663 20.0162   5
   2 -10   5 113.529 20.5705   5
   2 -10   5 32.6423 19.8281   4
  -2 -10  -6 11.1524 14.6919  87
   2  10   6 29.4705 16.5309  89
   2  10   6 29.6348 17.1703  33
   2  10   6 38.5326 15.8277  70
   2  10   6 37.3335 14.0182  66
  -2 -10  -6 15.3079 15.8543  65
   2  10   6 22.0400 16.4427  49
   2  10   6 30.0084 17.8337  39
  -2 -10  -6 22.4924 18.2110   4
   2 -10   6 24.4003 17.8728   5
  -2 -10  -6 34.5288 17.9465   5
   2  10   6 43.2518 19.1246   3
  -2 -10  -7 326.728 19.5666  87
   2  10   7 341.320 22.2776  89
   2  10   7 320.572 22.5043  33
   2  10   7 344.003 20.3080  66
  -2 -10  -7 324.966 22.8341  65
   2  10   7 289.693 22.2083  39
   2  10   7 330.521 21.9731  47
   2  10   7 321.191 21.5404  49
   2  10   7 355.438 23.5708   3
  -2 -10  -7 326.087 22.7576   4
   2 -10   7 359.976 23.3096   5
  -2 -10  -7 303.072 22.9664   5
  -2 -10  -8 4.12824 8.59897  87
   2  10   8 0.62211 13.4948  89
   2  10   8 16.1536 16.1031  86
   2  10   8 3.72512 13.4924  33
  -2 -10  -8 27.7749 13.3667  65
   2  10   8 3.15263 14.0098  59
   2  10   8 8.49339 12.9601  47
   2  10   8 32.8550 14.6704  39
   2  10   8 5.18355 11.4244  49
  -2 -10  -8 10.3589 13.5316   4
   2  10   8 24.0477 14.6633   3
   2 -10   8-0.62398 13.5438   5
  -2 -10  -8 22.0300 13.9748   5
  -2 -10  -9 1624.97 63.0437  65
   2  10   9 1608.62 62.0204  47
   2  10   9 1736.15 63.3909  39
   2 -10   9 1629.77 62.7836   5
   2  10   9 1652.32 62.9713   3
  -2 -10  -9 1752.87 62.7959   4
  -2 -10  -9 1632.76 62.5636   5
   2  10   9 1815.85 63.4599  89
   2  10   9 1729.38 63.3355  86
   2  10  10 1503.96 55.4134  92
   3  -1 -19 833.245 36.7186  74
  -3   1  19 834.459 36.2973  64
   3  -1 -19 878.661 35.8528  72
   3  -1 -19 839.663 34.8980  31
   3  -1 -19 782.458 35.7648  45
   3   1 -19 881.521 36.1688  46
   3   1 -19 903.385 37.1489  51
   3  -1 -19 864.930 37.0742  46
  -3  -1  19 786.625 37.6128   3
  -3   1  19 834.181 37.9259   3
  -3   1  18 338.126 26.6189   3
  -3  -1  18 288.977 27.7993   3
  -3  -1  18 330.800 25.0561  98
  -3   1  18 336.649 25.4437  64
   3   1 -18 312.055 22.2670  45
   3  -1 -18 323.558 26.5096  46
   3  -1 -18 321.523 24.2399  45
   3  -1 -18 321.883 23.4591  31
   3   1 -18 333.386 20.5699  31
  -3   1  17 26.4932 23.3382   3
  -3  -1  17 4.89075 26.2931   3
   3  -1 -17 11.6703 16.4958  76
  -3  -1  17 48.4413 23.7470  98
  -3   1  17-3.47875 20.4607  64
  -3   1  17-5.73775 17.9578  58
  -3  -1  17 32.0525 18.2398  58
  -3  -1  17 6.79997 20.7822  64
   3  -1 -17 41.2326 16.2660  56
   3  -1 -17 31.2211 20.5591  31
   3   1 -17 32.6616 18.2933  31
   3  -1 -16 234.397 24.5658  76
  -3  -1  16 252.812 25.8781  58
   3  -1 -16 227.030 23.8185  56
  -3   1  16 234.050 29.1325  64
  -3  -1  16 258.838 29.9550  64
  -3   1  16 259.303 26.2095  58
  -3  -1  16 239.887 28.9132  98
  -3  -1  16 198.590 33.1458   3
  -3   1  16 167.296 31.0184   3
  -3   1  15 540.519 39.7981   3
  -3  -1  15 606.324 66.3499   1
  -3   1  15 374.859 59.3604   1
  -3  -1  15 619.767 43.1406   3
  -3  -1  15 569.240 39.1244  98
   3  -1 -15 569.875 36.6161  76
   3  -1 -15 603.340 67.8321  19
   3   1 -15 631.817 65.7574  18
   3   1 -15 566.855 61.4481  19
   3  -1 -15 490.805 58.7243  18
  -3  -1  15 558.553 38.0565  64
  -3   1  15 603.724 36.7733  58
  -3  -1  15 603.174 36.8688  58
   3  -1 -15 540.552 34.5325  56
   3  -1 -15 459.285 57.6801  12
   3   1 -15 540.385 63.5695  11
   3  -1 -15 531.312 63.8858  24
   3   1 -15 522.160 61.5438  24
   3  -1 -15 448.806 54.3913  27
  -3   1  14 5.70355 42.7876   1
  -3   1  14 42.7581 28.2247   3
  -3  -1  14 114.667 44.7460   1
  -3  -1  14 82.8276 30.9609   3
  -3  -1  14 50.7885 26.6706  98
  -3   1  14 97.5189 28.6632  98
  -3  -1  14 56.6304 29.4331  90
   3   1 -14 11.8942 45.5200  18
   3  -1 -14 53.4880 48.3239  19
   3   1 -14 98.7258 46.1388  19
   3  -1 -14 22.3662 42.5916  18
  -3  -1  14 65.3255 23.3715  58
  -3  -1  14 75.7185 21.0095  67
  -3  -1  14 38.1052 27.0635  64
   3  -1 -14 59.0204 19.1445  62
   3  -1 -14 50.0958 43.6498  12
   3   1 -14 81.3184 51.2003  11
   3   1 -14 4.91049 40.1162  12
   3  -1 -14-5.99332 43.0670  24
   3   1 -14 84.4179 49.2423  24
   3  -1 -14 15.2799 38.2190  27
   3   1 -14 41.1869 41.8723  25
   3  -1 -14 40.9695 40.3555  25
  -3  -1  13 362.448 33.3992   3
  -3   1  13 240.515 52.5637   1
  -3  -1  13 229.226 49.4389   1
  -3   1  13 273.968 32.2351   3
  -3  -1  13 328.658 33.0459  98
  -3   1  13 301.451 33.2445  98
  -3   1  13 275.975 29.6709  90
  -3  -1  13 320.655 31.9790  90
  -3   1  13 280.841 22.9600  89
   3  -1 -13 279.969 53.3970  18
   3  -1 -13 329.715 56.4453  19
   3   1 -13 305.483 52.8875  19
   3  -1 -13 251.501 25.9466  62
  -3  -1  13 281.241 30.2457  64
  -3  -1  13 307.462 28.3851  58
  -3  -1  13 319.540 26.5293  67
   3   1 -13 240.201 48.4358  25
   3  -1 -13 267.276 49.3869  25
   3   1 -13 207.018 49.7273  24
   3  -1 -13 234.891 53.0683  24
   3  -1 -13 284.818 51.8693  12
   3   1 -13 289.335 58.4379  11
   3   1 -13 267.158 49.7055  12
   3  -1 -12-4.97288 40.4066  12
   3   1 -12 35.7943 41.5488  11
   3   1 -12 66.2688 39.3524  12
  -3  -1  12-4.99368 39.6759   1
  -3   1  12-25.2467 41.0278   1
  -3   1  12-10.4234 23.8823   3
  -3  -1  12 24.1022 24.9423   3
  -3   1  12-1.37500 22.2745  98
  -3  -1  12 12.2501 22.8854  98
  -3   1  12 23.0443 16.5394  89
  -3  -1  12 43.7516 24.4265  90
  -3   1  12 16.8177 22.5817  90
   3  -1 -12 49.6775 41.2404  18
   3  -1 -12-10.3923 42.4051  19
   3   1 -12-4.83491 40.6405  19
  -3  -1  12 7.76818 23.6086  64
  -3  -1  12-5.60095 19.3313  67
  -3  -1  12 44.5780 22.6762  58
  -3  -1  12 17.7555 21.3016  43
   3   1 -12 5.25351 41.9310  24
   3   1 -12-41.6727 40.0218  25
   3  -1 -12 52.6223 45.1292  24
   3  -1 -12 9.16477 37.2341  25
   3   1 -11 165.755 39.3505  12
   3   1 -11 163.335 47.1556  11
   3  -1 -11 165.179 45.5350  12
  -3  -1  11 164.154 43.3284   1
  -3   1  11 258.699 48.5418   1
  -3  -1  11 178.720 26.9012   3
  -3   1  11 200.243 26.6934   3
  -3  -1  11 205.652 25.5332  98
  -3   1  11 172.372 25.8997  98
  -3   1  11 219.553 20.2823  89
  -3  -1  11 171.827 26.4075  90
  -3   1  11 162.483 23.8508  90
   3  -1 -11 217.293 49.0543  19
   3  -1 -11 191.490 45.0441  18
  -3  -1  11 223.088 24.1285  58
  -3  -1  11 174.112 22.0176  67
  -3  -1  11 180.553 23.2243  43
   3   1 -11 97.7245 44.5642  24
   3   1 -11 177.713 42.8077  25
   3  -1 -11 217.691 41.8554  25
   3  -1 -11 239.551 51.8347  24
   3   1 -10 4500.55 179.350  11
   3  -1 -10 4180.62 177.083  12
   3   1 -10 3922.90 170.820  12
  -3  -1  10 4151.37 151.996  98
  -3   1  10 4129.31 151.901  98
  -3  -1  10 3856.91 151.363  90
  -3  -1  10 4107.60 151.182  82
  -3  -1  10 3975.55 150.237  67
  -3  -1  10 4361.59 151.065  58
  -3  -1  10 4068.05 150.379  43
  -3   1  10 4032.51 173.313  22
   3   1 -10 3892.61 161.157  21
   3  -1 -10 4191.89 176.947  18
   3  -1 -10 4465.97 180.471  19
   3   1 -10 4109.59 177.603  24
   3  -1 -10 3953.58 172.475  25
   3   1 -10 4485.42 175.562  25
   3  -1 -10 4436.41 180.861  24
   3  -1  -9 11121.8 414.970  21
  -3   1   9 11483.8 430.046  22
   3  -1  -9 11960.1 431.786  18
   3   1  -9 11333.9 418.805  21
   3  -1  -9 12329.1 433.305  19
   3   1  -9 11701.2 432.073  24
   3  -1  -9 11584.5 432.695  24
   3   1  -9 11885.4 428.371  25
   3  -1  -9 11923.5 429.076  25
   3  -1  -9 11760.9 431.415  12
   3   1  -9 11868.2 427.542  12
   3  -1  -8 7926.81 290.079  21
  -3   1   8 8408.08 303.768  22
   3  -1  -8 8390.84 304.401  18
   3   1  -8 8311.09 293.474  21
  -3   1   8 7982.60 291.994  17
   3   1  -8 8481.34 304.717  24
   3   1  -8 7766.64 300.555  25
  -3  -1   8 8131.23 298.190  28
   3  -1  -8 8298.07 301.896  25
   3  -1  -8 8621.21 306.210  24
  -3   1   8 7481.97 285.862   8
   3   1  -8 8150.14 299.407  12
   3  -1  -8 8073.15 303.753  12
   3  -1  -7 2047.93 82.7562  21
  -3   1   7 2158.13 86.9786  17
   3   1  -7 2057.92 85.3816  21
  -3   1   7 2061.53 96.3875  22
  -3   1   7 2000.53 97.9241  20
   3  -1  -7 2282.95 98.8450  24
  -3  -1   7 1984.60 91.1456  28
   3  -1  -7 2102.72 94.0143  25
   3   1  -7 2193.29 96.4948  24
   3   1  -7 1872.29 77.4182  26
   3   1  -7 2139.34 93.2993  25
  -3   1   7 2084.79 78.6151  28
  -3   1   7 2228.34 95.2931   6
  -3  -1   7 2126.29 95.3307  14
  -3   1   7 2061.81 81.2502   8
  -3   1   6 8750.07 301.241  20
   3  -1  -6 8404.99 288.972  21
   3   1  -6 8424.79 291.503  21
  -3   1   6 8944.61 300.696  22
  -3   1   6 8543.77 293.609  17
  -3  -1   6 9149.36 298.331  28
  -3   1   6 8370.66 286.598  28
   3  -1  -6 8596.57 297.272  25
   3   1  -6 8257.31 295.418  25
   3  -1  -6 8741.89 300.404  24
   3   1  -6 8654.60 287.007  26
  -3   1   6 8779.51 297.721   6
   3   1  -6 7388.34 283.055   9
  -3   1   6 7364.72 282.733  15
  -3   1   6 8290.02 288.765   8
  -3  -1   6 9076.91 301.087  14
   3  -1  -5 47.6047 29.7890  19
  -3   1   5 47.0780 31.8672  20
   3  -1  -5 64.1821 16.2870  21
  -3   1   5 39.6849 23.5374  17
  -3   1   5 60.8343 17.0429  28
  -3  -1   5 64.1159 29.5627  28
   3  -1  -5 49.0405 26.4560  25
   3  -1  -5 89.8154 28.6482  24
  -3   1   5 31.6662 25.8814   6
  -3   1   5 52.3470 13.5150  15
   3  -1  -5 33.2443 20.0806   9
   3   1  -5 62.5478 13.6649   9
  -3  -1   5 67.0615 32.9223  14
   3  -1  -4 112865. 3719.62  19
  -3   1   4 110511. 3717.23  17
  -3   1   4 112957. 3720.28  20
   3  -1  -4 104329. 3711.75  21
  -3   1   4 105867. 3712.66  28
   3  -1  -4 111023. 3719.40  24
   3  -1  -4 105582. 3716.47  25
  -3  -1   4 106391. 3718.82  28
  -3   1   4 112370. 3718.05   6
   3   1  -4 104278. 3712.69   9
  -3   1   4 106300. 3712.56  15
  -3  -1   4 112138. 3720.29  14
   3  -1  -4 108542. 3716.04   9
  -3   1   3 73770.8 2488.68  22
  -3   1   3 75032.0 2488.36  20
   3  -1  -3 76064.6 2488.29  19
  -3   1   3 71978.8 2487.00  17
  -3   1   3 73338.0 2480.40  26
   3  -1  -3 72552.1 2487.07  27
   3  -1  -3 73341.8 2487.76  24
   3  -1  -3 72077.7 2485.63  25
  -3  -1   3 74592.2 2486.90   2
  -3  -1   3 71839.1 2486.55   1
  -3   1   3 74903.9 2487.08   6
   3  -1  -3 74605.6 2486.52   9
  -3  -1   3 74918.6 2489.41  14
   3   1  -3 66924.0 2479.44   8
  -3   1   3 74471.5 2484.19  15
  -3   1   3 74657.2 2487.69  10
   3  -1  -2 24690.2 852.941  19
  -3   1   2 24933.8 853.240  22
   3  -1  -2 24405.4 852.983  18
  -3   1   2 25101.7 852.088  20
   3   1  -2 24666.8 848.500  19
   3  -1  -2 24647.7 852.658  24
   3  -1  -2 24373.6 850.567  25
  -3   1   2 24671.7 848.618  26
  -3   1   2 24814.3 851.891   7
  -3  -1   2 25079.3 851.517   1
  -3  -1   2 25293.3 851.514   2
  -3   1   2 23998.1 850.918  15
   3   1  -2 23307.1 847.905   8
   3  -1  -2 25104.3 852.659   9
  -3   1   2 24523.3 852.840  10
  -3   1   1 10595.3 369.167  22
   3  -1  -1 10269.3 370.049  19
   3   1  -1 10435.4 364.432  19
   3   1  -1 10709.3 366.267  16
   3  -1  -1 10604.3 370.286  18
  -3   1   1 10325.0 369.582  17
   3  -1  -1 10473.3 369.463  24
  -3  -1   1 10503.7 371.000  28
  -3   1   1 10601.1 368.070  26
   3  -1  -1 10341.6 368.082  29
  -3  -1   1 10394.4 365.324  23
  -3  -1   1 11035.6 368.138   2
  -3   1   1 10364.3 369.072   7
  -3  -1   1 11168.2 368.303   1
  -3   1   1 10479.3 369.916  10
   3   1  -1 10626.3 367.648   8
   3  -1  -1 10507.9 370.185   9
   3  -1  -1 10281.5 369.109  13
  -3   1   0 653.398 32.9608  17
   3  -1   0 698.953 35.5658  18
  -3   1   0 695.460 30.4967  22
   3   1   0 696.549 30.1626  16
  -3  -1   0 700.515 32.3929  25
   3   1   0 720.670 28.2775  27
   3  -1   0 667.607 33.3680  24
  -3  -1   0 696.663 31.7440  23
  -3  -1   0 681.300 35.9516  28
   3   1   0 707.375 32.2122  29
  -3  -1   0 702.142 28.1628  24
   3  -1   0 718.059 33.3085  29
  -3  -1   0 664.408 31.7969   2
  -3   1   0 720.651 35.7496   7
   3   1   0 691.830 28.0954   6
  -3  -1   0 724.743 28.4734   7
   3  -1   0 649.369 32.0224   2
  -3   1   0 716.696 32.1080  11
  -3   1   0 661.547 34.5509  15
  -3   1   0 650.545 35.8836  10
   3   1   0 695.716 34.1592   8
   3  -1   0 651.718 34.7312  13
  -3  -1   0 713.132 32.1085  14
  -3  -1   0 681.358 31.8094  12
  -3  -1   0 734.044 32.9348  11
   3   1   0 724.512 30.8976  13
   3   1   1 21.0342 21.9276  20
  -3   1  -1 27.4823 8.01414  22
   3  -1   1 7.88695 18.5704  18
  -3   1  -1 36.9023 14.8728  17
  -3  -1  -1 21.5574 13.3371  24
  -3   1  -1 20.3052 19.0727  26
   3   1   1 19.4705 17.1382  29
  -3  -1  -1 22.8059 19.5026  25
   3  -1   1 34.3044 21.0247  29
   3  -1   1 18.2189 15.2231   1
  -3   1  -1 20.0502 22.0497   7
   3   1   1 38.6948 15.0075   6
   3  -1   1 30.0421 15.9877   2
  -3  -1  -1 35.7747 12.8364   7
  -3   1  -1 27.9947 19.8660  15
   3  -1   1 14.3989 17.3771   9
  -3  -1  -1 28.1477 10.0639  14
   3   1   1 38.5643 21.6390   8
  -3   1  -1 33.9264 16.9564  11
   3   1   1 21.4765 16.4940  13
  -3  -1  -1 32.8115 18.7638  11
  -3   1  -1 30.0154 17.0076  12
   3  -1   2 5485.46 190.856  20
   3   1   2 5365.06 196.243  22
  -3  -1  -2 5477.25 197.557  21
  -3   1  -2 5422.96 195.629  23
  -3   1  -2 5275.69 190.953  17
   3  -1   2 5221.79 196.872  16
  -3   1  -2 5293.77 196.172  26
   3   1   2 5550.64 194.976  29
  -3  -1  -2 5715.21 194.712  24
  -3   1  -2 5386.99 197.039   7
   3  -1   2 5505.28 194.534   1
   3  -1   2 5588.31 194.317   2
   3   1   2 5636.53 195.034   6
  -3   1  -2 5438.15 194.564  15
   3  -1   2 5471.64 193.138   9
  -3   1  -2 5268.57 194.195  12
  -3  -1  -2 5319.82 195.749  11
   3   1   2 5614.99 195.269  13
  -3   1  -2 5537.33 195.325  11
   3  -1   2 5024.07 197.101  14
  -3  -1  -3 11810.1 411.388  21
   3  -1   3 11707.9 405.923  20
  -3   1  -3 11324.2 408.776  23
  -3   1  -3 11285.9 401.826  17
  -3   1  -3 11391.7 411.317  21
   3   1   3 11964.0 409.681  22
  -3   1  -3 11721.1 409.765  26
  -3  -1  -3 11706.5 409.499  24
  -3  -1  -3 11918.5 411.275  23
   3  -1   3 11532.6 408.592   1
   3  -1   3 11859.9 408.621   2
   3   1   3 11800.1 409.753   6
  -3   1  -3 11450.4 406.513  15
   3  -1   3 11414.4 404.410   9
   3  -1   3 11440.9 410.128  14
  -3   1  -3 11716.3 408.256  12
  -3   1  -3 11820.9 409.826  11
   3  -1   3 12394.9 409.650   8
  -3   1  -4 1813.23 76.7391  23
   3   1   4 1888.93 76.5086  22
  -3   1  -4 1690.79 79.0457  21
   3  -1   4 1867.47 73.8078  20
  -3  -1  -4 1751.84 79.3981  21
   3   1   4 1765.89 69.7960  17
  -3  -1  -4 1815.50 77.0526  24
  -3   1  -4 1816.83 76.2815  26
  -3  -1  -4 1880.36 79.1437  23
   3  -1   4 1816.05 76.9676   2
   3   1   4 1837.19 78.3559   6
   3  -1   4 1770.35 76.3009   1
   3  -1   4 1888.31 77.6983  14
  -3   1  -4 1868.49 78.4724  11
   3   1   4 1826.02 78.8723   8
  -3   1  -4 1781.69 70.4794  15
   3  -1   4 1732.25 66.3478   9
  -3   1  -4 1933.23 76.7493  12
   3  -1   4 1874.23 76.4073   8
   3   1   5 11505.4 399.011  22
  -3  -1  -5 10886.2 402.035  21
  -3   1  -5 11664.8 399.613  23
   3   1   5 10983.6 403.812  20
   3  -1   5 11099.3 397.653  20
   3   1   5 11213.1 391.603  17
  -3   1  -5 10957.2 402.019  21
  -3   1  -5 11368.6 403.173  25
  -3  -1  -5 11448.7 403.948  25
  -3  -1  -5 11394.3 401.470  24
  -3  -1  -5 11267.7 402.227  23
   3  -1   5 11236.9 400.566   1
   3   1   5 11077.7 400.271   8
  -3   1  -5 11310.0 401.928  11
  -3   1  -5 10656.9 391.824  15
   3  -1   5 11488.0 399.523  14
  -3   1  -5 11105.3 399.533  12
   3  -1   5 11247.2 397.915   8
  -3  -1  -5 11538.6 403.264  12
   3  -1   6 1854.30 82.2950  20
   3   1   6 2002.35 83.1303  22
  -3  -1  -6 2081.18 87.9441  21
   3   1   6 2004.34 90.6133  20
   3   1   6 1893.11 71.2357  17
  -3   1  -6 1896.75 83.3547  23
  -3   1  -6 1782.70 87.2686  21
  -3  -1  -6 1998.14 91.8015  25
  -3  -1  -6 1887.87 86.8099  23
  -3  -1  -6 2023.86 89.7119  24
  -3   1  -6 1851.12 89.3899  25
   3  -1   6 1930.39 85.4452   1
   3   1   6 2124.80 88.4987   1
   3  -1   6 1860.73 82.7537  14
  -3   1  -6 1873.52 85.3518  12
   3  -1   6 1853.53 80.4431   8
  -3   1  -6 1944.21 89.2676  11
  -3   1  -6 1754.79 71.1632  15
   3   1   6 1776.97 83.9217   8
  -3  -1  -6 1992.77 90.9432  12
   3   1   7 11836.7 426.907  20
  -3  -1  -7 11421.4 422.703  21
   3  -1   7 11952.3 420.641  20
  -3   1  -7 11575.3 424.254  21
   3   1   7 11517.4 418.674  22
  -3  -1  -7 11573.2 427.546  25
  -3   1  -7 11228.4 425.914  25
  -3  -1  -7 11208.8 422.745  23
  -3  -1  -7 11592.7 424.992  24
  -3   1  -7 11823.9 419.990  23
   3   1   7 11420.9 424.090   1
   3  -1   7 11742.2 423.016   1
   3  -1   7 11974.3 419.055  14
   3   1   7 11356.2 419.536   8
  -3   1  -7 11898.3 425.201  11
   3  -1   7 12060.1 416.715   8
  -3  -1  -7 11816.4 425.859  12
  -3   1  -7 11503.8 421.512  12
   3   1   8 1125.47 57.5501  22
  -3   1  -8 1021.26 64.9780  21
   3   1   8 896.829 64.5497  20
  -3  -1  -8 956.390 61.8781  21
  -3   1  -8 978.973 57.3953  23
  -3   1  -8 922.939 67.0695  25
  -3  -1  -8 972.875 63.8520  24
  -3  -1  -8 929.125 61.9684  23
  -3  -1  -8 989.076 68.7319  25
  -3   1  -8 986.661 65.5679  11
  -3   1  -8 1048.85 62.1247  12
   3  -1   8 899.108 51.5518   8
   3  -1   8 946.006 54.2789  14
  -3  -1  -8 1040.96 68.0407  12
   3   1   8 1124.35 59.9060   8
   3  -1   8 980.376 62.8189   1
   3   1   8 1002.36 62.6379   1
   3  -1   9 1330.74 77.1337   1
   3   1   9 1172.27 77.3067   1
  -3   1  -9 1328.75 71.0183  23
  -3   1  -9 1377.31 82.6758  25
  -3  -1  -9 1326.30 82.3919  25
  -3  -1  -9 1217.84 79.5192  24
   3   1   9 1274.72 79.3432  20
   3   1   9 1308.48 69.4495  22
  -3  -1  -9 1338.91 73.8317  18
  -3   1  -9 1305.63 76.6043  21
  -3  -1  -9 1218.64 74.4879  21
   3   1   9 1410.48 55.3551  43
   3  -1   9 1296.96 66.8101  14
  -3   1  -9 1336.87 75.1716  12
   3   1   9 1368.73 69.6079   8
  -3   1  -9 1316.49 79.9332  11
  -3  -1  -9 1329.98 81.4093  12
  -3   1 -10 4477.68 179.706  12
   3   1  10 4315.33 169.306   8
  -3   1 -10 4379.93 185.289  11
  -3  -1 -10 4256.28 184.106  12
   3   1  10 4541.96 183.006   1
   3   1  10 4399.92 156.366   3
   3  -1  10 4249.87 156.748   3
   3  -1  10 4508.34 183.199   1
   3  -1  10 4393.85 155.875  94
   3  -1  10 4426.20 156.725  98
   3  -1  10 4380.51 156.777  82
   3   1  10 4052.83 154.401  82
   3   1  10 4225.80 153.677  80
   3  -1  10 4273.07 157.205  90
   3   1  10 4049.74 155.701  90
  -3  -1 -10 4131.90 155.053  76
   3   1  10 4155.72 170.191  22
  -3  -1 -10 4327.04 177.201  18
   3   1  10 4283.21 184.851  20
  -3   1 -10 4306.14 179.845  21
  -3  -1 -10 4204.08 176.231  21
   3  -1  10 4036.58 154.695  67
  -3  -1 -10 4142.63 155.288  56
   3   1  10 4206.07 154.848  59
   3  -1  10 4547.10 157.826  64
   3   1  10 4222.97 155.550  43
  -3  -1 -10 4360.48 184.366  24
  -3  -1 -10 4287.81 185.842  25
  -3   1 -10 4138.22 184.213  24
  -3   1 -10 4035.98 171.790  23
  -3   1 -10 4081.21 184.778  25
  -3  -1 -11 955.938 76.2868  12
  -3   1 -11 1082.50 71.5984  12
  -3   1 -11 1046.92 78.3633  11
   3   1  11 1112.90 77.8046   1
   3  -1  11 1033.72 50.4528   3
   3  -1  11 1019.89 75.2625   1
   3   1  11 1127.22 50.7653   3
   3  -1  11 1087.38 49.5013  98
   3  -1  11 1044.13 48.7012  94
   3   1  11 1041.73 51.5202  98
   3   1  11 1028.66 47.6038  82
   3   1  11 1003.15 49.2013  90
   3  -1  11 1049.47 49.8029  82
   3   1  11 1065.82 45.5781  80
   3  -1  11 1114.41 52.1150  90
  -3  -1 -11 935.430 46.1680  76
  -3  -1 -11 850.637 65.0602  21
  -3  -1 -11 902.429 67.9485  18
   3   1  11 1020.62 78.0095  20
  -3   1 -11 973.750 69.7965  21
  -3  -1 -11 1060.25 48.2977  56
   3  -1  11 1078.58 51.8728  64
   3   1  11 1047.40 48.8618  43
  -3   1 -11 1106.05 76.8971  24
  -3  -1 -11 961.221 74.5339  24
  -3   1 -11 1087.97 78.1988  25
  -3  -1 -11 1174.58 79.3800  25
  -3  -1 -12-15.5249 42.9584  12
  -3   1 -12 35.9989 37.3545  12
  -3   1 -12 62.7933 43.4384  11
  -3   1 -12-58.5566 48.6107   7
   3  -1  12 93.5060 42.0378   1
   3   1  12 6.33933 22.8933   3
   3  -1  12-11.9134 24.6745   3
   3   1  12 39.6130 40.4078   1
   3   1  12-24.3519 25.2844  98
   3  -1  12-2.55853 22.4753  98
   3   1  12 23.2085 19.3804  82
   3   1  12 14.0353 23.0390  90
   3  -1  12-22.2851 23.4589  82
   3  -1  12 9.98785 26.6630  90
  -3  -1 -12 11.2277 17.8208  76
  -3  -1 -12-4.35434 38.0697  18
  -3   1 -12 4.46196 37.0398  21
  -3  -1 -12-8.20956 33.0575  21
   3  -1  12-21.0864 24.5814  58
  -3  -1 -12 23.2907 19.9546  56
   3  -1  12 32.4641 25.8012  64
   3  -1  12 14.5655 21.8195  55
   3   1  12 11.2146 21.4566  43
  -3  -1 -12-36.9287 40.1453  24
  -3  -1 -12-5.47510 40.8222  25
  -3   1 -12-16.8883 44.7246  25
  -3   1 -12 10.9266 42.1931  24
  -3   1 -13 3691.81 172.691  11
  -3   1 -13 3453.83 163.305  12
  -3  -1 -13 3360.34 168.687  12
   3   1  13 3742.31 169.793   1
   3  -1  13 3680.71 169.638   1
   3   1  13 3817.96 139.306   3
  -3   1 -13 3777.45 174.312   7
   3  -1  13 3682.02 140.020   3
  -3  -1 -13 3901.64 170.287   7
   3   1  13 3735.21 140.876  98
   3  -1  13 3547.92 138.300  98
   3  -1  13 3802.74 140.841  90
   3  -1  13 3502.90 138.671  82
   3   1  13 3503.91 137.984  90
  -3  -1 -13 3391.73 135.241  76
  -3   1 -13 3653.31 170.185  18
  -3   1 -13 3373.88 160.639  21
  -3  -1 -13 3599.82 163.996  18
   3  -1  13 3673.06 140.483  64
   3  -1  13 3695.41 139.829  58
  -3  -1 -13 3754.84 136.745  56
   3  -1  13 3815.90 137.708  55
  -3   1 -13 3675.90 175.388  24
  -3  -1 -13 3445.74 171.398  25
  -3  -1 -13 3718.41 139.269  31
  -3   1 -13 3508.29 135.743  31
  -3   1 -13 3626.82 175.641  25
  -3  -1 -13 3584.96 172.310  24
  -3  -1 -14-16.5147 43.1292  12
  -3   1 -14-28.2973 44.7564  11
  -3   1 -14 28.6574 38.4650  12
  -3  -1 -14 10.0988 41.0261   7
   3  -1  14 59.2700 45.6585   1
   3   1  14-5.36069 39.5508   1
  -3   1 -14-23.0168 48.7599   7
   3   1  14-5.53885 25.1802   3
   3  -1  14 46.0254 29.0409   3
   3  -1  14-19.2080 24.5305  98
   3   1  14 9.18891 26.1902  98
   3   1  14 23.0479 25.0392  90
   3  -1  14 10.7679 29.1713  90
   3  -1  14 11.1018 24.8116  82
  -3  -1 -14 18.6724 35.5233  18
  -3   1 -14-32.2276 42.2803  18
  -3  -1 -14 41.5420 45.8328  19
   3  -1  14 4.61074 27.2036  64
   3  -1  14 7.55982 25.1557  58
  -3  -1 -14 36.7048 19.7900  56
   3  -1  14 2.45443 21.6419  55
  -3   1 -14 12.0622 45.4339  24
  -3  -1 -14-5.93418 44.0140  25
  -3  -1 -14-52.1582 46.2535  24
  -3  -1 -14 15.0791 24.6644  31
  -3   1 -14-12.1410 45.2613  25
  -3   1 -14-6.68259 18.8578  31
   3   1  15 33.2640 25.9957   3
   3  -1  15 4.13308 27.4620   3
   3  -1  15 42.5518 26.8475  90
   3   1  15-19.0836 23.9149  90
   3   1  15 17.5649 25.8393  98
   3  -1  15 9.07349 22.6907  98
   3  -1  15-7.36243 27.6552  64
   3   1  15 48.9689 27.4688  58
   3   1  15 21.8244 27.4157  64
   3  -1  15 8.65557 25.6076  58
   3  -1  15 30.0932 20.3777  55
  -3   1 -15-1.13469 20.4559  45
  -3  -1 -15 33.0275 27.5826  46
   3   1  15 13.3224 19.9253  55
  -3  -1 -15 31.4865 17.8492  56
  -3  -1 -15 1.33189 24.2438  45
  -3  -1 -15-7.64306 23.3289  31
  -3   1 -15-7.04783 18.0873  31
   3  -1  16-8.51658 25.2139   3
   3   1  16 28.3972 23.9868   3
   3  -1  16 16.8830 26.2884  90
   3   1  16 21.8298 21.2384  90
   3   1  16 25.5875 24.3120  58
   3  -1  16 61.8298 25.2576  64
   3   1  16 20.8290 25.3841  64
   3  -1  16 5.11248 23.8956  58
   3  -1  16 33.7729 21.2066  98
   3   1  16 13.0346 23.2744  98
  -3  -1 -16 47.8616 23.0155  46
  -3   1 -16 19.5033 20.7913  46
   3   1  16 26.8808 15.5972  55
  -3   1 -16 6.76798 18.4242  45
   3  -1  16 13.5086 15.5709  55
  -3  -1 -16 31.3847 21.2612  45
  -3  -1 -16 30.2895 26.2772  51
  -3  -1 -16 20.7516 20.3894  31
   3   1  17 205.569 24.3342   3
   3  -1  17 232.088 25.3795   3
   3   1  17 223.294 25.1795  64
   3  -1  17 251.574 26.3693  64
   3  -1  17 233.963 24.4295  58
  -3  -1 -17 204.881 26.3855  74
   3   1  17 232.174 24.5779  58
   3   1  17 254.157 25.0561  98
   3  -1  17 210.678 21.5100  98
  -3   1 -17 226.358 24.1800  51
  -3  -1 -17 211.602 22.8932  45
  -3   1 -17 262.346 21.6656  46
  -3   1 -17 199.519 18.8014  45
  -3  -1 -17 194.880 25.8982  51
  -3  -1 -17 239.889 25.0302  46
  -3  -1 -17 202.904 21.0268  31
   3   1  18 59.6937 16.4880   3
   3  -1  18 66.0815 17.1616   3
   3   1  18 86.3249 17.6637  64
  -3   1 -18 53.4639 18.3697  74
   3  -1  18 47.2247 16.3612  58
   3   1  18 44.0445 16.5898  58
  -3  -1 -18 62.7521 18.9535  72
  -3  -1 -18 56.4744 18.4261  74
   3   1  18 56.6467 16.8221  98
  -3  -1 -18 59.2331 18.3213  51
  -3  -1 -18 84.3625 16.8113  46
  -3   1 -18 49.4232 16.7010  51
  -3   1 -18 50.9970 13.1859  46
  -3  -1 -18 74.8456 14.9263  45
  -3  -1 -18 89.1043 13.7654  31
  -3  -1 -19 574.464 25.2408  51
  -3  -1 -19 559.901 24.9832  74
  -3  -1 -19 558.186 24.7834  72
  -3   1 -19 518.835 25.9728  72
   3   1  19 523.076 23.9937  58
  -3   1 -19 599.663 25.6585  74
  -3   3  19 17.3041 11.2207   3
  -3  -3  19 53.5543 11.3261  73
  -3   3  19 38.1855 9.73440  64
  -3   3  19 45.7451 10.7278  98
   3  -3 -19 35.7214 9.84299  46
   3  -3 -19 47.1708 9.68924  31
  -3   3  18 1016.55 45.3632   3
  -3   3  18 1082.07 45.5667  98
  -3   3  18 1068.54 44.8097  64
   3  -3 -18 983.689 42.5538  56
  -3  -3  18 1082.90 45.4288  73
   3  -3 -18 1018.37 43.7653  51
   3  -3 -18 1110.73 44.9564  46
   3  -3 -18 1013.96 44.1770  31
  -3   3  17 727.277 36.2190   3
  -3  -3  17 678.223 36.5212   3
   3  -3 -17 735.408 32.3812  76
  -3   3  17 683.424 35.6193  98
   3  -3 -17 636.068 31.6255  56
  -3   3  17 721.937 34.9446  64
  -3   3  17 636.801 31.0105  58
   3  -3 -17 662.663 33.5509  51
   3  -3 -17 715.323 35.1765  46
   3  -3 -17 728.706 35.1106  31
  -3  -3  16 74.3615 29.2624   3
  -3   3  16 33.2202 24.4143   3
   3  -3 -16 8.38855 19.8959  76
  -3   3  16 16.6940 24.6223  98
  -3  -3  16 36.3242 20.2330  98
   3  -3 -16 29.3643 15.9498  62
   3  -3 -16 15.0176 23.4614  46
   3  -3 -16 27.7190 21.2590  56
  -3   3  16 13.6771 22.4184  43
   3  -3 -16 30.9852 24.0261  31
  -3   3  15 5160.13 190.254   3
  -3  -3  15 5215.40 191.721   3
  -3  -3  15 4457.79 186.829  98
  -3   3  15 4967.55 189.858  98
  -3   3  15 5038.46 185.671  89
   3  -3 -15 5500.81 190.827  76
  -3  -3  15 5599.78 189.376  67
   3  -3 -15 5055.84 187.223  62
   3  -3 -15 5310.78 189.965  56
  -3   3  15 5144.64 189.320  43
   3  -3 -15 5231.29 190.517  31
   3   3 -14 504.558 58.6028  11
   3  -3 -14 473.577 60.0082  11
  -3   3  14 459.653 60.7912   1
  -3  -3  14 529.568 63.6077   1
  -3   3  14 557.360 38.9971   3
  -3  -3  14 539.573 40.8663   3
  -3  -3  14 547.450 36.2519  98
  -3   3  14 485.430 38.8798  98
   3  -3 -14 544.429 37.8078  76
  -3   3  14 592.770 34.0269  89
   3  -3 -14 541.614 58.0302  18
   3   3 -14 540.927 63.4528  18
   3  -3 -14 560.936 34.3819  62
  -3  -3  14 482.063 34.6786  58
   3  -3 -14 504.232 36.1477  56
  -3  -3  14 596.724 37.9227  67
  -3   3  14 495.977 36.7930  43
   3  -3 -14 528.956 32.4994  48
   3   3 -14 428.571 55.8884  25
   3  -3 -14 380.415 53.3741  25
   3   3 -14 370.456 60.2624  24
   3  -3 -13 286.626 52.4473  11
   3   3 -13 267.250 50.2334  11
  -3  -3  13 329.902 37.1664   3
  -3   3  13 351.583 34.2208   3
  -3   3  13 216.201 53.6352   1
  -3  -3  13 331.250 55.9535   1
  -3  -3  13 260.993 28.8270  98
  -3   3  13 304.720 32.6166  98
  -3  -3  13 242.413 26.7132  84
  -3   3  13 332.808 28.8300  89
   3  -3 -13 317.034 32.1325  76
   3  -3 -13 254.235 50.4881  18
  -3  -3  13 281.313 30.4076  67
  -3  -3  13 350.364 31.8168  64
  -3  -3  13 305.821 29.0257  58
   3  -3 -13 300.249 26.7191  61
   3  -3 -13 321.786 30.2242  62
   3  -3 -13 311.964 32.0754  56
  -3   3  13 315.413 31.0970  43
   3  -3 -13 340.881 27.8806  48
   3  -3 -13 238.050 57.3378  24
   3   3 -13 341.962 58.7383  24
   3   3 -13 274.041 50.2105  25
   3  -3 -13 277.488 51.6171  25
   3   3 -12 1001.83 72.1295  11
   3  -3 -12 914.155 75.9661  11
  -3   3  12 831.378 78.5353   1
  -3  -3  12 973.480 78.6733   1
  -3  -3  12 948.594 52.8918   3
  -3   3  12 961.802 50.9976   3
  -3  -3  12 940.988 49.9354   5
  -3   3  12 1045.77 49.9770  98
  -3  -3  12 976.625 48.4674  98
  -3  -3  12 1036.98 52.7017  90
  -3  -3  12 840.216 46.3909  84
   3  -3 -12 901.660 49.4691  76
  -3   3  12 950.052 47.4813  89
  -3   3  12 755.316 73.4060  22
   3  -3 -12 993.387 74.5711  18
   3   3 -12 952.740 67.4535  19
  -3  -3  12 916.404 48.7959  64
   3  -3 -12 941.571 46.5569  61
   3  -3 -12 955.356 47.7456  62
  -3  -3  12 1081.12 47.6744  58
  -3  -3  12 827.002 48.5457  67
  -3   3  12 916.417 42.4008  59
   3  -3 -12 912.558 47.2989  48
   3   3 -12 1056.68 79.5933  24
   3   3 -12 941.297 73.2469  25
   3  -3 -12 878.916 62.4006  27
   3  -3 -12 1022.60 79.8620  24
   3  -3 -12 988.385 74.0592  25
   3   3 -11 52.5249 36.8019  11
   3  -3 -11 60.9851 44.4536  11
  -3   3  11 59.3657 25.0364   3
  -3  -3  11 25.0161 43.5863   1
  -3  -3  11 36.7406 22.4446  98
  -3  -3  11 31.7192 24.4055  94
  -3   3  11 18.4045 21.8000  98
  -3  -3  11 8.82478 16.1347 104
  -3  -3  11 17.7148 24.2484  90
  -3  -3  11 30.8341 21.0914  84
  -3   3  11 27.2655 21.4821  89
  -3   3  11 35.7098 45.2810  22
   3  -3 -11-4.58922 38.7421  18
  -3  -3  11 46.9983 23.6362  64
  -3  -3  11 16.4038 20.0589  58
  -3   3  11 36.2621 16.4164  59
   3  -3 -11 16.9631 21.5473  62
   3  -3 -11 16.7394 19.6849  61
  -3  -3  11 32.0763 21.8571  67
  -3   3  11 21.4924 21.9402  39
   3  -3 -11 23.3645 21.2156  48
   3   3 -11 60.1856 39.5568  25
   3  -3 -11 31.1822 30.6478  27
   3  -3 -11 42.5489 38.2543  25
   3   3 -11 20.3131 43.2153  24
   3  -3 -11 31.5165 44.3405  24
   3   3 -10 713.940 58.1676  11
  -3  -3  10 732.275 65.1335  14
  -3   3  10 647.776 45.0615   8
   3  -3 -10 641.429 59.7537  11
   3  -3 -10 664.918 63.9255  12
  -3   3  10 595.005 58.6972   6
  -3  -3  10 724.329 38.5796  94
  -3  -3  10 570.112 37.3345  90
  -3  -3  10 661.139 36.8806  98
  -3   3  10 628.042 36.5093  98
  -3   3  10 656.672 33.7629  86
  -3   3  10 606.059 36.5202  89
  -3  -3  10 625.760 37.0462  84
  -3  -3  10 701.609 37.4767  82
   3   3 -10 566.849 49.8137  21
  -3   3  10 685.956 47.4847  17
   3  -3 -10 662.844 59.0372  18
   3  -3 -10 794.420 66.3153  19
  -3   3  10 612.905 61.1460  22
  -3  -3  10 703.577 38.4813  64
   3  -3 -10 648.682 37.2100  62
   3  -3 -10 637.464 35.2783  61
  -3  -3  10 695.987 35.8674  58
  -3  -3  10 656.304 38.6306  67
  -3   3  10 654.297 35.6884  66
   3  -3 -10 697.914 37.3471  48
   3  -3 -10 715.713 34.4120  44
  -3   3  10 615.172 33.1853  49
  -3   3  10 690.568 36.6012  39
  -3   3  10 589.506 31.6803  47
   3   3 -10 711.647 61.7751  25
   3  -3 -10 685.782 58.2189  25
  -3   3  10 657.199 35.4919  33
   3  -3 -10 588.650 63.8916  24
   3  -3 -10 613.528 48.8160  27
   3   3  -9 1048.19 66.1014  11
  -3  -3   9 974.193 69.4963  14
   3  -3  -9 1015.98 69.9637  12
  -3   3   9 833.066 55.9491   8
   3  -3  -9 1002.29 67.7952  11
  -3  -3   9 1010.37 48.8550 102
  -3   3   9 1016.04 47.1625  98
  -3  -3   9 949.139 45.5211  98
  -3  -3   9 1029.10 47.9217  90
  -3  -3   9 1056.13 47.5314  82
  -3   3   9 1029.49 46.1497  89
  -3  -3   9 1107.61 48.4647  84
  -3   3   9 995.887 45.7763  70
  -3  -3   9 1015.81 47.9415  67
   3  -3  -9 949.467 45.8066  61
   3  -3  -9 984.668 46.6094  62
  -3   3   9 979.629 45.2895  66
  -3  -3   9 1020.79 46.6402  64
  -3  -3   9 938.552 45.7127  58
   3   3  -9 1206.61 70.2757  25
   3  -3  -9 887.520 71.5317  24
   3  -3  -9 1029.31 68.5314  25
  -3   3   9 949.396 44.4616  33
   3  -3  -9 1053.54 60.6377  27
  -3   3   9 956.790 45.6305  42
   3  -3  -9 999.831 46.3931  48
   3  -3  -9 975.658 44.4001  44
  -3   3   9 1071.90 45.9513  39
  -3   3   9 1058.43 73.1729  22
  -3   3   9 997.196 72.1734  20
  -3   3   9 1010.05 60.8142  17
   3  -3  -9 950.550 67.8093  18
   3   3  -9 1150.86 64.7847  21
   3  -3  -9 1039.70 70.9623  19
  -3   3   8 3719.84 145.233  17
  -3   3   8 3726.39 154.902  22
   3  -3  -8 3532.95 151.531  19
   3   3  -8 3588.06 145.387  21
   3  -3  -8 3623.86 150.050  18
  -3   3   8 3622.83 154.038  20
  -3  -3   8 3630.64 153.370  28
   3  -3  -8 3369.51 140.723  27
   3  -3  -8 3398.78 152.581  24
   3   3  -8 3348.39 137.901  26
   3  -3  -8 3481.48 150.230  25
  -3   3   8 3446.19 127.387  70
  -3   3   8 3412.72 126.912  42
   3  -3  -8 3438.01 147.099  11
   3   3  -8 3539.54 145.403  11
   3   3  -8 3272.98 134.425  12
   3   3  -8 3218.17 132.782  15
  -3   3   8 3431.09 141.387   8
   3  -3  -8 3484.07 152.145  12
  -3  -3   8 3492.77 153.609  14
   3  -3  -7 11822.7 436.494  27
   3  -3  -7 12411.7 448.130  24
  -3  -3   7 11311.2 446.461  28
   3  -3  -7 12588.9 444.612  25
  -3   3   7 12388.1 429.186  15
  -3  -3   7 12101.0 447.144  14
   3   3  -7 11684.2 430.017  12
   3  -3  -7 11816.2 443.319  12
  -3   3   7 12271.9 440.390  17
   3  -3  -7 12694.8 446.966  19
   3  -3  -7 12722.9 445.186  18
  -3   3   7 12053.6 447.389  20
  -3  -3   6 1190.29 74.5930  28
   3  -3  -6 1362.42 64.1626  27
   3  -3  -6 1308.50 69.1642  25
   3  -3  -6 1292.51 73.3235  24
  -3  -3   6 1226.91 75.2974  14
   3   3  -6 1182.18 54.9615  12
  -3   3   6 1235.67 59.4438  15
  -3   3   6 1345.65 73.0032  20
   3  -3  -6 1370.45 72.6809  19
  -3   3   6 1352.96 68.8515  17
   3  -3  -6 1329.65 71.5787  18
   3  -3  -5 31943.6 1128.72  27
   3  -3  -5 32575.7 1135.09  25
   3  -3  -5 33470.6 1138.28  24
   3   3  -5 31536.0 1121.28  12
  -3   3   5 31949.8 1127.94  15
  -3  -3   5 33972.3 1139.34  14
   3  -3  -5 33356.5 1135.45  19
  -3   3   5 31649.5 1137.19  22
  -3   3   5 33138.3 1135.68  20
   3  -3  -5 32680.9 1135.12  18
  -3   3   5 32481.4 1134.27  17
  -3  -3   4 27910.7 940.241  28
   3  -3  -4 28301.9 936.912  25
   3  -3  -4 28622.5 939.138  24
  -3   3   4 28591.8 932.467  15
  -3   3   4 28050.1 935.816  10
   3   3  -4 25544.4 921.553  12
  -3   3   4 27346.4 938.156  22
  -3   3   4 27982.5 936.990  17
   3  -3  -4 28878.5 937.286  18
   3   3  -4 25425.5 920.484  23
   3  -3  -4 27460.8 935.702  19
  -3   3   4 27078.6 935.075  20
  -3  -3   3 5133.24 190.577  28
   3  -3  -3 4603.98 173.733  29
   3  -3  -3 4938.20 186.051  25
   3  -3  -3 4915.24 189.719  24
  -3   3   3 5071.76 189.635   6
   3   3  -3 4889.68 176.423  10
   3  -3  -3 5056.33 180.307  13
  -3   3   3 4904.11 185.779  10
  -3   3   3 5043.98 184.572  15
   3  -3  -3 4937.28 186.940  18
  -3   3   3 5077.24 188.134  22
   3  -3  -3 5068.68 186.778  19
  -3   3   3 4833.63 183.707  20
   3  -3  -3 5086.82 184.213  16
   3  -3  -2 9100.48 333.251  29
   3  -3  -2 9692.27 348.500  24
  -3  -3   2 10282.5 349.462  28
  -3   3   2 9559.09 348.116   6
  -3   3   2 9691.34 340.412   7
  -3  -3   2 10216.4 347.077   2
  -3  -3   2 9495.17 346.068   1
  -3   3   2 9939.09 345.997  15
  -3   3   2 9987.95 345.733  10
   3   3  -2 9411.77 335.256  10
   3  -3  -2 9488.15 339.110  13
  -3  -3   2 9896.08 348.772  14
   3  -3  -2 10041.7 343.092  16
  -3   3   2 9850.00 346.533  22
   3  -3  -2 9913.29 346.609  18
   3  -3  -2 9898.66 345.640  19
  -3   3   2 9717.64 347.494  17
  -3   3   2 9320.65 341.479  20
  -3  -3   1 96.2144 32.6409  28
   3  -3  -1 51.0158 30.8531  24
  -3   3   1 83.1819 22.8973   7
  -3  -3   1 49.8412 27.5995   2
   3  -3  -1 27.5848 33.5834   2
   3   3  -1 75.3001 11.3212   7
   3   3  -1 49.7656 23.7139   6
  -3   3   1 72.3891 34.6212   6
   3  -3  -1 91.0428 24.2196  16
   3   3  -1 63.0430 11.9966  10
   3  -3  -1 73.5700 19.0447  13
  -3   3   1 41.1120 29.5016  10
  -3  -3   1 89.8764 32.2978  14
  -3   3   1 77.1037 27.4490  22
  -3   3   1 105.502 30.2794  17
   3  -3  -1 80.0785 27.3520  19
   3  -3  -1 50.6622 29.3952  18
  -3   3   1 65.4960 18.2125  20
   3   3   0 95.6995 13.9478  29
  -3  -3   0 122.173 28.4458  28
  -3   3   0 117.648 26.3663   7
  -3  -3   0 106.008 30.9502   2
   3   3   0 152.961 26.4315   6
   3  -3   0 76.0538 31.7486   2
  -3   3   0 151.432 35.5337   6
  -3   3   0 137.467 29.3923  10
  -3  -3   0 155.431 28.8177  14
  -3  -3   0 141.386 16.0591  12
   3  -3   0 162.516 20.1708  13
  -3   3   0 92.2508 27.9717  15
   3  -3   0 167.523 24.3335  16
  -3   3   0 137.956 24.8131  22
  -3   3   0 116.476 28.9768  17
  -3   3   0 110.865 16.0499  20
   3  -3   0 133.256 29.7309  18
   3  -3   0 125.760 27.6428  19
  -3  -3   0 120.863 10.3432  19
   3   3   0 128.967 31.6207  20
  -3  -3  -1 720.397 43.8339  24
  -3  -3  -1 765.210 43.0693  28
   3   3   1 784.223 31.1652  29
   3  -3   1 722.243 48.4247   2
  -3  -3  -1 740.199 49.5145   2
   3   3   1 678.746 43.2889   6
  -3   3  -1 754.049 44.1224   7
   3  -3   1 795.746 38.9171  13
  -3  -3  -1 790.225 35.4509  11
  -3   3  -1 730.474 46.2398  15
  -3  -3  -1 793.535 43.2625  14
  -3   3  -1 818.087 47.6446  10
  -3  -3  -1 735.734 37.1532  12
  -3  -3  -1 754.120 34.1026  19
  -3   3  -1 796.463 44.3341  17
   3   3   1 761.922 48.1857  22
   3   3   1 796.332 49.4854  20
  -3   3  -1 754.881 39.6398  22
  -3   3  -1 707.749 29.0307  20
   3  -3   1 762.836 39.9270  16
   3  -3   1 772.733 43.9851  19
  -3  -3  -2 3910.61 141.845  28
  -3  -3  -2 3860.40 146.320  24
   3  -3   2 3867.48 147.666   1
   3   3   2 3802.28 146.026   6
  -3   3  -2 3880.25 146.565   7
   3  -3   2 3937.51 148.581   2
  -3   3  -2 3818.88 137.278  11
  -3   3  -2 3797.20 147.462  10
  -3  -3  -2 3788.58 140.078  11
   3  -3   2 3840.73 154.982  14
  -3  -3  -2 3802.11 142.294  12
  -3   3  -2 3674.34 148.098  15
  -3  -3  -2 3695.75 141.100  14
  -3  -3  -2 3832.97 140.399  19
   3   3   2 3685.33 149.555  20
  -3  -3  -2 3742.03 138.427  18
  -3   3  -2 3723.13 139.653  22
   3  -3   2 3774.58 142.620  16
  -3   3  -2 3751.96 144.704  17
   3   3   2 3831.80 150.717  22
  -3  -3  -3 1826.09 69.0845  28
  -3  -3  -3 1863.10 79.7627  24
  -3   3  -3 1865.55 80.0581   7
   3   3   3 1831.46 79.0852   6
  -3  -3  -3 1517.02 62.4079   7
   3  -3   3 1902.75 81.3382   2
   3  -3   3 1736.70 80.4822   1
   3  -3   3 1770.02 88.8494  14
  -3   3  -3 1817.27 70.4428  11
  -3  -3  -3 1812.47 69.4679  14
  -3   3  -3 1868.57 80.8470  15
  -3   3  -3 2059.74 82.1900  10
  -3  -3  -3 1821.09 73.7827  11
  -3  -3  -3 1928.85 77.4611  12
  -3  -3  -3 1956.64 84.0461  21
  -3   3  -3 1691.41 67.4558  22
  -3  -3  -3 1850.06 74.5147  19
   3   3   3 1782.90 80.9256  17
  -3  -3  -3 1778.05 70.6403  18
  -3   3  -3 1929.34 74.9032  17
   3   3   3 1767.99 84.4037  20
  -3  -3  -4 39.0920 28.8745  24
  -3   3  -4 2.21749 32.1986  26
  -3   3  -4 22.2910 32.1298   7
   3   3   4 2.01200 30.0854   6
   3  -3   4 8.24755 28.4646   2
   3  -3   4-2.10367 28.7308   1
  -3   3  -4 29.1369 15.3449  12
   3  -3   4 26.2260 37.3401  14
  -3   3  -4 13.0071 26.9826  15
  -3  -3  -4 25.2132 25.5000  11
  -3  -3  -4 30.2740 28.6936  12
  -3  -3  -4 28.3901 12.8654  14
  -3   3  -4-8.90240 21.0991  11
   3   3   4 50.3236 25.5589  17
  -3   3  -4-11.5911 10.4229  22
   3   3   4 7.65278 33.4014  20
  -3   3  -4 24.5167 23.8006  23
  -3   3  -4 49.9781 18.7584  17
   3   3   4 63.8471 34.8136  22
  -3  -3  -4 63.2876 34.2747  21
  -3  -3  -4 41.1053 21.3062  18
  -3  -3  -5 2872.88 120.630  25
  -3   3  -5 2947.02 117.913  26
  -3  -3  -5 2604.96 96.7517  27
  -3  -3  -5 2787.93 115.141  24
   3  -3   5 2510.58 115.056   1
   3   3   5 2745.74 115.815   6
   3  -3   5 2757.87 115.197   2
  -3   3  -5 2718.13 116.459   7
   3  -3   5 2772.02 122.251  14
   3   3   5 2657.93 116.327   8
  -3  -3  -5 2588.12 110.262  11
  -3   3  -5 2725.96 109.831  15
  -3   3  -5 2569.71 102.248  12
  -3   3  -5 2661.01 108.059  11
  -3  -3  -5 2768.65 114.570  12
   3   3   5 2659.71 119.717  20
   3   3   5 2969.28 112.164  17
   3   3   5 2854.02 118.406  22
  -3   3  -5 2387.14 101.670  17
  -3   3  -5 2686.77 109.294  23
  -3  -3  -5 2830.22 116.770  21
  -3  -3  -5 2533.69 105.313  18
  -3  -3  -6 385.936 42.7211  24
  -3  -3  -6 356.029 23.8966  27
  -3  -3  -6 377.616 46.0949  25
  -3   3  -6 364.151 43.7323  26
   3  -3   6 388.986 42.3818   1
   3   3   6 333.256 41.7749   6
   3  -3   6 360.178 40.8013   2
  -3   3  -6 390.074 47.0128   7
   3  -3   6 400.965 48.8757  14
  -3   3  -6 453.037 30.2155  12
  -3   3  -6 402.932 36.7181  11
   3   3   6 413.650 45.6591   8
  -3  -3  -6 401.558 42.8850  12
  -3   3  -6 426.028 35.2678  15
  -3  -3  -6 379.350 38.0838  11
   3   3   6 347.037 34.7676  17
  -3  -3  -6 425.855 44.4820  21
  -3   3  -6 397.246 46.6798  21
  -3   3  -6 407.005 34.0765  23
  -3  -3  -6 412.765 34.9807  18
   3   3   6 420.849 45.4182  22
   3   3   6 381.555 48.9766  20
  -3  -3  -7 7155.72 278.202  25
  -3  -3  -7 7584.23 275.759  24
  -3  -3  -7 6879.80 256.923  27
  -3   3  -7 7199.10 272.010  26
  -3   3  -7 7479.81 278.594  21
   3   3   7 7236.84 275.365  22
  -3  -3  -7 6917.55 264.967  18
   3   3   7 6994.45 279.667  20
  -3  -3  -7 7355.11 274.262  21
   3   3   7 7413.81 265.168  17
  -3   3  -7 7295.85 265.236  23
  -3   3  -7 7121.61 261.784  12
   3   3   7 7296.51 273.856   8
  -3   3  -7 7099.15 268.650  11
   3  -3   7 7590.52 277.811  14
  -3   3  -7 6818.20 261.796  15
  -3  -3  -7 7270.58 275.503  12
   3   3   7 7072.80 255.842  15
  -3  -3  -7 7212.42 271.924  11
   3   3   7 7297.47 275.256   6
   3  -3   7 6978.80 273.306   1
   3  -3   7 7018.34 273.811   2
  -3   3  -7 7112.17 275.609   7
   3  -3   8 2046.45 102.404  14
  -3   3  -8 2056.91 96.5775  11
  -3  -3  -8 1907.06 100.665  12
   3   3   8 2008.20 100.188   8
  -3  -3  -8 2090.86 100.317  11
  -3   3  -8 1959.72 88.1606  12
   3  -3   8 1979.10 80.1713   3
   3  -3   8 2077.40 102.404   1
   3   3   8 2156.99 79.5246   3
  -3   3  -8 1942.49 104.712   7
   3  -3   8 1964.45 80.4734  94
   3  -3   8 1927.47 79.2798 100
   3   3   8 1964.79 80.2509  99
   3  -3   8 2060.31 80.3913  90
  -3  -3  -8 1999.05 79.8841  76
   3   3   8 2130.79 102.426  22
  -3   3  -8 2018.76 104.536  21
  -3  -3  -8 1851.51 90.4509  18
   3   3   8 1967.20 106.953  20
  -3  -3  -8 2060.37 99.7193  21
   3   3   8 2082.36 87.6903  17
  -3   3  -8 2117.49 90.8109  23
   3  -3   8 1899.35 80.0707  67
   3  -3   8 2037.43 80.5247  64
   3   3   8 1968.65 78.9096  70
  -3  -3  -8 1996.03 80.0433  56
   3   3   8 2028.48 78.9735  66
   3  -3   8 2102.11 80.0286  55
   3   3   8 2100.26 78.9461  47
   3   3   8 2058.42 79.6550  49
   3   3   8 1959.88 79.1810  39
  -3  -3  -8 2246.76 104.377  24
  -3  -3  -8 2247.82 109.411  25
  -3   3  -8 2027.51 107.319  25
   3   3   8 2034.59 79.3370  33
   3  -3   9 77.8046 38.1682  14
   3   3   9 3.59522 32.5181   8
  -3  -3  -9 16.9245 40.1111  12
  -3  -3  -9 22.9602 36.2824  11
  -3   3  -9 62.4218 35.5323  11
   3   3   9 67.2743 37.6141   1
  -3   3  -9 17.2689 41.7099   7
   3   3   9 56.9211 20.7820   3
   3  -3   9 39.3632 22.3309   3
   3  -3   9 28.3033 19.6250   5
   3  -3   9 36.2401 35.8938   1
   3  -3   9 27.4211 21.3277  94
   3   3   9 39.6556 20.8821  99
  -3  -3  -9 44.7699 18.5794  76
   3  -3   9 37.3868 21.2892  90
  -3  -3  -9 11.0580 30.8875  21
  -3   3  -9 16.7246 38.6030  21
   3   3   9 85.5583 34.2877  22
  -3  -3  -9 11.5559 26.8735  18
   3  -3   9 41.8966 21.6502  64
  -3  -3  -9 67.2971 18.3197  62
   3   3   9 43.5465 19.6629  59
   3  -3   9 34.3243 21.4636  67
  -3  -3  -9 40.2110 20.1118  56
   3   3   9 31.0067 19.1699  39
   3  -3   9 26.5371 19.3891  55
   3   3   9 46.7017 20.2785  49
   3   3   9 58.0040 20.0421  47
  -3  -3  -9 46.7657 16.8593  48
  -3  -3  -9 22.7787 38.9408  25
   3   3   9 77.1248 19.6570  33
  -3  -3  -9 24.7889 38.0153  24
  -3   3  -9 49.8971 40.4280  25
   3  -3  10 3031.13 134.495  14
  -3  -3 -10 2669.24 132.631  11
  -3  -3 -10 2807.03 138.843  12
   3   3  10 2900.05 130.335   8
  -3   3 -10 2727.60 130.622  11
   3   3  10 2879.06 138.298   1
   3  -3  10 2987.72 136.540   1
  -3   3 -10 2897.61 140.400   7
   3  -3  10 2867.99 110.046   3
   3   3  10 2995.46 109.086   3
   3  -3  10 2905.66 108.820   5
   3  -3  10 2694.98 108.745  94
   3   3  10 2831.05 110.276  99
  -3  -3 -10 2827.82 109.130  76
   3   3  10 2683.16 105.802  80
   3  -3  10 2846.74 109.991  90
  -3  -3 -10 2844.80 135.594  19
  -3  -3 -10 2588.53 128.704  21
  -3  -3 -10 2734.42 123.694  18
   3   3  10 2741.00 132.204  22
  -3   3 -10 2772.61 136.513  21
   3  -3  10 2930.64 110.115  67
   3  -3  10 2871.43 110.162  64
  -3  -3 -10 2753.55 107.234  62
  -3  -3 -10 2714.46 108.693  56
   3   3  10 2731.41 107.364  59
   3  -3  10 2827.76 110.278  58
   3   3  10 2958.60 107.936  43
   3  -3  10 2740.43 108.589  55
   3   3  10 2867.33 107.818  47
   3   3  10 2641.73 108.553  49
   3   3  10 2805.45 108.762  39
  -3  -3 -10 2723.97 135.152  24
  -3   3 -10 2955.21 142.057  25
  -3  -3 -10 2933.93 140.957  25
   3   3  10 2903.95 109.082  33
  -3  -3 -10 2833.41 109.540  31
   3   3  11 10416.8 409.664   8
  -3   3 -11 10696.5 415.687  11
   3  -3  11 10986.5 415.106  14
  -3  -3 -11 10788.1 419.777  11
  -3  -3 -11 11344.7 426.696  12
   3  -3  11 10795.4 390.811   5
  -3  -3 -11 10994.4 408.086   7
   3  -3  11 11257.0 422.260   1
  -3   3 -11 11037.9 426.062   7
   3  -3  11 10979.8 391.668   3
   3   3  11 11428.4 391.284   3
   3   3  11 10886.7 422.704   1
   3  -3  11 10444.4 387.807  98
   3  -3  11 11125.0 391.744  94
   3  -3  11 10922.9 392.094  90
   3   3  11 10892.2 387.899  80
  -3  -3 -11 11475.6 391.437  76
  -3  -3 -11 10684.8 408.859  18
  -3  -3 -11 10679.5 413.523  21
  -3   3 -11 11105.5 421.674  21
  -3  -3 -11 11082.1 423.243  19
   3   3  11 11710.3 420.088  22
  -3  -3 -11 10829.3 389.473  62
  -3  -3 -11 11158.9 391.548  56
   3   3  11 11029.8 389.637  59
   3  -3  11 11083.0 392.130  58
   3  -3  11 11045.4 392.153  64
   3  -3  11 11115.7 390.674  55
   3   3  11 11187.4 390.235  47
   3   3  11 11330.5 390.075  43
  -3  -3 -11 11120.5 391.929  31
  -3   3 -11 10976.7 428.203  25
  -3  -3 -11 11180.7 427.396  25
  -3  -3 -11 10728.8 422.351  24
  -3   3 -12 1187.27 81.4193  11
  -3  -3 -12 1009.37 82.1873  11
   3  -3  12 1117.11 59.2372   3
   3   3  12 1190.63 86.0054   1
   3  -3  12 1297.12 86.7534   1
  -3   3 -12 1282.28 91.2155   7
   3   3  12 1265.80 58.2626   3
   3   3  12 1114.89 58.9905  98
   3  -3  12 1240.70 57.2209  94
   3  -3  12 1171.22 52.3868  98
   3  -3  12 1240.87 60.1268  90
   3   3  12 1174.71 52.8766  89
   3   3  12 1194.63 51.5041  80
   3  -3  12 1244.82 58.7960  82
  -3  -3 -12 1123.13 55.7700  76
   3   3  12 1226.95 80.4063  22
  -3  -3 -12 1181.58 86.4013  19
   3   3  12 1103.47 89.6127  20
  -3   3 -12 1142.94 81.5859  21
  -3  -3 -12 1213.41 53.1573  62
   3  -3  12 1182.26 58.8698  64
  -3  -3 -12 1206.83 56.9978  56
   3  -3  12 1205.28 59.4102  58
   3   3  12 1157.87 54.6609  59
   3   3  12 1254.32 55.8366  43
   3   3  12 1250.95 54.9947  47
   3  -3  12 1190.13 55.9267  55
  -3   3 -12 1065.37 86.0615  25
  -3  -3 -12 1186.30 57.9354  31
  -3  -3 -12 1154.07 85.2883  24
  -3  -3 -12 1132.93 85.4957  25
  -3  -3 -13 3592.57 171.191  11
  -3   3 -13 3835.86 169.148  11
  -3   3 -13 3756.65 178.360   7
   3   3  13 3660.93 172.736   1
   3   3  13 3938.49 141.613   3
   3  -3  13 3802.56 142.917   3
   3  -3  13 3832.91 173.057   1
   3  -3  13 3346.51 136.266  98
   3   3  13 3751.40 142.927  98
   3  -3  13 3711.79 141.084  94
   3   3  13 3652.85 136.639  89
  -3  -3 -13 3837.02 140.501  76
   3  -3  13 3561.59 142.008  82
  -3   3 -13 3656.47 169.138  21
  -3  -3 -13 3853.31 174.868  19
   3  -3  13 3750.84 142.077  58
   3  -3  13 3532.77 142.121  64
  -3  -3 -13 3681.62 140.606  56
   3   3  13 3524.41 138.144  59
   3   3  13 3726.48 139.846  43
   3  -3  13 3910.14 140.355  55
  -3  -3 -13 3876.68 142.399  31
  -3  -3 -13 3427.30 171.561  24
  -3   3 -13 3796.71 179.502  25
  -3  -3 -13 3579.61 174.383  25
   3   3  14 928.164 48.1574   3
   3  -3  14 906.394 49.0175   3
   3   3  14 871.658 49.8839  98
   3  -3  14 813.344 40.2750  98
   3  -3  14 995.772 50.2985  82
   3  -3  14 930.581 50.0065  58
  -3  -3 -14 890.425 46.5564  56
  -3   3 -14 809.865 77.6368  25
  -3  -3 -14 976.611 49.3758  31
  -3  -3 -14 881.740 75.5248  25
  -3  -3 -14 884.409 48.9455  45
  -3  -3 -14 867.352 49.1583  51
   3   3  14 839.333 45.4376  43
  -3  -3 -14 813.575 74.4952  19
   3   3  15 9.54003 22.3956   3
   3  -3  15 44.7362 26.9209   3
   3  -3  15 3.97320 23.8296  58
  -3  -3 -15 10.5854 24.1501  72
  -3  -3 -15 5.96042 23.7780  74
   3   3  15 15.2996 26.3766  98
  -3  -3 -15 24.6541 27.6165  46
  -3  -3 -15-39.7271 25.7101  51
  -3  -3 -15-2.60279 24.2389  45
  -3  -3 -15 1.16325 20.7235  56
  -3  -3 -15 24.7201 24.0906  31
   3   3  16 619.033 36.0033   3
  -3  -3 -16 569.228 36.6516   4
   3  -3  16 626.521 36.9515   3
  -3  -3 -16 664.172 35.5547  72
   3  -3  16 601.770 35.9195  73
  -3  -3 -16 722.940 36.9135  74
   3   3  16 602.877 37.0695  58
   3   3  16 656.472 37.4174  64
   3   3  16 562.174 36.8516  98
  -3  -3 -16 680.811 38.5041  46
  -3   3 -16 594.502 32.3676  51
  -3  -3 -16 633.683 38.0382  51
  -3  -3 -16 628.664 36.7700  45
  -3  -3 -16 637.611 36.3625  31
  -3  -3 -17 60.1095 18.7820   4
   3   3  17 50.6543 17.7899   3
  -3   3 -17 97.6803 19.4314  74
  -3  -3 -17 83.5987 18.5975  74
  -3  -3 -17 78.3735 16.7475  72
   3   3  17 102.556 18.8865  58
   3   3  17 74.5797 19.4395  64
   3  -3  17 80.8782 18.2307  73
   3   3  17 75.4214 20.2230  98
  -3  -3 -17 88.7796 18.8690  45
  -3  -3 -17 101.268 20.9116  46
  -3  -3 -17 105.868 20.8280  51
  -3  -3 -17 102.535 18.3133  31
   3   3  18 46.0116 13.1144  58
   3  -3  18 45.4981 11.1513  73
  -3   3 -18 50.6216 12.6360  74
   3   3  18 39.2520 13.5330  64
  -3   3 -18 41.4369 14.4327  72
  -3  -3 -18 31.9758 12.3727  31
  -3  -3 -18 27.8922 13.7065  51
  -3  -3 -18 51.5180 13.0614  45
  -3  -3 -18 60.6271 12.1070   4
   3   3  18 22.4631 12.0210   3
  -3   5  17 208.354 18.2362   3
  -3  -5  17 234.669 18.8964  73
  -3   5  17 197.453 15.3673  98
   3  -5 -17 211.271 14.7640  45
   3  -5 -17 220.063 16.4806  31
  -3   5  16 199.136 22.3580   3
  -3   5  16 228.710 21.0301  98
  -3  -5  16 216.605 24.0270  73
   3  -5 -16 237.340 18.6852  62
   3  -5 -16 214.451 19.5153  45
   3  -5 -16 174.434 19.3935  46
  -3   5  16 175.959 20.2509  43
   3  -5 -16 195.104 21.4074  56
   3  -5 -16 179.721 21.0424  31
  -3   5  15 465.503 33.7671   3
   3  -5 -15 431.442 34.1738   4
  -3   5  15 536.060 30.4516  89
  -3   5  15 532.395 31.9366  98
   3  -5 -15 467.853 30.9482  62
   3  -5 -15 511.282 32.2321  56
  -3  -5  15 501.802 34.8904  73
  -3   5  15 528.862 31.3531  43
   3  -5 -15 487.749 30.8283  45
   3  -5 -15 485.265 27.9651  48
   3  -5 -15 501.817 30.4215  46
   3  -5 -15 576.276 32.7653  31
   3  -5 -14 683.455 43.8051   4
  -3   5  14 765.193 43.2243   3
  -3   5  14 741.413 39.7075  89
   3  -5 -14 634.752 40.4799  76
  -3   5  14 610.910 33.0982  92
  -3   5  14 725.465 39.1380  98
   3  -5 -14 767.602 40.3424  62
  -3  -5  14 606.137 42.1114  73
   3  -5 -14 680.008 37.6382  45
  -3   5  14 677.216 38.7412  43
   3  -5 -14 655.243 37.2555  46
   3  -5 -14 652.867 36.8448  48
   3  -5 -14 642.217 33.2505  51
   3  -5 -14 735.846 39.0926  31
   3  -5 -13 50.3654 28.9599   4
  -3  -5  13 18.1446 25.4941   5
  -3   5  13 25.4417 27.0206   3
  -3   5  13 42.1975 23.1574  98
  -3   5  13 12.2951 14.2540  86
  -3   5  13 26.3537 24.3825  89
   3  -5 -13 40.2156 26.4120  76
  -3  -5  13 40.9687 16.0136  85
  -3  -5  13 53.6117 26.9371  67
  -3  -5  13 19.6288 30.1153  73
   3  -5 -13 34.0700 21.9830  62
  -3   5  13 40.8485 16.7569  59
   3  -5 -13 28.5954 21.5243  45
   3  -5 -13 38.7245 22.3592  46
   3  -5 -13 43.2215 18.2787  51
  -3   5  13 20.4406 22.5780  43
   3  -5 -13 35.6795 22.6265  48
   3  -5 -13 46.8130 24.2047  31
   3  -5 -12 230.227 48.7944  16
   3  -5 -12 334.634 53.7094  12
   3   5 -12 244.153 50.6531   7
  -3   5  12 338.021 35.2750   3
   3  -5 -12 316.622 34.2799   4
  -3  -5  12 349.240 31.2353   5
  -3   5  12 246.571 55.3201   1
  -3  -5  12 394.064 57.1091   1
  -3  -5  12 267.952 36.2951   3
  -3   5  12 368.477 30.2174  98
  -3   5  12 270.483 31.7865  89
  -3  -5  12 376.496 33.8291  84
  -3  -5  12 257.153 25.0845  85
  -3   5  12 311.130 26.4819  86
   3  -5 -12 363.534 31.7935  76
   3  -5 -12 252.503 50.6704  19
  -3   5  12 212.878 54.7654  22
  -3   5  12 316.522 25.4764  59
  -3  -5  12 247.183 34.0848  73
   3  -5 -12 302.065 30.0611  62
  -3  -5  12 289.842 34.5715  67
  -3   5  12 304.191 31.3527  39
   3  -5 -12 323.888 30.0518  48
   3  -5 -12 307.784 28.8606  46
   3  -5 -12 271.949 24.4698  51
  -3   5  12 289.583 22.7223  47
  -3   5  12 291.891 29.6324  33
   3   5 -12 345.165 55.6493  24
   3   5 -12 289.480 53.4230  25
   3  -5 -12 207.217 46.7944  25
   3  -5 -12 319.507 30.6201  31
   3  -5 -12 263.758 55.8973  24
  -3  -5  11 2730.39 144.618  14
   3  -5 -11 2801.25 139.636  12
   3  -5 -11 2904.49 115.158   4
   3   5 -11 2772.86 138.631   7
  -3   5  11 2820.01 113.359   3
  -3  -5  11 2960.12 113.236  94
  -3   5  11 2760.48 110.086  98
  -3  -5  11 2894.81 109.455  85
  -3   5  11 2939.95 113.165  89
  -3   5  11 2707.08 109.344  86
   3  -5 -11 2818.09 113.723  76
  -3  -5  11 2675.49 112.794  84
  -3   5  11 2754.36 149.014  22
   3  -5 -11 2771.61 135.705  18
   3  -5 -11 2969.61 141.311  16
   3  -5 -11 2946.65 142.728  19
  -3  -5  11 3038.57 114.659  73
   3  -5 -11 2858.19 113.126  62
  -3  -5  11 2794.97 113.475  67
   3  -5 -11 2955.55 112.822  56
   3  -5 -11 2798.65 107.761  51
  -3   5  11 2983.01 112.014  39
   3  -5 -11 2801.21 109.828  46
  -3   5  11 2692.07 108.217  49
  -3   5  11 2871.37 107.515  47
   3  -5 -11 3000.39 110.390  44
   3  -5 -11 2803.23 112.130  48
   3  -5 -11 2851.56 111.188  31
   3   5 -11 2552.02 138.657  25
   3  -5 -11 2744.63 139.891  25
  -3   5  11 2945.64 111.744  33
  -3  -5  10 2030.06 122.347  14
  -3   5  10 2126.97 108.976   8
   3  -5 -10 2112.70 113.816  12
   3   5 -10 2179.59 112.935   7
  -3   5  10 2287.07 90.7859   3
   3  -5 -10 2399.30 91.7838   4
  -3   5  10 1951.82 85.5473  98
  -3  -5  10 2184.92 89.5539  94
  -3  -5  10 1925.19 84.6736  85
  -3  -5  10 2140.60 89.9030  84
  -3   5  10 2095.72 109.441  17
   3  -5 -10 2280.70 118.726  19
   3  -5 -10 2080.08 111.738  18
   3  -5 -10 2345.30 115.824  16
  -3   5  10 2140.58 125.711  22
   3   5 -10 2206.51 114.468  21
   3  -5 -10 2208.76 90.0839  62
   3  -5 -10 2217.25 89.1030  56
  -3   5  10 2248.47 89.0117  39
   3  -5 -10 2026.69 85.7162  46
  -3   5  10 2230.23 85.1951  49
  -3   5  10 2133.17 84.5661  47
   3  -5 -10 2257.07 89.4665  48
   3  -5 -10 2139.08 87.4193  44
   3   5 -10 2191.39 119.025  25
   3  -5 -10 2192.63 87.3965  31
  -3   5  10 2244.26 88.0026  33
   3  -5 -10 2056.28 113.471  25
  -3  -5   9 3005.91 149.587  14
   3  -5  -9 2952.68 138.478  12
  -3   5   9 3043.72 138.772   8
  -3   5   9 2952.70 145.189   6
   3  -5  -9 2911.48 116.830   4
   3   5  -9 2937.81 136.287   7
  -3  -5   9 2752.63 116.125 102
  -3  -5   9 3034.01 115.148  94
  -3   5   9 3010.91 112.920  98
  -3  -5   9 3072.07 112.788  85
  -3  -5   9 2866.97 116.396  84
   3   5  -9 3298.16 145.140  21
  -3   5   9 2947.62 143.780  20
   3  -5  -9 2936.22 142.217  19
   3  -5  -9 2983.59 137.994  18
  -3   5   9 3123.42 138.614  17
   3  -5  -9 3073.80 139.831  16
   3  -5  -9 2931.62 115.391  62
   3  -5  -9 2998.85 114.891  56
   3  -5  -9 2946.22 115.172  61
   3  -5  -9 2858.45 111.896  46
  -3   5   9 2965.05 113.642  54
  -3   5   9 3028.69 114.762  39
   3  -5  -9 2960.41 114.369  44
   3  -5  -9 2874.12 115.337  48
  -3   5   9 2918.72 111.612  49
  -3   5   9 2926.48 113.188  42
   3  -5  -9 2974.08 113.413  31
  -3   5   9 2976.47 114.171  33
   3  -5  -9 2961.18 143.237  25
   3   5  -9 2840.17 133.027  26
  -3  -5   8 1901.07 110.860  14
  -3   5   8 2007.74 103.327   8
   3   5  -8 1859.05 92.2751  15
   3  -5  -8 1785.82 87.7053  11
   3  -5  -8 2037.93 100.778  12
   3  -5  -8 1850.83 80.2956   4
   3   5  -8 1853.91 96.0802   7
  -3   5   8 1822.44 105.108   6
  -3  -5   8 1868.08 78.1464  94
  -3  -5   8 1814.44 79.6145 102
  -3   5   8 1872.79 75.5735  98
  -3  -5   8 1755.36 75.1904  85
   3  -5  -8 1854.49 78.5441  76
   3  -5  -8 1824.52 99.3024  18
   3  -5  -8 2135.79 105.359  19
  -3   5   8 2046.62 102.581  17
   3  -5  -8 2066.59 100.371  16
  -3   5   8 1859.05 104.778  20
   3  -5  -8 1937.99 78.8887  61
   3  -5  -8 1865.87 77.4212  56
  -3  -5   8 1940.13 78.9861  67
   3  -5  -8 2058.85 80.0714  62
  -3   5   8 1937.59 77.3200  42
  -3   5   8 1873.00 77.7851  39
  -3   5   8 1947.00 77.4801  54
   3  -5  -8 1850.25 75.0011  46
   3  -5  -8 1979.43 79.4916  48
   3  -5  -8 1900.20 77.8053  44
   3   5  -8 1985.93 98.5233  26
  -3   5   8 1955.58 77.6599  33
   3  -5  -8 1971.07 104.503  25
   3  -5  -7 3822.72 160.336  14
  -3  -5   7 4085.33 179.616  14
   3   5  -7 4201.94 165.638  15
   3  -5  -7 3722.41 163.553  12
  -3   5   7 3878.03 157.339  15
  -3   5   7 3723.83 170.362   6
   3  -5  -7 4022.47 146.785   4
   3   5  -7 4001.13 162.181   7
  -3  -5   7 4427.76 147.674 102
  -3  -5   7 3967.22 145.010  94
  -3  -5   7 3922.35 143.372  85
   3  -5  -7 3796.09 145.737  76
  -3  -5   7 3904.52 143.935  87
  -3  -5   7 3910.36 146.908  84
  -3   5   7 4094.64 171.443  17
   3  -5  -7 3954.73 167.544  18
   3  -5  -7 4207.83 165.733  16
   3  -5  -7 4076.85 169.797  19
  -3   5   7 3982.82 176.021  22
  -3   5   7 4221.61 171.902  20
   3   5  -7 3878.46 159.818  17
  -3  -5   7 3796.04 145.637  67
   3  -5  -7 3953.01 146.195  61
   3  -5  -7 3676.86 144.274  56
   3  -5  -7 3791.67 145.737  48
  -3   5   7 3695.70 144.165  54
   3  -5  -7 3881.74 145.405  44
  -3   5   7 3922.53 144.194  42
   3  -5  -7 3687.96 142.847  31
   3  -5  -7 4012.35 171.283  25
  -3   5   6 3754.92 149.564  15
   3  -5  -6 3394.44 151.441  14
   3  -5  -6 3356.70 148.597  12
   3  -5  -6 3456.61 135.035   4
  -3   5   6 3569.55 160.116   6
   3   5  -6 3677.60 146.969   7
  -3  -5   6 3887.84 135.358 102
  -3  -5   6 3774.18 133.521  94
  -3  -5   6 3554.08 131.708 100
   3  -5  -6 3396.62 133.554  76
  -3  -5   6 3817.10 133.298  87
  -3  -5   6 3690.15 135.629  84
   3  -5  -6 3447.53 154.111  19
   3  -5  -6 3743.30 154.681  18
  -3   5   6 3592.50 155.509  20
  -3   5   6 3533.92 157.315  17
   3  -5  -6 3522.41 149.824  16
  -3   5   6 3639.05 162.749  22
   3  -5  -6 3623.57 132.643  56
  -3   5   6 3397.53 131.845  69
  -3  -5   6 3543.34 133.798  67
   3  -5  -6 3927.90 135.263  61
  -3   5   6 3413.50 132.485  42
   3  -5  -6 3592.84 134.242  44
  -3   5   6 3514.89 132.964  54
   3  -5  -6 3543.28 134.728  48
  -3  -5   6 3397.66 162.542  28
   3  -5  -5 4625.89 204.522   2
   3   5  -5 4730.41 183.566   7
  -3   5   5 4773.55 198.595   6
   3  -5  -5 4835.10 175.390   4
  -3  -5   5 4672.69 174.032   4
  -3  -5   5 4755.51 174.416   5
  -3  -5   5 4692.12 202.746  28
  -3  -5   5 4928.74 175.970  84
   3  -5  -5 4615.78 174.216  76
  -3  -5   5 4712.78 174.254  67
   3  -5  -5 4942.45 175.082  62
   3  -5  -5 4819.74 174.952  44
  -3   5   5 4780.09 173.531  42
  -3   5   5 4805.79 173.998  54
  -3   5   5 4840.31 193.310  20
   3  -5  -5 4983.55 189.243  16
   3  -5  -5 5172.53 195.472  18
   3   5  -5 4604.32 189.614  22
   3  -5  -5 4904.43 194.334  19
  -3   5   5 5151.62 202.668  22
  -3   5   5 4939.60 199.438  17
  -3   5   5 5015.31 192.284  15
   3  -5  -5 4556.15 193.782  14
   3  -5  -5 4739.37 187.830  12
  -3   5   4 46.7549 40.6903   6
   3  -5  -4-11.9781 45.0694   2
   3   5  -4 54.3239 31.2158   6
   3   5  -4-9.00711 28.5423  22
   3  -5  -4 23.8636 32.8997  18
   3  -5  -4 26.0925 30.8133  19
  -3   5   4 10.8696 26.5688  20
   3   5  -4-2.48322 22.5259  20
  -3   5   4 7.24536 36.2641  22
  -3  -5   4 23.5806 42.7194  28
   3  -5  -4 26.4955 18.4683  44
   3  -5  -4 6.35129 23.3540  12
   3  -5  -4 93.7864 37.5519  14
  -3   5   4 5.98042 30.2788  15
  -3  -5   4 31.1135 42.4815  14
   3  -5  -4 13.8414 26.2804  16
  -3  -5   3 83.1594 39.3499  28
   3   5  -3 31.0172 29.0458   6
  -3   5   3 72.3178 40.3938   6
   3  -5  -3 88.6849 44.6841   2
   3  -5  -3 57.5060 21.4789  12
  -3   5   3 42.3251 33.3210  15
   3  -5  -3 72.0803 26.2923  16
   3  -5  -3 91.8327 39.0482  14
  -3  -5   3 32.1054 38.7300  14
  -3   5   3 76.8559 31.2439  10
   3   5  -3 60.4296 32.4985  22
  -3   5   3 36.5281 32.5231  22
   3   5  -3 31.9869 22.0894  20
   3  -5  -3 50.0349 29.2486  19
   3  -5  -3 87.7664 30.4599  18
  -3   5   3 78.3681 25.6193  20
  -3  -5   2 5181.05 211.074  28
  -3   5   2 5447.85 213.475   6
   3   5  -2 4998.78 203.274   6
   3  -5  -2 5308.92 214.561   2
  -3  -5   2 5337.53 211.087   2
  -3   5   2 5334.78 209.334  15
  -3   5   2 5223.82 204.386  10
  -3  -5   2 5727.12 213.307  14
   3  -5  -2 5426.82 213.655  14
   3  -5  -2 5082.51 192.232  12
   3  -5  -2 5163.77 196.710  16
   3  -5  -2 5299.99 203.164  19
   3  -5  -2 5427.80 206.939  18
   3   5  -2 5268.74 208.769  22
  -3   5   2 5236.18 198.468  20
  -3   5   2 5317.80 209.038  22
   3   5  -2 5262.14 203.703  20
  -3   5   2 5408.80 211.617  17
  -3  -5   1 287.279 39.7634  28
  -3   5   1 194.794 24.2712   7
   3  -5  -1 295.389 46.9244   2
  -3  -5   1 259.722 42.5890   2
  -3   5   1 151.399 43.8074   6
   3   5  -1 192.887 34.8604   6
  -3  -5   1 248.888 40.9613  14
   3  -5  -1 165.572 23.5531  16
  -3   5   1 202.391 33.2603  10
   3  -5  -1 187.340 47.7960  14
  -3   5   1 232.389 43.7090  17
  -3   5   1 208.752 24.2372  20
   3   5  -1 222.946 38.5904  22
  -3   5   1 218.697 34.8190  22
   3  -5  -1 237.200 32.0387  19
   3  -5  -1 245.144 38.4465  18
   3   5  -1 305.158 34.8985  20
  -3  -5   0 2060.27 94.3616  28
   3  -5   0 2040.78 101.563   2
  -3   5   0 1940.28 82.6662   7
  -3   5   0 2008.44 100.242   6
  -3  -5   0 1893.41 100.132   2
   3   5   0 1889.00 91.4051   6
  -3  -5   0 1949.02 94.5360  14
   3  -5   0 2062.82 105.090  14
  -3   5   0 2001.54 91.2245  10
   3   5   0 1991.01 93.3733  20
   3   5   0 2026.01 97.1158  22
  -3   5   0 2090.94 98.4654  17
   3  -5   0 1815.57 78.5616  16
   3   5   0 2068.45 98.2742  17
   3  -5   0 1870.21 87.3668  19
  -3   5   0 2023.09 91.5052  22
  -3  -5  -1 4775.45 180.453  28
  -3  -5  -1 4785.35 188.879   2
   3  -5   1 4753.43 187.903   2
   3   5   1 4691.20 182.035   6
  -3   5  -1 4536.20 188.433   6
  -3   5  -1 4382.41 173.723   7
  -3   5  -1 4683.89 186.804  15
  -3   5  -1 4287.21 179.167  10
   3  -5   1 4574.09 192.773  14
  -3  -5  -1 4616.14 181.309  14
   3   5   1 4429.28 187.763  22
  -3   5  -1 4512.28 178.556  22
   3   5   1 4543.65 184.374  20
  -3   5  -1 4816.22 186.273  17
   3  -5   2 191.069 40.7406   2
   3   5   2 179.089 33.6472   6
  -3   5  -2 185.656 31.2748   7
  -3   5  -2 159.311 43.2467   6
  -3  -5  -2 116.574 43.1780   2
  -3   5  -2 126.704 32.3764  10
  -3  -5  -2 218.707 32.8184  14
  -3   5  -2 197.447 38.8258  15
  -3  -5  -2 161.669 20.3455  12
   3   5   2 210.333 36.4504  20
  -3   5  -2 138.359 34.3122  17
  -3  -5  -2 149.208 18.5257  19
  -3   5  -2 156.601 25.5028  22
   3   5   2 247.904 43.2663  22
  -3  -5  -3 310.137 41.8923  24
  -3   5  -3 265.703 28.0937  22
   3   5   3 232.361 45.7170  22
  -3  -5  -3 263.872 27.2358  19
   3   5   3 300.342 41.3301  17
  -3   5  -3 351.496 38.4512  17
   3   5   3 378.777 43.2091  20
  -3  -5  -3 243.715 27.4895  12
  -3  -5  -3 364.090 32.3969  14
  -3   5  -3 295.074 37.0025  10
  -3   5  -3 339.669 41.9923  15
   3   5   3 354.144 39.8161   6
  -3   5  -3 281.654 37.8058   7
   3  -5   3 347.769 46.3043   2
  -3  -5  -3 336.939 47.3608   2
  -3  -5  -4 94.7337 46.0380   2
   3   5   4 117.106 35.6771   6
   3  -5   4 57.9365 36.6057   2
  -3   5  -4 65.5518 34.3365   7
  -3   5  -4 62.7655 38.6301  26
  -3  -5  -4 42.2223 34.8964  24
   3  -5   4 79.8922 19.2010  87
   3   5   4 170.473 39.5480  17
  -3   5  -4 100.099 28.5166  23
   3   5   4 125.631 41.3601  22
  -3  -5  -4 53.8297 22.4313  19
   3   5   4 115.646 42.0132  20
  -3   5  -4 90.4109 27.8081  17
  -3  -5  -4 94.0381 20.2824  18
   3  -5   4 62.1753 20.5633  73
  -3  -5  -4 77.0241 19.6919  62
  -3  -5  -4 84.3246 19.9382  48
  -3  -5  -4 83.7814 23.8081  12
  -3  -5  -4 102.876 21.2865  14
  -3   5  -4 73.8403 32.2333  15
  -3   5  -4 82.7511 33.4114  10
   3  -5   4 94.8948 41.8766  14
  -3   5  -5 3246.21 137.744  15
  -3   5  -5 3086.36 135.647  10
   3  -5   5 3247.51 150.476  14
  -3  -5  -5 3095.47 130.808  12
  -3   5  -5 3047.78 135.702   7
   3  -5   5 3143.74 141.394   2
  -3  -5  -5 3186.12 146.896   2
   3   5   5 3343.13 140.270   6
   3  -5   5 3052.64 116.923   5
  -3  -5  -5 3091.17 118.158   4
   3  -5   5 2984.95 117.025   4
   3  -5   5 3155.52 140.483   1
   3  -5   5 3094.02 116.743 100
  -3  -5  -5 3099.06 128.645  19
  -3   5  -5 3135.73 129.806  17
   3   5   5 3073.31 139.254  17
  -3  -5  -5 3067.75 122.224  18
   3   5   5 3079.50 142.987  20
  -3   5  -5 3287.01 131.170  23
   3   5   5 3059.83 115.953  66
   3  -5   5 3371.89 118.586  73
  -3  -5  -5 3086.33 116.506  56
  -3  -5  -5 3060.26 118.038  62
  -3  -5  -5 3076.28 117.979  48
  -3  -5  -5 3252.20 116.438  31
  -3   5  -5 3325.64 143.584  26
  -3  -5  -5 3081.63 138.645  24
  -3  -5  -6 3278.48 129.128  11
  -3   5  -6 3228.83 141.347  10
  -3   5  -6 3086.90 138.911  15
   3   5   6 3293.29 134.787  15
   3   5   6 3191.25 148.283   8
   3  -5   6 3128.79 153.823  14
  -3  -5  -6 3042.76 136.191  12
  -3  -5  -6 3204.18 121.674   4
   3  -5   6 3244.14 144.260   2
   3  -5   6 3192.97 145.653   1
  -3  -5  -6 3251.44 153.019   2
  -3   5  -6 3180.18 141.249   7
   3  -5   6 2924.19 119.814   4
   3   5   6 3472.89 146.705   6
   3  -5   6 3332.53 120.518   5
   3   5   6 3250.29 120.677  99
   3  -5   6 3196.21 120.519 100
   3  -5   6 3225.00 119.726  93
   3  -5   6 3100.78 118.742  82
   3   5   6 3542.49 144.177  17
   3   5   6 3073.02 148.767  20
  -3  -5  -6 3143.92 134.331  19
   3   5   6 3253.06 119.928  70
  -3  -5  -6 3273.45 121.700  62
   3  -5   6 3252.91 121.764  73
   3  -5   6 3154.04 121.987  67
   3   5   6 3167.72 119.397  66
  -3  -5  -6 3221.36 120.465  56
   3   5   6 3128.31 117.513  42
  -3  -5  -6 3132.14 118.810  45
  -3  -5  -6 3325.73 121.423  48
  -3  -5  -6 3254.14 119.879  46
  -3  -5  -6 3226.84 119.869  31
  -3   5  -6 3235.84 146.439  26
  -3  -5  -6 3152.39 143.587  24
  -3  -5  -6 3115.75 147.833  25
   3  -5   7 5033.93 213.580  14
   3   5   7 4606.24 188.249  15
  -3  -5  -7 4724.62 189.644  11
  -3   5  -7 5016.21 197.762  15
  -3   5  -7 5180.89 202.966  10
  -3  -5  -7 4869.12 198.996  12
   3   5   7 4969.29 210.131   8
   3  -5   7 4931.71 205.375   2
   3   5   7 5337.94 206.587   6
   3  -5   7 5314.62 179.266   5
  -3  -5  -7 4844.89 180.149   4
  -3   5  -7 4788.74 202.817   7
   3  -5   7 4769.83 179.057   4
   3  -5   7 4804.42 204.512   1
   3  -5   7 4753.55 179.910  94
   3   5   7 4858.38 179.048  99
   3  -5   7 4977.73 179.134 100
   3  -5   7 4742.81 178.050  93
   3  -5   7 5096.64 178.267  82
   3  -5   7 5032.23 177.269  90
   3   5   7 5130.08 201.008  17
  -3  -5  -7 4859.55 196.030  19
   3   5   7 4789.18 210.172  20
  -3   5  -7 5074.09 211.453  21
   3   5   7 4477.00 208.666  22
   3  -5   7 4967.36 179.892  73
  -3  -5  -7 4918.62 179.411  56
   3   5   7 4889.48 178.205  70
  -3  -5  -7 4927.16 179.765  62
   3   5   7 4819.93 178.046  66
  -3  -5  -7 4907.84 178.465  46
  -3  -5  -7 4935.74 179.596  48
  -3  -5  -7 4671.00 176.526  51
  -3  -5  -7 4735.50 177.371  45
  -3   5  -7 4824.04 205.282  26
  -3  -5  -7 4570.13 208.470  25
  -3  -5  -7 4766.83 178.248  31
  -3  -5  -7 5058.31 205.926  24
   3   5   7 4833.03 178.649  33
   3  -5   8 6164.08 244.346  14
  -3   5  -8 5853.72 231.895  10
  -3  -5  -8 5797.03 230.515  12
  -3  -5  -8 5633.72 220.250  11
   3   5   8 5620.28 236.239   8
  -3  -5  -8 5637.66 207.372   4
   3  -5   8 5333.18 233.918   1
  -3   5  -8 5776.82 233.549   7
   3   5   8 5942.94 206.542   3
   3  -5   8 5728.36 206.466   5
   3   5   8 5982.10 236.878   6
   3  -5   8 5433.38 233.884   2
   3   5   8 5546.40 206.585  99
   3  -5   8 5563.47 206.275 100
   3  -5   8 5570.56 205.619  93
   3  -5   8 5431.54 204.408  90
   3  -5   8 5436.24 205.053  82
  -3  -5  -8 5524.85 225.939  19
   3   5   8 5799.86 239.806  22
   3   5   8 5454.57 238.955  20
   3   5   8 5764.85 226.156  17
  -3   5  -8 5842.32 238.234  21
   3   5   8 5810.38 206.198  70
  -3  -5  -8 5525.04 206.788  62
  -3  -5  -8 5867.01 206.844  56
   3  -5   8 5625.61 207.245  73
   3   5   8 5665.02 205.464  66
   3   5   8 5646.60 206.017  49
  -3  -5  -8 5860.67 206.833  48
  -3  -5  -8 5609.84 205.232  45
  -3  -5  -8 5662.48 206.078  46
   3   5   8 5389.75 206.168  39
  -3  -5  -8 5565.69 204.189  51
   3   5   8 5822.33 206.280  33
  -3  -5  -8 5818.89 206.361  31
  -3   5  -8 5476.80 231.284  26
  -3  -5  -8 5824.72 241.589  25
  -3  -5  -8 5806.63 234.959  24
  -3  -5  -9 4839.68 204.661  11
  -3   5  -9 5180.61 215.876  10
   3  -5   9 5079.79 222.838  14
  -3  -5  -9 5035.41 214.451  12
   3   5   9 5248.24 220.214   8
  -3  -5  -9 5158.91 191.323   4
   3   5   9 5339.42 221.714   6
  -3   5  -9 5295.95 220.113   7
   3  -5   9 4950.29 218.412   1
   3  -5   9 5201.67 189.695   5
   3   5   9 5368.91 190.152   3
   3   5   9 4892.59 189.753  99
   3  -5   9 5061.70 188.382  90
   3  -5   9 5050.11 188.885  82
   3   5   9 5415.98 224.789  22
  -3   5  -9 4718.61 219.107  21
  -3  -5  -9 5114.56 212.088  19
   3   5   9 5211.73 226.227  20
   3   5   9 5224.69 188.970  70
   3   5   9 5192.82 188.965  66
  -3  -5  -9 5625.23 190.903  62
   3  -5   9 4972.06 190.217  73
  -3  -5  -9 5046.18 189.050  48
   3   5   9 5337.22 190.129  39
  -3  -5  -9 4936.27 187.314  51
  -3  -5  -9 4846.46 187.879  45
   3   5   9 5062.18 189.587  49
  -3  -5  -9 5224.44 189.663  46
   3   5   9 5213.95 188.726  47
  -3  -5  -9 5184.49 220.559  24
   3   5   9 5402.22 189.897  33
  -3  -5  -9 5196.56 189.798  31
  -3  -5  -9 5401.88 226.882  25
  -3   5 -10 1413.48 91.2768  10
   3  -5  10 1577.36 98.8609  14
   3   5  10 1464.87 92.6457   8
  -3  -5 -10 1486.73 91.2372  12
   3  -5  10 1536.61 96.2426   1
  -3  -5 -10 1463.19 68.8012   4
   3  -5  10 1487.32 65.8106   5
  -3   5 -10 1255.17 91.3362   7
   3   5  10 1445.11 96.8194   1
   3   5  10 1559.10 66.9117   3
   3  -5  10 1507.78 68.4025  94
   3   5  10 1424.87 66.1242  99
   3  -5  10 1596.20 66.8283  82
   3  -5  10 1550.89 66.3975  90
  -3  -5 -10 1452.16 87.2486  19
  -3   5 -10 1460.62 96.8046  21
   3   5  10 1490.19 100.632  20
   3   5  10 1362.47 95.9188  22
   3  -5  10 1409.76 67.5613  73
   3   5  10 1530.23 65.4280  66
  -3  -5 -10 1441.70 65.2116  62
   3   5  10 1457.04 65.4643  59
  -3  -5 -10 1378.25 63.7783  51
  -3  -5 -10 1451.18 64.9305  45
   3   5  10 1503.34 65.3524  47
   3   5  10 1628.96 67.2302  39
   3   5  10 1427.85 62.7616  43
  -3  -5 -10 1584.20 66.9651  46
  -3  -5 -10 1529.62 64.9891  48
   3   5  10 1505.74 66.9391  49
  -3  -5 -10 1482.57 66.4917  31
  -3   5 -10 1377.09 96.6240  25
  -3  -5 -10 1379.85 94.4732  25
  -3  -5 -10 1414.60 93.2506  24
   3   5  10 1513.43 66.8691  33
   3  -5  11 510.465 59.4409  14
  -3   5 -11 395.262 55.2217  10
  -3  -5 -11 461.829 56.6938  12
   3   5  11 428.022 51.9336   8
  -3  -5 -11 415.581 36.3500   4
   3   5  11 436.866 35.0762   3
   3  -5  11 404.856 59.9604   1
   3  -5  11 484.690 34.7085   5
  -3   5 -11 419.822 60.3556   7
   3   5  11 333.707 57.3935   1
   3  -5  11 417.931 33.7161  90
   3  -5  11 402.209 36.7901  94
   3  -5  11 461.263 34.9323  82
   3   5  11 460.287 30.5797  80
   3   5  11 420.212 59.6909  20
   3   5  11 466.626 60.2709  22
  -3  -5 -11 407.367 51.7205  19
  -3   5 -11 392.222 59.2170  21
   3   5  11 475.149 34.6336  59
  -3  -5 -11 499.383 32.8623  62
   3  -5  11 418.794 37.0114  73
  -3  -5 -11 484.818 35.5613  56
  -3  -5 -11 399.418 28.6880  74
   3   5  11 474.444 32.4881  47
  -3  -5 -11 464.335 35.5479  46
   3   5  11 457.077 30.7143  43
   3   5  11 472.679 34.3262  39
  -3  -5 -11 424.413 32.3233  51
   3   5  11 453.895 35.3560  49
  -3  -5 -11 492.721 31.6006  48
  -3  -5 -11 474.431 34.5292  45
  -3  -5 -11 475.660 34.6849  31
   3   5  11 476.258 35.3401  33
  -3  -5 -11 309.192 58.7507  25
  -3   5 -11 401.112 62.0791  25
  -3  -5 -11 365.987 57.0681  24
  -3  -5 -12 91.0426 40.6808  12
  -3  -5 -12 133.103 30.3373   4
   3  -5  12 65.9823 25.2058   5
  -3   5 -12 92.0132 49.1881   7
   3  -5  12 79.9257 42.6503   1
   3   5  12 22.2197 42.1847   1
   3   5  12 76.3512 27.3354   3
   3   5  12 89.6704 27.3652  98
   3  -5  12 107.933 28.8906  94
   3   5  12 82.3489 23.9351  89
   3   5  12 95.6284 18.3174  80
   3  -5  12 98.9156 27.1825  82
   3  -5  12 108.345 26.2943  90
   3   5  12 99.3438 47.3599  20
   3   5  12 85.4410 42.9360  22
  -3  -5 -12 28.2952 35.8540  19
  -3   5 -12 108.316 43.9300  21
  -3  -5 -12 65.2477 18.4414  74
   3   5  12 88.9191 23.2295  59
   3  -5  12 73.9084 27.5628  73
  -3  -5 -12 130.867 24.0283  62
   3   5  12 108.678 22.3558  43
  -3  -5 -12 122.373 26.8751  56
  -3  -5 -12 97.3682 20.6450  48
   3   5  12 98.1254 24.8122  47
  -3  -5 -12 98.9749 25.1835  45
  -3  -5 -12 125.447 25.1200  51
  -3  -5 -12 119.045 27.6603  46
  -3  -5 -12 75.6941 43.0812  25
  -3   5 -12 92.7087 46.1963  25
  -3  -5 -12 113.753 27.3140  31
  -3   5 -12 99.7656 48.4976  24
  -3  -5 -12 79.5196 42.4348  24
   3   5  13 33.6962 25.1479   3
  -3  -5 -13 14.6020 25.3378   4
   3   5  13 18.1080 21.1349  89
   3  -5  13 24.4909 23.6264  90
   3  -5  13 35.9422 25.8352  94
   3   5  13 31.7963 25.5779  98
   3   5  13 1.11871 20.8741  59
   3  -5  13 10.8282 25.1696  73
  -3  -5 -13 21.7184 19.8208  62
  -3  -5 -13-10.4980 13.7790  74
   3   5  13 12.5863 19.0602  43
  -3  -5 -13-4.02399 24.6911  56
   3   5  13 1.09294 19.8086  47
  -3  -5 -13 65.4814 22.5712  51
  -3  -5 -13 22.2490 22.3023  45
  -3  -5 -13-24.8885 24.3591  46
  -3  -5 -13 21.0650 24.3386  31
   3   5  14 106.984 19.5945  89
   3   5  14 139.251 25.6557  98
   3   5  14 82.6253 19.5207  43
  -3  -5 -14 105.603 24.9407  46
  -3  -5 -14 117.154 21.4073  51
  -3  -5 -14 168.098 24.3355  45
  -3  -5 -14 87.0944 23.2643  56
  -3  -5 -14 112.720 25.8958   4
   3   5  14 109.353 24.0453   3
   3  -5  14 100.029 24.8444  73
   3   5  15 43.4435 20.6065  98
  -3  -5 -15 54.2687 19.4023  45
  -3  -5 -15 54.1434 17.8072  51
  -3  -5 -15 65.0752 21.3920   4
   3   5  15 57.4493 19.6096   3
   3  -5  15 43.7136 20.5402  73
   3   5  16 886.755 39.7305  98
  -3  -5 -16 892.694 38.7809  45
   3  -5  16 896.158 38.8943  73
   3   5  16 824.515 38.1278   3
  -3  -5 -16 831.863 38.5741   4
   3   5  17 432.188 22.2688  64
   3   5  17 434.938 22.6852  98
  -3   7  15 50.0109 10.5693  43
  -3   7  15 40.8462 13.0354  89
  -3   7  15 32.2231 15.1797   3
   3  -7 -15 44.6834 13.8567   4
  -3   7  14 3.96818 17.0487  89
  -3   7  14 12.3678 13.1887  92
  -3   7  14 30.2804 14.7694  43
   3  -7 -14 8.16879 17.9287   4
  -3   7  14 29.2207 18.6940   3
   3  -7 -13 315.297 24.4046  56
   3  -7 -13 352.156 26.8219  62
  -3  -7  13 334.804 29.4451  73
  -3   7  13 321.993 27.9890  89
   3  -7 -13 363.448 26.2423  48
  -3   7  13 317.463 24.2470  43
  -3  -7  13 313.440 26.8860   5
  -3   7  13 366.236 28.6380   3
   3  -7 -13 371.572 28.4151   4
   3  -7 -12 14.6164 13.8548  31
  -3  -7  12 21.7317 25.1061  73
   3  -7 -12 71.4259 22.8622  62
  -3   7  12 28.3105 17.7648  59
  -3   7  12 28.6489 20.1121  86
  -3   7  12 40.7515 20.9108  39
   3  -7 -12 29.4534 20.1174  56
  -3   7  12 8.02616 18.4463  43
   3  -7 -12 37.8629 21.3694  48
  -3   7  12 46.4154 25.8907   3
   3  -7 -12 42.0498 24.4163   4
  -3  -7  12 28.3031 22.9548   5
   3  -7 -11 1351.91 58.5054  31
  -3   7  11 1381.53 62.0837  33
  -3   7  11 1494.03 63.8644  66
   3  -7 -11 1497.84 65.3210  62
  -3  -7  11 1475.50 67.4171  73
   3  -7 -11 1414.92 62.0942  56
  -3   7  11 1507.82 63.6425  86
  -3   7  11 1492.54 65.3442  89
  -3   7  11 1369.84 57.8696  49
   3  -7 -11 1466.16 64.0280  48
  -3   7  11 1439.80 58.3389  47
  -3   7  11 1490.19 63.7124  39
  -3   7  11 1505.56 65.8024   3
   3  -7 -11 1467.45 65.7146   4
  -3   7  10 2.54895 21.8055  33
   3  -7 -10 14.0323 15.8057  31
  -3   7  10 19.5725 24.2698  89
  -3   7  10 35.1218 26.1801  86
  -3   7  10 53.5913 25.3137  70
   3  -7 -10 36.9133 23.7125  62
  -3   7  10-2.61514 24.0970  66
  -3   7  10 19.7328 24.4286  39
   3  -7 -10 8.71140 23.5257  48
  -3   7  10 30.8199 26.7570  47
  -3   7  10 29.1463 18.1078  49
   3  -7 -10 31.1923 20.8898  56
  -3   7  10 2.78214 27.8952   3
   3  -7 -10 7.17014 28.0008   4
  -3  -7   9 1126.99 89.6803  14
  -3   7   9 1321.10 85.6506   8
  -3   7   9 1169.26 58.6875   3
  -3   7   9 1306.13 86.7549   6
   3  -7  -9 1190.51 93.4580   2
   3  -7  -9 1057.10 57.4805   4
  -3  -7   9 1253.99 56.2238  94
  -3   7   9 1230.05 57.1391  89
  -3   7   9 1309.65 93.5826  22
   3   7  -9 1297.52 90.2584  21
  -3   7   9 952.528 78.1394  17
  -3  -7   9 1204.99 57.3922  67
  -3   7   9 1134.96 56.9142  70
   3  -7  -9 1175.27 54.2403  56
  -3   7   9 1159.21 56.5043  66
   3  -7  -9 1210.01 58.5372  48
  -3   7   9 1193.86 56.0762  39
  -3   7   9 1186.43 52.8856  49
  -3   7   9 1218.53 54.8610  42
   3  -7  -9 1335.67 88.6274  24
   3  -7  -9 1139.25 53.2715  34
  -3   7   9 1181.20 56.2687  33
   3  -7  -9 1111.70 49.7339  31
  -3   7   8 261.664 52.3866   8
  -3   7   8 251.625 53.2951   6
   3  -7  -8 211.029 30.7168   4
   3  -7  -8 125.605 55.7904   2
  -3  -7   8 215.623 26.3901  94
  -3  -7   8 172.620 32.9088  84
  -3   7   8 221.019 29.8944  89
  -3   7   8 269.083 52.0758  17
  -3   7   8 177.841 52.8773  22
  -3   7   8 272.349 29.8787  70
  -3   7   8 175.589 27.2978  66
  -3  -7   8 241.810 29.5484  67
  -3   7   8 195.149 25.6249  42
  -3   7   8 177.631 28.0997  39
   3  -7  -8 201.403 23.7035  56
   3  -7  -8 206.371 28.5136  48
  -3   7   8 222.103 26.6044  54
  -3   7   8 230.267 28.2524  33
   3   7  -8 137.912 49.6325  26
   3  -7  -8 215.619 51.5971  24
  -3  -7   7 1543.72 101.332  14
   3   7  -7 1331.80 86.8160  15
  -3   7   7 1566.68 99.0180   8
  -3   7   7 1570.05 97.5398   6
   3  -7  -7 1394.92 102.909   2
   3  -7  -7 1467.67 67.4967   4
   3  -7  -7 1416.63 59.0418 101
  -3  -7   7 1509.46 63.0382  94
  -3  -7   7 1505.86 68.6174  84
  -3  -7   7 1469.38 65.1012  87
  -3   7   7 1309.49 97.4319  22
  -3   7   7 1253.96 92.2620  17
  -3   7   7 1447.51 64.6720  70
  -3  -7   7 1527.41 65.2116  67
   3  -7  -7 1388.93 65.9479  62
   3  -7  -7 1366.06 60.7544  56
  -3   7   7 1433.32 64.9414  66
  -3   7   7 1404.88 63.7037  54
  -3   7   7 1507.60 63.4363  42
   3   7  -7 1307.79 92.6042  26
   3  -7  -7 1326.80 93.4636  24
  -3   7   6 1434.07 94.3774   6
   3  -7  -6 1305.78 98.4231   2
   3  -7  -6 1497.28 67.0592   4
   3  -7  -6 1414.18 59.8857 101
  -3  -7   6 1477.54 62.1700  94
  -3  -7   6 1343.70 64.4544 102
  -3  -7   6 1442.39 67.9324  84
  -3  -7   6 1448.73 64.8506  87
  -3   7   6 1457.37 95.9049  17
   3  -7  -6 1382.79 80.2946  18
   3   7  -6 1499.13 86.7881  17
  -3   7   6 1487.58 97.5562  22
   3  -7  -6 1422.90 60.4527  56
   3  -7  -6 1617.35 66.8559  62
  -3  -7   6 1422.58 64.0631  67
  -3   7   6 1536.40 64.8401  54
  -3   7   6 1529.22 63.8102  42
   3   7  -6 1478.71 91.7916  15
  -3   7   6 1401.78 85.7072  15
  -3  -7   6 1556.66 99.7528  14
  -3   7   5 2301.72 124.986   6
   3  -7  -5 2245.54 127.909   2
   3  -7  -5 2438.71 92.7037   4
  -3  -7   5 2208.45 87.1381  94
  -3  -7   5 2007.35 88.9077 102
   3  -7  -5 2199.96 86.2046 101
  -3  -7   5 2175.34 90.2965  87
  -3  -7   5 2131.27 91.2132  84
  -3   7   5 2292.01 124.270  17
  -3   7   5 2237.39 121.930  22
   3  -7  -5 2222.97 108.360  18
   3   7  -5 2167.58 113.763  17
  -3  -7   5 2245.72 88.8615  67
  -3   7   5 2327.86 88.0466  69
   3  -7  -5 2277.75 91.0273  62
  -3   7   5 2403.09 90.6967  54
   3  -7  -5 2175.50 91.5081  48
  -3   7   5 2307.66 89.2493  42
   3   7  -5 2206.72 120.134  15
  -3   7   5 2114.60 113.820  15
  -3  -7   5 2213.11 124.410  14
   3   7  -4 57.1650 43.5227  15
  -3  -7   4 32.7203 47.1534  14
  -3   7   4 45.9752 35.5335  15
   3  -7  -4 84.9560 39.2647  14
   3  -7  -4 71.3429 24.8354   4
   3   7  -4 39.5631 34.0895   6
  -3   7   4 26.1069 39.9551   6
  -3  -7   4 22.3897 23.5026   5
   3  -7  -4 66.7111 51.6572   2
   3  -7  -4 11.4609 16.9927 101
  -3  -7   4 53.5881 21.5205 102
  -3  -7   4 46.2660 23.3081  87
  -3   7   4 34.5355 17.9649  78
  -3  -7   4 48.2401 25.1228  84
   3   7  -4 59.2805 34.2803  22
  -3   7   4 35.8496 40.7115  22
   3   7  -4 14.9086 38.4046  17
  -3  -7   4 46.7401 19.0429  67
  -3   7   4 31.6321 18.7830  69
   3  -7  -4 50.4288 22.3289  62
   3  -7  -4 55.2464 24.0071  48
  -3   7   4 25.1857 20.0470  42
  -3  -7   4 59.6878 24.6760  34
   3  -7  -3 70.3294 24.0120   4
  -3   7   3 71.6422 44.4325   6
  -3  -7   3 35.7496 23.6021   4
  -3  -7   3 42.6884 22.5559   5
   3   7  -3 62.0591 35.3371   6
   3  -7  -3 15.9948 47.5187   2
  -3  -7   3 4.95345 39.7502   2
  -3  -7   3 45.5605 25.0720  34
  -3  -7   3 46.0818 22.2999  87
  -3   7   3 43.0925 17.6486  78
  -3  -7   3 62.9831 23.5377  84
   3   7  -3 5.08380 38.7240  17
  -3   7   3 52.0533 45.7135  17
  -3   7   3 57.8678 40.0675  22
   3   7  -3 62.4209 36.7396  22
  -3   7   3 56.8309 19.4133  69
   3  -7  -3 71.4347 21.2873  62
   3  -7  -3 57.8756 22.1103  48
   3  -7  -3 76.0502 42.3703  14
  -3   7   3 66.2686 39.1654  15
  -3  -7   3 5.17740 42.1007  14
   3   7  -3 15.5875 39.7726  15
  -3   7   2 6671.71 260.509  15
   3  -7  -2 6268.45 258.759  14
  -3  -7   2 6704.26 260.356  14
  -3  -7   2 5707.16 226.106  84
   3  -7  -2 6344.70 226.640  87
  -3   7   2 6200.77 224.457  78
   3   7  -2 6671.86 256.756  22
  -3   7   2 6452.50 261.239  17
   3   7  -2 6668.04 261.154  17
  -3   7   2 6647.29 255.881  22
  -3  -7   2 5967.64 226.878  65
   3  -7  -2 6621.15 227.816  48
  -3  -7   2 5989.48 227.568   5
  -3   7   2 6303.21 259.346   6
  -3  -7   2 6692.30 261.705   2
   3  -7  -2 6171.05 260.393   2
   3   7  -2 6094.02 247.501   6
  -3  -7   2 6359.24 227.860   4
   3  -7  -2 6567.64 228.271   4
   3  -7  -1 1005.69 46.9095  87
  -3   7   1 885.557 43.1203  78
  -3   7   1 999.849 68.9437  22
   3   7  -1 990.921 73.6494  22
   3   7  -1 1036.20 77.5165  17
  -3   7   1 905.106 75.1538  17
   3  -7  -1 1002.86 44.9372  65
  -3  -7   1 891.923 47.2766  65
  -3   7   1 944.446 73.9567  15
   3  -7  -1 934.873 76.6035  14
  -3  -7   1 966.795 71.5448  14
  -3   7   1 991.042 76.1923   6
   3   7  -1 920.902 66.0176   6
  -3  -7   1 913.955 47.5199   4
   3  -7  -1 1151.69 80.2695   2
  -3  -7   1 927.594 48.3741   5
   3  -7  -1 1087.16 48.8401   4
  -3  -7   1 979.184 75.5173   2
  -3  -7   0 55.0950 22.8051  34
   3  -7   0 45.0416 22.2201  87
  -3   7   0 19.7541 41.0238  17
   3   7   0 85.2361 40.9440  22
  -3   7   0 19.6182 33.1489  22
   3   7   0-15.7187 41.6549  17
  -3  -7   0 31.4612 22.8207  65
   3  -7   0 102.026 47.6774  14
  -3  -7   0 25.4736 37.0092  14
  -3  -7   0 64.1531 40.8211   2
  -3  -7   0 58.2665 23.9892   4
   3  -7   0 55.6278 23.3026   4
  -3   7   0 29.8013 43.1215   6
   3   7   0 23.1436 35.2561   6
   3  -7   0 64.4593 43.5412   2
  -3  -7  -1 859.314 47.5438  34
   3  -7   1 844.909 44.6966  87
  -3   7  -1 821.270 70.5352  17
   3   7   1 941.044 73.7693  17
   3   7   1 1140.29 66.2152  20
   3   7   1 963.725 72.8835  22
  -3  -7  -1 934.582 47.3743  65
  -3   7  -1 863.037 72.1001  15
   3  -7   1 841.794 75.0208  14
  -3  -7  -1 1050.55 66.1620  14
   3  -7   1 913.226 74.0520   2
  -3  -7  -1 858.803 71.9046   2
   3  -7   1 950.474 46.0681   4
  -3   7  -1 913.850 74.7084   6
   3   7   1 920.833 64.5541   6
   3  -7   1 841.182 46.4421   5
  -3  -7  -1 919.640 47.0889   4
   3  -7   2 13.6977 24.1402   4
   3   7   2-36.4826 36.7580   6
  -3  -7  -2-17.7254 22.4095   4
   3  -7   2 34.3362 39.5028   2
  -3  -7  -2-5.08847 42.0622   2
   3  -7   2 7.65792 21.6305   5
  -3   7  -2-10.1290 42.7416   6
   3  -7   2 18.3193 18.6273 100
   3  -7   2 11.1373 22.4429  87
   3   7   2 21.6657 42.2348  22
  -3   7  -2-32.8124 37.9178  17
   3   7   2 12.2038 33.0513  20
  -3  -7  -2-1.41266 23.9170  65
   3   7   2-29.4393 39.8651  15
  -3  -7  -2 23.9483 28.0395  14
   3  -7   2 5.75855 49.9629  14
  -3   7  -2-20.4562 40.2551  15
   3  -7   2-4.19557 24.2214  34
  -3  -7  -2 5.62252 22.3603  34
   3  -7   3 78.6478 39.5605   2
  -3   7  -3 62.0608 47.0246   6
   3   7   3 92.4234 39.4360   6
   3  -7   3 85.9377 24.7993   4
  -3  -7  -3 131.946 25.2771   4
  -3  -7  -3 78.7388 48.2245   2
   3  -7   3 96.6921 24.1998   5
   3  -7   3 119.955 21.8579 100
   3  -7   3 100.295 23.7794  87
   3   7   3 126.769 38.0848  20
  -3   7  -3 53.9042 37.9144  17
   3   7   3 91.9147 42.1008  17
   3   7   3 95.6984 46.0679  22
  -3  -7  -3 159.241 26.7058  65
   3   7   3 47.8534 37.1188  15
   3   7   3 93.3562 49.7419   8
  -3   7  -3 102.464 43.2002  15
   3  -7   3 53.4416 48.9982  14
  -3   7  -3 117.612 47.3939  26
   3  -7   3 85.2104 23.5944  34
  -3  -7  -3 105.998 25.5964  34
   3  -7   4-1.29080 23.3688   4
   3  -7   4-3.90195 22.7860   5
  -3  -7  -4 6.62996 23.8784   4
  -3   7  -4 5.32994 48.3316   6
   3   7   4-26.2602 38.5536   6
   3  -7   4-9.99222 40.9474   2
  -3  -7  -4 10.8779 47.7317   2
   3  -7   4 30.4297 19.8353 100
   3  -7   4-8.59899 20.7771  94
   3  -7   4 11.7692 24.2734  87
  -3   7  -4-16.9101 35.0935  17
   3   7   4 11.6710 41.6567  22
   3   7   4-86.9490 46.2343  17
   3   7   4 28.1351 35.3245  20
  -3   7  -4 66.4106 45.6666  15
   3   7   4 23.1446 38.1011  15
   3   7   4 28.2653 50.8993   8
   3  -7   4 13.3928 20.6365  34
  -3  -7  -4-9.61208 23.5516  34
  -3   7  -4 27.4781 45.6200  26
   3  -7   5 326.660 30.5417   5
   3   7   5 246.396 48.1718   6
  -3  -7  -5 195.503 55.4192   2
  -3   7  -5 192.238 50.7025   6
   3  -7   5 285.729 29.7585   4
   3  -7   5 239.775 52.0814   2
  -3  -7  -5 292.985 30.8984   4
   3  -7   5 234.632 26.1910 100
   3  -7   5 270.751 28.2064  94
   3  -7   5 338.981 30.3315  87
   3   7   5 178.689 48.8079  17
   3   7   5 270.918 55.0318  22
   3   7   5 320.228 49.8215  20
   3   7   5 258.699 28.8264  70
   3   7   5 262.963 26.0046  66
   3   7   5 255.803 43.5010  15
  -3   7  -5 251.907 49.4153  15
   3  -7   5 324.161 28.6907  34
  -3  -7  -5 307.879 22.9671  31
  -3  -7  -5 228.590 27.5241  34
  -3   7  -5 330.809 57.7108  26
   3  -7   6 17.7957 23.0624  94
   3  -7   6 69.8504 22.7098 100
   3   7   6-37.1135 43.0795  17
   3   7   6 5.29240 38.2088  20
   3   7   6 24.6639 47.3894  22
   3  -7   6-2.70988 25.2592   4
  -3  -7  -6 5.57062 26.5819   4
  -3   7  -6 22.4487 45.6000   6
   3  -7   6-5.21312 39.6721   2
   3  -7   6 30.9687 23.7252   5
  -3  -7  -6-17.3104 49.6785   2
   3   7   6 18.9868 41.8148   6
   3   7   6 7.80160 23.1029  70
   3   7   6 22.1903 23.3248  66
  -3   7  -6 19.6127 43.9913  15
   3  -7   6 6.41379 52.5679  14
   3   7   6-29.6871 50.9187   8
   3   7   6 28.4684 31.7147  15
  -3  -7  -6 4.13326 17.9184  31
  -3  -7  -6 10.2081 20.9652  34
  -3   7  -6-11.3486 47.1050  26
   3  -7   6 1.20157 18.9208  34
   3  -7   7 1075.03 53.4162  94
   3   7   7 1021.83 48.6999  99
   3  -7   7 987.900 50.2564 100
  -3   7  -7 1110.27 90.0197  21
   3   7   7 974.449 77.2701  17
   3   7   7 1052.89 80.6237  20
   3  -7   7 1007.00 79.3626   2
  -3  -7  -7 879.653 81.9077   2
   3   7   7 979.684 74.5098   6
   3  -7   7 1083.86 52.7273   5
  -3   7  -7 803.259 79.2161   6
  -3  -7  -7 1100.63 53.1635   4
   3  -7   7 1035.89 52.3683   4
   3   7   7 1087.02 50.1305  66
   3   7   7 1072.82 51.5049  70
  -3  -7  -7 1036.65 48.6160  34
  -3  -7  -7 1052.71 48.1881  31
  -3   7  -7 970.443 82.5879  26
   3   7   7 1076.35 52.3204  33
   3   7   7 1038.64 83.9608   8
  -3   7  -7 895.733 70.8105  15
   3  -7   7 967.328 86.0996  14
   3   7   8 610.610 65.9333   8
   3  -7   8 694.883 74.9768  14
   3  -7   8 627.875 39.7822 100
   3   7   8 629.875 36.8900  99
   3  -7   8 685.797 42.1170  94
   3   7   8 705.948 63.1701  17
  -3   7  -8 528.261 69.3243  21
   3   7   8 552.382 64.6255  20
  -3   7  -8 604.233 67.0986   6
   3  -7   8 644.408 64.2488   2
   3  -7   8 705.625 40.6129   5
  -3  -7  -8 611.469 70.9829   2
   3   7   8 626.593 41.3529   3
   3   7   8 577.937 58.9546   6
  -3  -7  -8 739.319 42.9171   4
   3   7   8 687.993 39.8313  70
   3   7   8 691.115 39.2511  66
   3   7   8 707.880 40.1348  39
   3   7   8 615.006 39.9871  49
  -3   7  -8 520.482 64.1298  26
  -3  -7  -8 701.206 36.8717  31
   3   7   8 674.074 41.0920  33
  -3  -7  -8 636.016 61.1645  24
   3  -7   9 202.986 53.6318  14
  -3  -7  -9 167.162 29.1049   4
  -3  -7  -9 103.910 45.3252   2
   3  -7   9 180.522 27.1556   5
   3   7   9 160.929 28.4103   3
  -3   7  -9 178.060 50.9751  21
   3   7   9 154.366 47.3574  20
   3   7   9 176.702 50.6460  22
   3   7   9 149.846 25.7971  70
   3  -7   9 171.344 28.4487  73
   3   7   9 111.739 23.7989  66
   3  -7   9 115.450 27.5654  94
   3   7   9 122.945 26.2088  49
   3   7   9 195.691 27.1973  39
   3   7   9 162.691 25.9497  47
   3   7   9 154.354 25.6767  33
  -3  -7  -9 104.379 41.0313  24
  -3  -7  -9 180.153 23.3043  31
   3  -7  10 2493.41 102.345   5
   3   7  10 2664.10 103.127   3
  -3  -7 -10 2588.08 103.335   4
   3  -7  10 2667.70 104.245  94
   3   7  10 2762.34 101.446  98
   3   7  10 2609.88 102.684  59
   3  -7  10 2554.76 103.614  73
   3   7  10 2698.83 102.123  49
   3   7  10 2557.69 102.900  39
   3   7  10 2421.68 101.280  47
  -3  -7 -10 2557.44 100.523  31
   3   7  10 2611.79 102.612  33
   3   7  11 147.401 26.3636   3
   3  -7  11 178.708 25.2831   5
  -3  -7 -11 165.322 26.0586   4
   3   7  11 159.652 18.3981  80
   3   7  11 148.758 26.3699  89
   3  -7  11 145.213 26.9302  94
   3   7  11 116.350 21.8277  98
   3   7  11 142.605 24.4740  59
   3   7  11 168.488 23.9804  47
   3   7  11 163.875 23.9196  49
   3   7  11 165.417 26.0076  39
   3   7  11 132.383 25.1104  33
  -3  -7 -11 113.200 21.3416  31
   3   7  12 804.919 39.7699   3
   3  -7  12 640.802 37.7513   5
  -3  -7 -12 797.021 39.5518   4
   3   7  12 791.187 39.9338  89
   3   7  12 722.337 36.9295  98
   3   7  12 700.890 38.0564  59
   3   7  12 738.594 37.4519  47
  -3  -7 -12 753.551 36.7418  31
   3   7  13 731.629 35.2696  89
   3   7  13 618.235 32.3771  98
   3   7  13 729.197 33.9908  59
   3   7  13 703.480 34.9670   3
  -3  -7 -13 723.551 35.0224   4
  -3  -7 -13 643.861 32.7755  31
   3   7  14 225.144 16.9833  89
   3   7  14 197.913 15.6644  98
  -3  -7 -14 169.230 18.8447  65
  -3  -7 -14 193.442 15.5402  31
  -3  -7 -14 207.046 17.7211   4
   3   7  14 161.466 17.8000   3
  -3  -7 -15 1059.31 41.5428  65
   3  -9 -12 1.49091 10.8838  65
  -3   9  12 22.6981 11.5811  92
  -3   9  12 14.9627 11.9938  89
   3  -9 -12 16.6176 11.8100   4
  -3   9  12 7.28261 12.5249   3
   3  -9 -11 39.3245 14.3698  65
  -3   9  11 31.3013 12.3503  59
  -3   9  11 22.1740 15.4648  89
  -3   9  11 27.1124 14.5568  86
  -3   9  11 72.8640 17.0733   3
   3  -9 -11 46.7574 15.4392   4
  -3   9  10 32.7338 16.8476  33
  -3   9  10 33.6443 15.0401  59
   3  -9 -10 5.07437 15.8646  65
  -3   9  10 27.6009 17.5657  89
  -3   9  10 4.15898 18.6561  86
  -3   9  10 44.9118 17.0648  39
  -3   9  10 29.2320 12.0508  43
   3  -9 -10 21.4560 17.6699   4
  -3   9  10 6.88691 18.9365   3
  -3   9   9 44.0787 18.8561  33
   3  -9  -9 18.4407 18.3869  65
  -3   9   9 55.9829 19.0122  66
  -3   9   9 40.9126 19.0997  70
  -3   9   9 59.7381 20.5983  89
  -3   9   9 40.0303 21.4265  86
  -3   9   9 18.3031 12.1715  47
  -3   9   9 39.5194 19.1857  39
   3  -9  -9 51.9087 20.4667   4
  -3   9   9 21.9205 20.6486   3
  -3   9   8 125.585 22.5548  33
   3  -9  -8 137.986 19.1049  34
   3  -9  -8 95.5325 20.7852  65
  -3   9   8 95.9689 22.2084  70
  -3   9   8 65.6752 21.0365  66
  -3   9   8 144.428 22.1851  89
  -3   9   8 82.7866 21.6291  39
   3  -9  -8 107.515 22.3902   4
   3  -9  -7 47.7452 21.1872  34
  -3   9   7 27.9141 22.1730  70
  -3   9   7 35.6761 21.3071  66
   3  -9  -7 24.6092 19.9218  65
  -3   9   7 45.4625 21.3982  89
  -3   9   7 41.4880 25.7909  86
  -3   9   7 9.16632 15.6891  42
  -3   9   7 21.4335 17.6078  54
  -3   9   7 31.0826 17.5417  49
  -3   9   7 53.6535 22.7608  39
   3  -9  -7 62.9986 24.4195   4
   3  -9  -6 4097.28 155.865  34
  -3   9   6 4085.90 155.395  70
   3  -9  -6 4282.85 154.832  65
  -3   9   6 4051.88 154.761  66
  -3   9   6 4170.16 154.366  89
   3  -9  -6 4105.13 151.880  87
  -3   9   6 4190.42 152.253  42
  -3   9   6 4183.90 153.667  54
   3  -9  -6 4456.59 156.595   4
   3  -9  -5 387.329 31.9179  34
  -3   9   5 332.671 31.1827  70
   3  -9  -5 319.701 26.9568  65
  -3   9   5 333.880 30.8027  66
  -3  -9   5 358.211 31.4011  87
   3  -9  -5 375.715 26.3360  87
  -3   9   5 314.131 27.8388  89
  -3   9   5 330.788 25.1655  42
  -3   9   5 311.214 27.3126  54
   3  -9  -5 383.096 32.1951   4
   3  -9  -4 958.723 49.4813  34
   3  -9  -4 844.653 42.9519  65
  -3  -9   4 972.224 48.4548  87
   3  -9  -4 908.104 43.8286  87
  -3   9   4 909.876 43.7761  89
  -3   9   4 891.829 45.4578  54
  -3   9   4 833.111 42.0670  42
   3  -9  -4 963.557 48.3363   4
   3  -9  -3 2628.54 100.462  34
   3  -9  -3 2321.98 93.1287  65
  -3   9   3 2395.29 96.0830  54
  -3   9   3 2384.52 93.4704  42
   3  -9  -3 2305.53 97.7960   5
   3  -9  -3 2505.82 98.1669   4
  -3  -9   3 2388.22 97.6596   5
   3  -9  -3 2497.96 95.5460  87
  -3   9   3 2488.64 93.6209  89
   3  -9  -2 901.779 51.4660  34
   3  -9  -2 968.836 47.1701  87
  -3   9   2 958.745 44.5169  42
   3  -9  -2 880.732 49.6227   5
  -3  -9   2 976.613 49.6239   5
   3  -9  -2 953.708 48.9730   4
  -3   9   1 50.7524 46.4958  15
   3  -9  -1 170.734 25.5086  87
  -3  -9   1 136.672 28.6121  87
   3   9  -1 63.9218 44.5109  17
  -3   9   1 220.981 51.0879  17
  -3   9   1 154.926 20.2681  69
  -3   9   1 150.489 21.0975  42
  -3  -9   1 156.753 28.1877   4
   3  -9  -1 160.145 27.6767   4
   3  -9  -1 153.094 28.5756   5
  -3  -9   1 122.206 46.5547   2
   3  -9  -1 103.783 45.6265   2
  -3  -9   1 157.698 27.2551   5
  -3  -9   0 1939.38 116.838   2
  -3  -9   0 2165.46 90.3504   5
   3  -9   0 2230.97 90.2903   5
   3  -9   0 2212.69 90.1020   4
  -3  -9   0 2330.87 91.0827   4
   3  -9   0 1984.24 116.747   2
   3  -9   0 2145.29 83.6560 100
   3  -9   0 2390.78 89.9082  87
  -3  -9   0 2215.86 90.6924  87
  -3   9   0 2129.14 120.759  17
   3   9   0 2425.26 126.971  17
  -3   9   0 2127.33 85.2358  69
   3   9   0 2212.54 121.935  15
  -3  -9   0 2220.34 92.4873  34
  -3   9   0 1985.44 118.377  26
   3  -9   1 133.878 27.6468   4
   3  -9   1 154.213 45.1373   2
   3  -9   1 119.666 25.5733   5
  -3  -9  -1 128.424 27.3201   5
  -3  -9  -1 137.339 28.3984   4
   3  -9   1 125.836 17.4219 100
   3  -9   1 173.348 26.5699  87
  -3  -9  -1 163.276 26.4731  87
   3   9   1 130.201 47.4797  17
  -3  -9  -1 165.368 25.2410  65
  -3   9  -1 97.8238 50.1592  15
  -3  -9  -1 168.024 30.0655  34
   3  -9   1 119.741 28.2564  34
  -3  -9  -2 36.1573 25.0250  87
   3  -9   2 80.3408 25.8317  87
   3  -9   2 40.4997 16.5028 100
  -3  -9  -2 56.2854 24.1836  65
  -3  -9  -2 70.6672 25.0200   4
   3  -9   2 45.5985 26.0000   5
  -3  -9  -2 39.2106 26.0697   5
   3  -9   2 56.9279 23.6508   4
  -3  -9  -2 55.4729 27.3203  34
   3  -9   2 51.9420 26.3275  34
   3  -9   3 642.940 40.9599  87
  -3  -9  -3 658.925 40.2251  87
   3  -9   3 627.635 34.2859 100
   3   9   3 688.733 36.6029  66
  -3  -9  -3 654.549 40.5830  65
   3  -9   3 618.185 40.5730   5
  -3  -9  -3 724.934 40.6667   5
   3  -9   3 674.974 39.8813   4
  -3  -9  -3 689.470 41.3121   4
  -3  -9  -3 732.787 41.1040  34
   3  -9   3 631.480 39.8166  34
  -3  -9  -4 1263.48 57.7299  87
   3   9   4 1256.46 55.7884  70
   3   9   4 1229.71 54.4909  66
  -3  -9  -4 1251.24 58.2335  65
   3  -9   4 1251.34 53.4240 100
   3  -9   4 1220.62 51.5800  94
   3  -9   4 1317.27 57.8829   5
   3  -9   4 1210.05 58.6150   4
  -3  -9  -4 1270.41 58.1447   4
   3  -9   4 1178.02 56.6307  34
  -3  -9  -4 1287.60 58.3672  34
  -3  -9  -5 49.6352 23.8851  65
   3   9   5 4.49185 20.7197  70
   3   9   5 37.9816 19.5019  66
   3  -9   5 29.3391 15.2035  94
   3  -9   5 47.5109 17.8977 100
  -3  -9  -5 43.5956 21.6437  34
  -3  -9  -5 30.6496 23.4832   4
   3  -9   5 35.6994 24.2579   4
   3  -9   5 32.9867 22.0909   5
   3  -9   6 786.191 43.5234   4
   3  -9   6 926.545 44.1270   5
  -3  -9  -6 908.371 43.7698   4
  -3  -9  -6 878.099 44.9422  65
   3   9   6 758.997 40.2629  66
   3   9   6 826.188 41.8448  70
   3  -9   6 892.355 40.2462  94
   3   9   6 859.783 43.9968  39
   3   9   6 808.489 43.0970  33
   3   9   7 384.573 30.6431   3
   3  -9   7 388.847 29.0350   5
  -3  -9  -7 448.044 29.6297   4
   3  -9   7 402.257 26.7423  94
   3   9   7 396.569 27.8006  70
  -3  -9  -7 442.139 32.1718  65
   3   9   7 398.410 26.9579  66
   3   9   7 443.870 30.2312  39
   3   9   7 378.362 28.9491  49
   3   9   7 428.527 29.2115  33
   3   9   8 463.209 29.5140   3
   3  -9   8 381.625 28.3446   5
  -3  -9  -8 430.267 28.8551   4
   3   9   8 437.954 30.1871  89
  -3  -9  -8 447.554 26.4495  87
   3  -9   8 415.829 26.0589  94
  -3  -9  -8 404.563 30.7866  65
   3   9   8 394.125 25.5489  66
   3   9   8 385.577 28.8068  39
   3   9   8 397.319 28.2938  49
   3   9   8 395.254 28.1867  47
   3   9   8 426.450 28.8692  33
   3   9   9 482.237 28.4964   3
   3  -9   9 420.351 27.3186   5
  -3  -9  -9 477.375 27.9440   4
   3   9   9 413.802 28.5291  89
  -3  -9  -9 368.596 23.6757  87
   3  -9   9 441.178 25.3634  94
  -3  -9  -9 469.925 30.0988  65
   3   9   9 406.917 26.4577  49
   3   9   9 440.804 27.4035  39
   3   9   9 465.280 27.3875  47
   3   9   9 465.379 28.2876  33
   3  -9  10 171.066 17.8086   5
   3   9  10 172.937 19.0640   3
  -3  -9 -10 145.885 17.6389   4
   3   9  10 166.812 17.5309  49
   3   9  10 172.707 17.1350  47
   3   9  10 136.176 18.3549  39
   3   9  10 168.608 20.1082  89
   3   9  10 206.049 18.6136  86
   3   9  11 132.350 14.6443  59
   3   9  11 107.572 13.0385  47
  -3  -9 -11 138.025 14.4806   4
   3   9  11 118.090 14.5690   3
   3  -9  11 136.760 13.8646   5
  -3  11   6 70.2027 9.05165  66
   3 -11  -6 57.2924 10.4691   5
   3 -11  -6 83.3664 10.8292   4
  -3 -11   6 73.9109 10.9371   5
  -3  11   6 63.5242 10.0469  39
  -3  11   6 66.1044 11.1405  86
  -3  11   5 114.446 12.7426  70
  -3  11   5 88.4683 11.5397  66
   3 -11  -5 101.524 12.9287   4
  -3 -11   5 105.926 13.2943   5
   3 -11  -5 76.4518 12.9951   5
  -3  11   5 108.198 12.9054  39
  -3  11   5 108.265 13.8289  86
  -3  11   4 457.167 23.9924  70
  -3  11   4 468.834 22.9799  66
  -3 -11   4 490.487 24.1435   5
   3 -11  -4 470.426 24.1424   5
   3 -11  -4 492.881 24.2761   4
  -3  11   4 464.285 24.2418  39
  -3  11   4 456.871 23.3934  86
  -3  11   3 53.4562 13.3155  66
  -3  11   3 65.3039 14.1626  70
   3  11  -3 69.8538 10.4287  70
  -3  11   3 71.1858 14.7829  33
  -3 -11   3 48.2636 14.1868   5
   3 -11  -3 61.4291 14.5502   5
   3 -11  -3 56.7901 14.5486   4
  -3  11   3 65.5491 13.7291  86
  -3  11   2 151.679 16.9925  70
   3  11  -2 122.510 12.6488  70
  -3  11   2 137.681 15.1611  66
  -3 -11   2 160.087 17.3690   4
  -3 -11   2 138.098 16.2097   5
   3 -11  -2 146.261 16.8070   5
   3 -11  -2 156.067 16.9607   4
  -3  11   2 125.297 12.4570  54
  -3  11   2 134.268 14.0942  86
   3  11  -1 784.568 35.9448  70
  -3  11   1 892.595 38.8574  70
  -3  11   1 849.863 37.9298  66
   3 -11  -1 974.554 39.1282   4
  -3 -11   1 968.219 38.8435   5
   3 -11  -1 902.450 38.8554   5
  -3 -11   1 940.477 39.2740   4
  -3  11   1 844.783 36.1882  54
  -3 -11   1 963.232 39.3041  87
   3  11   0 509.584 24.5739  70
  -3  11   0 544.301 26.9228  66
   3 -11   0 550.714 27.5953   5
  -3 -11   0 582.330 27.5812   5
  -3 -11   0 586.839 28.1346   4
   3 -11   0 557.647 27.7793   4
  -3  11   0 549.651 25.2445  54
  -3 -11   0 523.755 27.8544  87
   3  11   0 457.451 24.1746  86
   3  11   1 40.5480 13.6751  86
  -3 -11  -1 40.0143 15.1465  87
   3  11   1 13.2389 13.0161  33
   3  11   1 48.3224 11.0031  70
  -3  11  -1 30.5086 12.8444  54
   3 -11   1 34.0382 15.2313   4
  -3 -11  -1 34.3658 15.0400   4
   3 -11   1 23.5615 14.4347   5
  -3 -11  -1 20.3732 14.0774   5
  -3 -11  -2 37.4215 14.1506  87
   3  11   2 9.16840 14.3006  86
   3  11   2 12.2133 12.9291  33
   3  11   2 26.5263 10.7854  70
  -3  11  -2 42.9355 12.9526  54
   3 -11   2 13.1388 13.9700   4
  -3 -11  -2 20.5643 13.1893   5
   3 -11   2 31.2515 14.0530   5
  -3 -11  -2 18.5133 14.5959   4
  -3 -11  -3 547.867 26.6947  87
   3  11   3 594.075 27.8416  86
   3  11   3 600.779 26.9948  33
   3  11   3 490.195 24.1162  70
  -3  11  -3 545.439 25.8086  54
   3  11   3 568.668 27.3204  39
   3 -11   3 645.382 27.6833   5
  -3 -11  -3 607.517 27.1361   5
  -3 -11  -3 588.531 27.3101   4
  -3 -11  -4 1201.32 46.3975  87
   3  11   4 1249.22 48.1951  86
   3  11   4 1219.75 46.8876  33
   3  11   4 1163.54 46.7073  59
   3  11   4 1235.76 47.4899  39
  -3  11  -4 1161.56 46.2343  54
   3  11   4 1192.93 47.3005  49
   3  11   4 1160.35 47.1671   3
   3 -11   4 1199.63 47.3046   5
  -3 -11  -4 1263.12 47.2375   4
  -3 -11  -4 1248.76 47.0357   5
  -3 -11  -5 235.609 13.1464  87
   3  11   5 226.569 16.5851  86
   3  11   5 204.803 14.0005  33
   3  11   5 191.061 14.2156  59
   3  11   5 219.545 14.4216  49
   3  11   5 232.512 15.2203  39
   3  11   5 217.647 14.8319   3
  -3 -11  -5 216.801 14.4193   5
   3 -11   5 212.354 14.6321   5
  -3 -11  -5 231.820 14.9918   4
   3  11   6 618.612 26.3200  86
  -4   0  19 9.01845 16.6054   3
  -4   0  19-6.11186 14.7842  98
   4   0 -19 2.22150 11.6102  45
   4   0 -19 9.70530 14.1035  46
   4   0 -19 28.5469 11.3400  31
  -4   0  18 1580.18 66.5745  98
  -4   0  18 1683.98 65.2713  64
   4   0 -18 1514.47 63.6615  31
  -4   0  18 1675.43 67.5443   3
  -4   0  17-6.35614 23.0959  98
  -4   0  17 22.3464 16.7313  58
  -4   0  17-34.2067 22.0707  64
   4   0 -17 12.2351 16.0031  76
   4   0 -17 3.85968 14.7565  56
  -4   0  17 14.8561 25.9204   3
   4   0 -16 152.000 22.3511  76
  -4   0  16 148.725 26.7883  64
  -4   0  16 148.574 23.1946  58
   4   0 -16 172.114 21.0604  56
  -4   0  16 151.342 30.9946   3
  -4   0  16 193.861 30.1822  98
   4   0 -15 34.2735 45.3820  19
   4   0 -15-11.6987 40.7954  18
   4   0 -15 22.2954 42.8369  27
   4   0 -15-5.98237 41.4739  24
  -4   0  15 1.23104 21.2381  58
  -4   0  15 2.86080 24.1927  64
   4   0 -15 5.82495 42.7461  11
   4   0 -15-15.8801 40.0786  12
  -4   0  15-10.4917 26.8936   3
   4   0 -14 2709.89 142.900  24
   4   0 -14 2444.50 130.719  25
   4   0 -14 2780.74 141.833  19
   4   0 -14 2755.61 142.995  18
  -4   0  14 2761.15 108.781  64
  -4   0  14 2715.18 106.275  58
  -4   0  14 2780.60 107.566  43
   4   0 -14 2470.66 139.682  11
   4   0 -14 2807.11 138.478  12
   4   0 -13-23.5665 38.9610  25
   4   0 -13-28.4241 45.5766  24
  -4   0  13 19.5488 25.5016  90
  -4   0  13 8.56672 20.9487  58
  -4   0  13 1.28744 23.2460  43
   4   0 -13-21.8099 45.4515  19
   4   0 -13-16.8242 44.1438  18
   4   0 -13 22.2900 46.4520  11
   4   0 -13 20.5948 43.6287  12
   4   0 -12 582.824 64.5994  11
   4   0 -12 543.921 58.6130  12
  -4   0  12 478.955 35.2858  90
   4   0 -12 547.975 61.5724  19
  -4   0  12 542.873 33.9700  43
   4   0 -12 435.301 52.8523  25
   4   0 -12 513.890 58.3343  24
  -4   0  11 14.9315 15.5152  89
  -4   0  11-11.6445 22.0471  90
   4   0 -11 61.6510 39.0798  19
   4   0 -11-7.77997 34.9002  25
   4   0 -11-36.8182 39.4679  24
  -4   0  11 21.0591 20.1605  43
   4   0 -11-31.8525 41.2629  11
   4   0 -11 8.43022 37.4067  12
   4   0 -10 19774.4 704.031  12
   4   0 -10 20762.5 706.832  19
  -4   0  10 18823.1 679.831  40
  -4   0  10 19284.0 679.265  43
   4   0 -10 19301.2 700.799  25
   4   0 -10 19315.9 706.656  24
  -4   0  10 20174.5 680.526  90
   4   0  -9-9.43876 35.8342  12
   4   0  -9-37.5788 29.4316  25
  -4   0   9 5.60460 22.6146  28
   4   0  -9 3.41342 37.1009  24
   4   0  -8 1230.51 55.0586  21
   4   0  -8 1302.15 74.0447  18
   4   0  -8 1198.31 65.2537  25
   4   0  -8 1305.76 71.1956  24
  -4   0   8 1140.42 58.8411  28
   4   0  -7-14.5966 35.2709  18
   4   0  -7-1.05135 16.6285  21
  -4   0   7 14.4886 24.2544  28
   4   0  -7-11.8662 28.4353  25
   4   0  -7 2.38928 30.1506  24
   4   0  -7 1.63554 13.7751   9
   4   0  -6 5066.69 184.894  21
   4   0  -6 5546.94 197.796  18
  -4   0   6 5132.41 195.759   1
   4   0  -6 5422.05 196.391  24
  -4   0   6 5315.99 191.562  28
   4   0  -6 5157.47 192.485  25
   4   0  -6 4902.19 185.932   9
   4   0  -5 1.65232 26.8233  18
  -4   0   5-9.84370 22.1417  17
   4   0  -5 23.5213 12.7790  21
  -4   0   5 1.23197 22.2480   6
  -4   0   5 25.0938 27.7879   1
   4   0  -5 14.5198 22.1593  25
  -4   0   5 12.8896 23.7069  28
   4   0  -5 12.4642 27.0387  24
   4   0  -5 6.49764 18.7327   9
   4   0  -4 88.3627 10.7231  21
   4   0  -4 92.5942 27.0378  18
   4   0  -4 66.6525 25.4920  19
  -4   0   4 77.0830 24.5636  17
  -4   0   4 69.5735 26.8717   1
  -4   0   4 91.3642 22.0968   6
   4   0  -4 125.528 20.3120  25
   4   0  -4 85.2782 25.4498  24
  -4   0   4 79.9348 26.9438  28
  -4   0   4 68.7845 17.9926  15
   4   0  -4 74.3734 20.4851   9
   4   0  -3 11.4508 22.2992  19
   4   0  -3 11.3512 24.9318  18
  -4   0   3 0.97623 23.3393  17
  -4   0   3 19.7121 22.3975   1
  -4   0   3 14.5631 17.6315   6
  -4   0   3-22.4084 25.4609  28
   4   0  -3 21.8845 21.3794  24
   4   0  -3 6.65178 13.8056  25
  -4   0   3-8.77927 18.5742  15
   4   0  -3-6.05119 22.2308   9
   4   0  -2 20118.4 692.976  19
   4   0  -2 20551.4 694.051  16
   4   0  -2 20405.0 693.450  18
  -4   0   2 20010.3 691.432   1
  -4   0   2 19907.7 689.994   6
   4   0  -2 20250.3 691.385  24
   4   0  -2 19499.7 688.265  25
   4   0  -2 20409.6 694.516  27
  -4   0   2 19998.5 692.842  15
   4   0  -2 18641.7 693.344   9
  -4   0   2 20479.1 692.677  10
   4   0  -1 4.68754 14.8336  18
  -4   0   1 5.22957 10.7575  21
   4   0  -1 30.5679 17.0629  19
  -4   0   1 17.7496 17.6402  17
  -4   0   1 7.81840 10.0968   6
  -4   0   1 6.98252 9.30658   1
  -4   0   1 21.1607 16.8543  10
   4   0  -1 18.7511 15.4270   8
   4   0  -1 6.21649 19.6601  13
   4   0  -1 5.64068 20.6347   9
   4   0  -1 0.74272 20.0738  16
   4   0  -1 5.94629 18.8144  27
   4   0  -1 29.5507 21.0130  29
   4   0  -1 15.4531 9.48365  24
   4   0   0 24491.7 860.512  16
   4   0   0 24339.9 857.851  18
   4   0   0 24687.1 859.474  19
  -4   0   0 25301.9 859.011  21
  -4   0   0 24461.0 859.291  17
  -4   0   0 24893.9 856.485  25
   4   0   0 24880.5 860.781  29
  -4   0   0 25265.2 858.886  10
   4   0   0 24932.5 860.729  13
   4   0   0 24642.0 859.788   8
  -4   0   0 24124.1 860.204  12
  -4   0   0 25388.4 860.474  11
  -4   0   0 24988.5 860.075  15
   4   0   1-16.8283 22.3846  16
   4   0   1 7.60570 18.4310  20
   4   0   1 3.23675 8.97186   1
   4   0   1-1.74115 22.0422  29
  -4   0  -1-1.83292 16.9436  25
  -4   0  -1 10.0390 17.0217  15
  -4   0  -1 12.6747 20.3092  12
   4   0   1 23.6975 23.3462   8
  -4   0  -1 8.99401 22.3995  11
   4   0   1 0.84645 22.3134  13
   4   0   1 13.2592 20.7566   9
   4   0   2 550.921 32.8204  20
   4   0   2 569.179 37.7174  16
   4   0   2 500.930 25.4867  22
  -4   0  -2 551.768 34.0583  23
   4   0   2 564.566 27.4423   1
  -4   0  -2 465.547 33.9958   7
   4   0   2 565.317 34.8676  29
  -4   0  -2 513.584 32.1802  25
   4   0   2 578.305 37.6255  13
  -4   0  -2 517.337 35.2842  11
  -4   0  -2 492.433 29.0083  15
  -4   0  -2 460.369 34.4222  12
  -4   0  -3 8.74246 29.5385  11
   4   0   3 14.4152 26.0004   8
   4   0   3 23.1014 16.3831  14
  -4   0  -3 25.0367 25.7247  12
  -4   0  -3-17.8735 15.9362  15
   4   0   3 9.08431 26.9549  13
  -4   0  -3-7.85815 27.0011  21
   4   0   3 16.3522 14.7624  22
  -4   0  -3 6.00589 24.9657  23
   4   0   3-2.23057 23.7332  20
  -4   0  -3-59.6683 31.6280   7
   4   0   3-5.35298 19.8167   1
  -4   0  -4 141234. 4733.24  11
   4   0   4 138672. 4731.70   8
   4   0   4 138573. 4725.73  14
   4   0   4 136356. 4726.03   9
  -4   0  -4 130828. 4725.00  15
  -4   0  -4 139472. 4732.52  12
   4   0   4 140552. 4731.74  20
   4   0   4 133856. 4725.58  22
  -4   0  -4 138898. 4732.18  23
  -4   0  -4 140611. 4733.59  21
   4   0   4 139750. 4730.17   1
   4   0   5 21.7277 16.9083  14
  -4   0  -5 37.9827 32.3837  11
   4   0   5 8.03387 28.9131   8
   4   0   5 21.8154 14.9553   9
  -4   0  -5-3.61400 30.9050  12
   4   0   5 17.1833 16.4964  22
  -4   0  -5-13.3437 30.8783  21
  -4   0  -5 3.51735 26.5693  23
   4   0   5 25.7686 27.4885  20
   4   0   5 1.57192 24.1374   1
   4   0   6 63026.2 2076.44  20
  -4   0  -6 62314.6 2078.00  21
   4   0   6 63056.2 2067.65  22
   4   0   6 62120.1 2075.07   1
  -4   0  -6 63160.2 2076.70  23
  -4   0  -6 60760.6 2076.64  24
   4   0   6 62813.1 2074.20   8
  -4   0  -6 63684.5 2078.91  11
   4   0   6 53388.1 2061.22   9
  -4   0  -6 63738.8 2077.81  12
   4   0   6 60955.2 2066.29  14
   4   0   7 10.5869 19.0819  22
   4   0   7-2.48387 29.3437  20
  -4   0  -7 24.3219 30.8044  23
  -4   0  -7 47.1322 32.5593  21
   4   0   7 4.73720 30.8533   1
  -4   0  -7-14.2341 35.7943  25
  -4   0  -7 2.54959 32.6967  24
  -4   0  -7 18.1063 32.8782  12
  -4   0  -7 24.6425 35.8476  11
   4   0   7-8.23303 17.9687  14
   4   0   7 2.05653 28.9841   8
   4   0   8 578.738 35.8950  22
   4   0   8 597.047 50.3998  20
  -4   0  -8 594.356 51.1848  21
   4   0   8 600.901 49.5012   1
  -4   0  -8 656.769 56.7932  25
  -4   0  -8 618.090 48.9608  23
  -4   0  -8 592.524 50.8712  24
   4   0   8 642.532 45.7811   8
  -4   0  -8 618.007 54.5289  11
  -4   0  -8 544.104 49.4395  12
  -4   0  -9 23.6248 40.3117  25
  -4   0  -9-3.61149 34.3263  24
   4   0   9-2.42665 27.3285   8
   4   0   9 3.31664 33.3885   1
   4   0   9-3.39747 31.6652  20
  -4   0  -9 3.20568 31.1455  23
  -4   0  -9 10.3055 32.8591  21
   4   0   9 11.4697 17.2507  43
  -4   0  -9 34.0299 39.7657  11
  -4   0  -9 21.1757 36.0329  12
   4   0  10 6514.70 244.130   8
  -4   0 -10 6733.59 258.827  12
  -4   0 -10 6867.87 263.516  11
   4   0  10 6353.49 232.260  98
   4   0  10 6497.08 229.946  80
   4   0  10 6346.27 231.288  82
   4   0  10 6207.66 232.498  90
   4   0  10 6670.43 256.657   1
   4   0  10 6579.74 231.719   3
  -4   0 -10 6322.02 255.362  21
   4   0  10 6905.77 258.249  20
   4   0  10 6386.18 231.288  43
  -4   0 -10 6545.80 262.825  25
  -4   0 -10 6559.78 259.606  24
  -4   0 -10 6174.22 251.512  23
   4   0  11-39.1412 41.4682   1
   4   0  11 22.9560 22.9450   3
   4   0  11 49.2323 23.3745  90
   4   0  11-6.31709 17.0879  80
   4   0  11 12.4351 20.1030  82
   4   0  11-9.97257 20.6761  98
  -4   0 -11 8.43023 36.0057  21
  -4   0 -11 4.52206 37.5392  12
  -4   0 -11 88.4193 48.3063  11
  -4   0 -11 10.2634 40.9572  25
  -4   0 -11 4.80707 40.0723  24
   4   0  12 24.0640 40.1203   1
  -4   0 -12-35.5288 48.7027   7
   4   0  12 15.1454 24.0318   3
   4   0  12 20.3918 22.3338  98
   4   0  12 17.9435 24.7237  90
   4   0  12 18.4615 21.6650  82
  -4   0 -12-13.6827 37.2201  18
  -4   0 -12-4.47477 36.0378  21
  -4   0 -12-44.3912 42.6308  12
  -4   0 -12 10.7963 45.5588  11
  -4   0 -12-22.5892 43.8259  25
  -4   0 -12 24.1723 21.1356  31
  -4   0 -12 5.34912 39.6753  24
   4   0  13-20.5310 37.2592   1
  -4   0 -13-32.2093 46.9331   7
   4   0  13-1.35222 24.7814   3
   4   0  13 10.0289 25.1227  98
   4   0  13-5.83082 24.8781  90
   4   0  13 5.15640 22.4337  82
  -4   0 -13-22.6961 35.0560  21
  -4   0 -13-4.85174 37.4696  18
   4   0  13 16.4061 25.7811  64
  -4   0 -13-5.73165 44.0497  24
  -4   0 -13-6.00207 44.5170  25
  -4   0 -13-10.0376 21.6253  31
  -4   0 -13 17.1951 45.7450  11
  -4   0 -13 57.2083 43.1720  12
  -4   0 -14-26.1150 39.3524  12
  -4   0 -14 5.79212 45.1702  11
   4   0  14 46.9632 40.3059   1
   4   0  14 12.3835 26.3948   3
  -4   0 -14 32.3840 47.1935   7
   4   0  14 12.9647 24.3995  98
   4   0  14-13.1802 25.9786  90
   4   0  14 53.7271 24.1515  82
  -4   0 -14 9.79517 36.5231  18
   4   0  14 28.7719 26.8126  64
  -4   0 -14 17.1391 23.7100  45
   4   0  14 40.6321 21.7901  55
  -4   0 -14 38.1722 22.2255  31
  -4   0 -14-5.85600 43.2106  24
  -4   0 -14 6.07700 42.1363  25
   4   0  15 9.16919 25.5131   3
   4   0  15 13.8061 25.6939  90
   4   0  15-13.0127 26.6138  64
   4   0  15 1.36078 22.9014  98
  -4   0 -15 29.4036 22.5714  45
   4   0  15 12.6671 20.5542  55
  -4   0 -15 27.9675 24.3042  46
  -4   0 -15 3.36902 20.0083  31
   4   0  16 1920.34 79.9180   3
   4   0  16 2007.78 79.9782  98
   4   0  16 2055.28 80.7365  90
   4   0  16 2005.97 81.4777  64
   4   0  16 1942.70 80.8578  58
  -4   0 -16 1961.78 79.6331  46
  -4   0 -16 1956.18 78.4372  45
  -4   0 -16 2036.94 81.2539  51
   4   0  16 1777.14 76.2812  55
  -4   0 -16 1919.82 76.4742  31
   4   0  17 10.7668 19.6255   3
   4   0  17 24.5353 19.5634  90
  -4   0 -17 17.6540 22.7689  74
   4   0  17-12.4916 19.4545  58
   4   0  17 19.9578 20.8771  64
   4   0  17 0.93679 18.6331  98
  -4   0 -17 12.1628 16.4215  45
  -4   0 -17 3.59046 17.8542  46
  -4   0 -17-31.0404 21.2298  51
  -4   0 -17 30.4870 14.3664  31
  -4   0 -18 153.670 19.6305  74
   4   0  18 161.273 18.9544  58
   4   0  18 168.001 16.0004  98
  -4   0 -18 120.622 16.1084  46
  -4   0 -18 178.532 14.7845  45
  -4   0 -18 130.078 18.8194  51
   4   0  18 131.070 16.5073   3
  -4   0 -19 7.11932 11.2222  74
  -4   0 -19 15.4488 9.46947  63
   4  -2 -19 110.473 15.9707   4
  -4   2  19 97.3458 15.9128   3
  -4  -2  19 149.760 16.8593   3
  -4   2  19 119.456 11.5626 104
  -4   2  19 140.855 15.9342  98
  -4   2  19 144.518 14.5818  64
  -4  -2  19 106.070 15.2826  73
   4   2 -19 121.782 14.3969  51
   4  -2 -19 124.821 14.1923  45
   4  -2 -19 115.477 14.0735  51
   4  -2 -19 109.686 13.3749  31
  -4   2  18 519.134 31.6866   3
  -4  -2  18 553.995 32.9984   3
   4  -2 -18 501.569 26.7508  76
  -4   2  18 610.792 32.7520  98
   4  -2 -18 551.989 27.4749  56
  -4   2  18 602.390 31.0948  64
   4   2 -18 537.145 25.7205  45
   4  -2 -18 570.667 31.0279  45
   4  -2 -18 579.380 30.5140  31
  -4  -2  17 976.335 48.5432  98
  -4   2  17 988.640 50.9084  98
  -4   2  17 1013.00 45.9343  58
   4  -2 -17 1126.18 47.6339  56
  -4   2  17 1139.61 49.9900  64
   4  -2 -17 1120.07 47.9668  76
  -4  -2  17 1047.93 52.2100   3
  -4   2  17 1085.47 51.3965   3
   4  -2 -17 1099.41 50.1403  31
   4   2 -17 997.917 44.5241  31
   4  -2 -16 6.32741 21.3574  76
   4  -2 -16 20.0231 20.4584  56
  -4  -2  16 28.4219 23.2424  64
  -4   2  16 17.4233 20.1653  58
  -4  -2  16 35.0488 19.5382  58
   4  -2 -16 17.7086 16.6275  62
  -4   2  16 26.5412 25.0188   3
  -4  -2  16 44.4490 29.8727   3
  -4  -2  16 40.0652 23.4566  98
  -4   2  16 55.9978 27.6101  98
  -4  -2  15 361.744 33.7463  98
  -4   2  15 313.902 32.6767  98
  -4  -2  15 377.837 26.2566 104
   4  -2 -15 354.978 31.3406  76
  -4   2  15 319.342 23.2003  89
   4   2 -15 380.332 58.8781  18
   4  -2 -15 347.878 55.7921  19
   4  -2 -15 317.691 27.3778  62
  -4  -2  15 324.203 27.7847  58
  -4  -2  15 342.076 32.5921  64
  -4  -2  15 358.666 28.4309  67
   4  -2 -15 291.730 30.3178  56
   4  -2 -15 288.544 55.7233  24
   4   2 -15 327.694 54.1211  24
  -4   2  15 351.121 35.1466   3
  -4  -2  15 314.502 36.7563   3
   4  -2 -14 400.033 55.0053  12
   4  -2 -14 318.141 53.3439  11
   4   2 -14 362.134 54.1379  11
  -4   2  14 283.528 33.0012   3
  -4  -2  14 244.095 25.9264 104
  -4  -2  14 318.426 31.6469  98
  -4   2  14 221.545 31.0939  98
  -4   2  14 248.098 25.0634  89
   4  -2 -14 288.776 30.4568  76
   4   2 -14 339.449 57.1360  18
   4   2 -14 328.018 48.5456  19
   4  -2 -14 197.812 54.6486  19
   4  -2 -14 175.902 51.1266  18
  -4  -2  14 278.453 28.4227  67
   4  -2 -14 270.079 27.4045  62
  -4  -2  14 344.277 29.0188  58
  -4  -2  14 271.809 29.6654  64
   4  -2 -14 334.114 25.8650  48
   4  -2 -14 186.189 52.0136  24
   4  -2 -14 346.620 48.0548  25
   4   2 -14 233.011 54.2850  24
   4  -2 -14 256.782 45.0577  27
   4  -2 -13 453.297 61.5178  12
   4   2 -13 620.550 63.9792  11
   4  -2 -13 490.888 63.7393  11
  -4  -2  13 549.921 41.0927  90
  -4   2  13 582.366 38.8656  98
  -4  -2  13 524.499 38.8416  98
  -4   2  13 557.362 33.7023  89
   4  -2 -13 539.255 61.7055  18
   4   2 -13 533.796 64.2220  18
   4   2 -13 559.410 58.2811  19
   4  -2 -13 604.808 68.0263  19
  -4  -2  13 619.105 38.2262  64
   4  -2 -13 549.133 32.9843  61
   4  -2 -13 597.769 35.3726  62
  -4  -2  13 456.287 34.8256  67
  -4  -2  13 507.845 34.5823  58
   4  -2 -13 510.863 33.5581  48
   4   2 -13 450.272 63.7420  24
   4   2 -13 482.555 55.5932  25
   4  -2 -13 419.378 63.8081  24
   4  -2 -13 439.940 54.6796  27
   4  -2 -13 572.788 59.5372  25
   4   2 -12 484.294 60.2867  11
   4  -2 -12 479.156 62.5057  11
   4  -2 -12 562.273 64.5311  12
   4   2 -12 594.729 52.8566  12
  -4   2  12 487.202 35.8362  98
  -4  -2  12 480.622 35.6262  98
  -4  -2  12 423.931 37.8414  90
  -4  -2  12 500.399 30.9984  84
  -4   2  12 515.567 32.7712  89
   4   2 -12 652.205 65.9523  18
   4   2 -12 338.078 50.5858  19
   4  -2 -12 598.004 62.3869  19
   4  -2 -12 506.246 62.4479  18
   4  -2 -12 390.421 30.1306  61
   4  -2 -12 480.782 34.0343  62
  -4  -2  12 493.907 33.9526  67
  -4  -2  12 524.200 35.2813  64
  -4  -2  12 530.110 32.3798  58
   4  -2 -12 468.424 32.0199  48
   4   2 -12 499.132 52.9318  25
   4  -2 -12 414.726 52.6757  25
   4  -2 -12 492.319 53.9040  27
   4   2 -12 565.630 60.6240  24
   4  -2 -12 424.381 61.1656  24
   4   2 -11 6154.58 242.916  11
   4  -2 -11 5719.92 241.727  11
   4  -2 -11 5430.99 240.000  12
   4   2 -11 6033.52 232.771  12
  -4  -2  11 5869.28 213.096  98
  -4  -2  11 5921.43 213.793  90
  -4   2  11 6015.82 213.587  98
  -4   2  11 5857.11 211.607  89
  -4  -2  11 5401.36 210.690  84
   4   2 -11 6136.38 237.555  19
  -4   2  11 5943.35 243.865  22
   4  -2 -11 5548.32 239.631  18
   4  -2 -11 6101.99 246.021  19
   4  -2 -11 5857.90 211.801  61
  -4  -2  11 6312.67 213.101  64
  -4  -2  11 5725.02 212.464  67
  -4  -2  11 5738.96 210.914  58
   4  -2 -11 5745.07 212.003  48
   4  -2 -11 5927.11 244.258  24
   4  -2 -11 6051.28 236.933  27
   4   2 -11 6076.62 245.474  24
   4   2 -11 6149.84 239.275  25
   4  -2 -11 5637.62 236.603  25
   4   2 -10 1257.28 70.4967  12
   4  -2 -10 1256.27 80.0953  11
   4  -2 -10 1186.61 78.0482  12
  -4   2  10 1242.38 54.8397  98
  -4  -2  10 1259.08 55.6730  98
  -4  -2  10 1083.24 54.7353 102
  -4  -2  10 1213.11 53.3572  84
  -4   2  10 1270.70 53.5695  89
  -4   2  10 1351.48 83.1240  22
  -4   2  10 1158.13 62.4935  17
   4  -2 -10 1263.74 81.7712  19
   4  -2 -10 1259.81 79.6263  18
   4   2 -10 1168.71 64.2342  21
   4  -2 -10 1236.18 53.9328  61
  -4  -2  10 1288.89 54.1491  64
  -4  -2  10 1356.90 53.2712  58
  -4   2  10 1179.73 52.4374  53
   4   2 -10 1231.45 75.2976  25
   4  -2 -10 1251.88 73.7209  27
   4   2 -10 1234.98 78.4896  24
   4  -2 -10 1132.47 73.6215  25
   4  -2 -10 1188.57 80.9349  24
  -4   2   9 174.398 39.7949   6
  -4  -2   9 137.582 23.0312   3
   4  -2  -9 173.354 39.7719  18
   4  -2  -9 199.665 42.8165  19
   4   2  -9 185.237 27.6829  21
  -4   2   9 165.952 29.3398  17
  -4   2   9 162.954 44.8632  22
  -4  -2   9 158.819 22.5243  94
  -4   2   9 167.375 19.5258  66
   4   2  -9 251.442 42.1226  24
   4  -2  -9 153.192 35.3602  27
   4  -2  -9 87.7604 35.2817  25
  -4  -2   9 229.119 40.4664  28
   4   2  -9 170.115 36.4998  25
   4  -2  -9 213.892 42.3154  24
  -4  -2   9 163.499 40.7009  14
   4  -2  -9 176.806 43.0837  12
   4   2  -9 162.263 32.6624  12
  -4   2   9 173.267 23.2637   8
   4  -2  -8 3536.03 143.605  25
  -4  -2   8 3309.34 145.326  28
   4  -2  -8 3470.32 148.473  24
   4   2  -8 3283.42 129.582  26
   4  -2  -8 3522.34 142.913  27
   4   2  -8 3545.99 142.620  25
  -4   2   8 3523.72 145.954   6
   4   2  -8 3429.25 138.621  12
  -4   2   8 3199.92 132.308   8
  -4  -2   8 3415.79 149.051  14
   4  -2  -8 3812.17 150.412  19
  -4   2   8 3255.49 138.341  17
  -4   2   8 3522.19 149.790  22
   4   2  -8 3354.65 136.066  21
   4  -2  -8 3574.76 148.019  18
   4  -2  -7 187.998 34.0183  27
   4  -2  -7 129.019 29.5153  25
  -4  -2   7 149.269 38.5937  28
   4  -2  -7 201.732 40.5840  24
  -4   2   7 109.009 35.4503   6
  -4   2   7 132.895 16.5777  15
  -4  -2   7 156.107 41.1642  14
   4   2  -7 120.054 26.2523  12
   4  -2  -7 133.310 39.6510  18
  -4   2   7 153.228 39.3643  20
   4  -2  -7 181.821 37.7489  19
  -4   2   7 113.638 28.6047  17
  -4   2   7 211.130 43.6383  22
   4   2  -7 170.803 27.7381  21
   4  -2  -6 444.053 39.6165  27
   4  -2  -6 391.326 39.6110  25
  -4  -2   6 446.120 45.3528  28
  -4   2   6 330.121 18.2358  28
   4  -2  -6 477.304 47.6482  24
  -4  -2   6 539.137 44.3359   1
  -4  -2   6 443.851 42.3184   2
  -4   2   6 360.415 41.0477   6
   4   2  -6 418.901 26.0822   9
  -4  -2   6 411.087 45.5263  14
  -4   2   6 456.145 27.9017  15
  -4   2   6 531.807 40.5170  17
  -4   2   6 457.353 42.1397  20
   4  -2  -6 394.713 44.5949  18
  -4  -2   5 2443.88 100.606  28
  -4   2   5 2180.08 78.5439  26
  -4   2   5 2162.38 81.1882  28
   4  -2  -5 2140.78 91.9055  27
   4  -2  -5 2315.20 92.9281  25
   4  -2  -5 2394.77 97.5394  24
  -4  -2   5 2302.15 94.7378   2
  -4   2   5 2409.39 96.1727   6
  -4  -2   5 2538.04 95.5479   1
  -4   2   5 2302.65 86.8122  15
   4   2  -5 1913.28 76.7959   8
  -4  -2   5 2375.30 98.8284  14
   4  -2  -5 2347.40 92.7211   9
  -4   2   5 2308.87 99.2310  22
  -4   2   5 2298.54 94.5061  17
  -4   2   5 2279.75 96.2901  20
   4  -2  -4 20.5626 25.9815  25
   4  -2  -4 12.6080 30.5018  24
   4  -2  -4-1.47764 24.7472  27
  -4   2   4 17.4513 13.7227  26
  -4  -2   4-3.19418 29.1761   2
  -4  -2   4 16.1081 28.1477   1
  -4   2   4 33.6854 31.2183   6
   4  -2  -4 17.7144 26.5197   9
  -4   2   4 35.5137 21.7617  15
  -4   2   4 34.1060 32.1624  10
  -4  -2   4 42.4711 35.2026  14
  -4   2   4 25.8299 30.8632  22
  -4   2   4 31.2316 28.6689  17
  -4   2   4 18.3435 28.8618  20
  -4  -2   3 7782.34 276.233  28
   4  -2  -3 7503.20 271.668  27
   4  -2  -3 7547.00 271.399  25
   4  -2  -3 7517.97 274.679  24
  -4  -2   3 7415.28 272.371   2
  -4  -2   3 7824.45 272.718   1
   4  -2  -3 7430.32 273.047   9
  -4   2   3 7137.17 270.250  15
  -4   2   3 7664.31 273.900  10
   4   2  -3 7519.58 263.808  19
  -4   2   3 7714.47 274.271  22
  -4   2   3 7497.77 272.049  20
  -4  -2   2 47389.1 1604.27  28
   4  -2  -2 45798.6 1597.27  29
   4  -2  -2 46444.1 1602.56  24
  -4   2   2 46008.7 1599.94   7
  -4  -2   2 47638.4 1601.01   2
  -4  -2   2 46156.1 1601.08   1
  -4  -2   2 47158.4 1603.35  14
  -4   2   2 46204.5 1601.05  15
   4  -2  -2 45901.0 1602.84   9
  -4   2   2 46590.7 1602.22  10
   4  -2  -2 46583.2 1599.92  13
  -4   2   2 45335.1 1601.80  22
  -4   2   2 46186.5 1602.39  17
   4   2  -2 45475.2 1593.81  16
   4  -2  -2 46653.6 1601.58  16
  -4   2   2 45785.4 1598.91  20
  -4  -2   1 817.025 49.4035  28
   4  -2  -1 846.619 40.4470  29
   4  -2  -1 858.171 46.8283  24
  -4  -2   1 751.930 45.3587   2
   4   2  -1 795.401 37.3788   6
  -4  -2   1 824.868 44.0542   1
  -4   2   1 733.472 44.2627   7
   4  -2  -1 733.192 50.6349   2
  -4  -2   1 919.209 46.7036  14
   4   2  -1 866.889 37.6390  13
  -4   2   1 847.260 47.4103  10
   4  -2  -1 941.297 45.5926  13
   4  -2  -1 851.122 46.8878   9
  -4   2   1 791.548 43.7237  22
  -4   2   1 881.563 47.9589  17
   4  -2  -1 848.109 46.3277  16
   4   2  -1 881.038 33.3056  16
  -4   2   1 833.179 37.3289  20
   4   2   0 1482.94 54.7933  27
   4   2   0 1466.93 60.6823  29
  -4  -2   0 1535.43 63.9996  25
  -4  -2   0 1486.96 60.9016  23
  -4  -2   0 1445.19 65.5494  28
   4  -2   0 1466.37 61.0198  29
   4  -2   0 1519.22 68.3545   2
  -4  -2   0 1400.25 65.7026   2
  -4   2   0 1541.79 67.4826   7
   4   2   0 1470.96 58.8453   6
  -4   2   0 1491.99 65.8075  15
  -4  -2   0 1601.01 63.5703  14
   4  -2   0 1454.91 63.5390  13
  -4  -2   0 1614.40 61.7423  11
  -4  -2   0 1528.98 60.2179  12
  -4   2   0 1338.65 68.0895  10
   4   2   0 1506.70 57.0894  13
   4  -2   0 1465.74 67.3192  19
   4  -2   0 1443.19 65.7019  16
   4  -2   0 1519.91 68.4628  18
  -4  -2   0 1440.40 52.8054  19
  -4   2   0 1420.58 60.5713  22
  -4   2   0 1452.04 65.4883  17
  -4  -2  -1 4078.73 152.215  28
   4  -2   1 4116.05 151.470  29
  -4  -2  -1 4240.58 152.882  23
  -4  -2  -1 4275.59 149.995  24
   4   2   1 4202.04 149.003  29
  -4  -2  -1 4389.93 154.428  25
   4  -2   1 3987.72 152.601   1
   4  -2   1 3984.84 153.039   2
  -4   2  -1 4100.13 155.183   7
   4   2   1 4237.29 149.684   6
  -4  -2  -1 4245.29 154.210   2
  -4  -2  -1 3909.27 142.465   7
   4   2   1 4229.32 147.301  13
  -4  -2  -1 4339.90 150.871  11
   4  -2   1 3996.10 151.937  13
  -4   2  -1 4042.75 153.920  15
  -4   2  -1 4180.12 149.431  11
  -4  -2  -1 4275.63 148.394  14
  -4  -2  -1 4329.12 150.871  12
  -4   2  -1 4279.15 156.018  10
   4   2   1 4003.98 155.221   8
   4  -2   1 4101.47 153.435   9
  -4   2  -1 3869.25 151.056  17
   4  -2   1 4215.45 155.840  18
   4   2   1 4221.96 156.248  20
  -4   2  -1 3975.76 146.800  22
   4  -2   1 3808.31 153.935  19
   4  -2   1 4125.15 153.047  16
  -4  -2  -2 4049.78 149.315  28
   4   2   2 4050.87 148.735  29
  -4  -2  -2 4093.66 150.338  24
  -4  -2  -2 3824.76 152.969  23
  -4  -2  -2 4181.84 154.636  25
  -4   2  -2 4125.27 154.978  26
   4  -2   2 4297.31 152.192   2
  -4   2  -2 4094.65 154.726   7
  -4  -2  -2 4182.85 144.277   7
   4   2   2 4084.26 150.517   6
   4  -2   2 3992.45 152.314   1
  -4   2  -2 4201.99 149.395  11
  -4   2  -2 4094.23 148.435  12
  -4  -2  -2 4126.41 144.038  14
  -4   2  -2 4138.49 152.922  15
   4  -2   2 4195.54 151.471   9
   4  -2   2 4138.44 153.007  13
   4   2   2 3995.00 156.101   8
[truncated: 1,723,363 more chars]
