# Supplementary material for: Crystal structure of 2-amino-5,6,7,8-tetra­hydro-7,7-dimethyl-4-(naphthalen-2-yl)-5-oxo-4H-chromene-3-carbo­nitrile
Source: Acta Crystallogr E Crystallogr Commun. 2022 May 20;78(Pt 6):638–41. doi: 10.1107/S2056989022005199 (PMC9431781; doi:10.1107/S2056989022005199)
Supplement: Supplementary file 2 [file e-78-00638-Isup2.hkl]

data_I                                                                          
_shelx_title ' elg_r5 in C2/c'                                                  
_shelx_refln_list_code          4                                               
_shelx_F_calc_maximum      407.97                                               
_exptl_crystal_F_000      1456.00                                               
_reflns_d_resolution_high  0.7893                                               
                                                                                
loop_                                                                           
 _space_group_symop_operation_xyz                                               
 'x, y, z'                                                                      
 '-x, y, -z+1/2'                                                                
 'x+1/2, y+1/2, z'                                                              
 '-x+1/2, y+1/2, -z+1/2'                                                        
 '-x, -y, -z'                                                                   
 'x, -y, z-1/2'                                                                 
 '-x+1/2, -y+1/2, -z'                                                           
 'x+1/2, -y+1/2, z-1/2'                                                         
                                                                                
_cell_length_a    25.3144                                                       
_cell_length_b     9.2576                                                       
_cell_length_c    15.6778                                                       
_cell_angle_alpha  90.000                                                       
_cell_angle_beta   97.872                                                       
_cell_angle_gamma  90.000                                                       
                                                                                
_shelx_F_squared_multiplier     1.000                                           
                                                                                
loop_                                                                           
 _refln_index_h                                                                 
 _refln_index_k                                                                 
 _refln_index_l                                                                 
 _refln_F_squared_calc                                                          
 _refln_F_squared_meas                                                          
 _refln_F_squared_sigma                                                         
 _refln_observed_status                                                         
   2   0   0      13984.07      12735.64       126.90 o                         
   4   0   0      14883.26      13079.87       125.70 o                         
   6   0   0      48221.88      45204.50       431.97 o                         
   8   0   0      22270.52      20950.73       201.65 o                         
  10   0   0       2258.18       2612.20        28.35 o                         
  12   0   0       2485.75       2311.83        27.57 o                         
  14   0   0       4577.68       4504.09        47.92 o                         
  16   0   0       2356.31       2280.16        21.79 o                         
  18   0   0       2033.08       1930.05        19.02 o                         
  20   0   0       1355.24       1296.91        14.56 o                         
  22   0   0        269.98        279.22         6.47 o                         
  24   0   0        749.09        777.96        14.62 o                         
  26   0   0         67.83         66.63         5.03 o                         
  28   0   0         10.02         23.06         4.49 o                         
  30   0   0         23.36         14.15         4.10 o                         
   1   1   0      16073.52      14785.56       123.83 o                         
   3   1   0        418.14        366.63         3.31 o                         
   5   1   0      26244.48      25441.23       182.19 o                         
   7   1   0      94373.26      89596.65       640.79 o                         
   9   1   0      18784.29      18495.36       131.17 o                         
  11   1   0       5895.92       5998.76        46.85 o                         
  13   1   0       2071.14       2065.14        18.04 o                         
  15   1   0        582.98        549.32         6.53 o                         
  17   1   0        481.58        513.14         4.68 o                         
  19   1   0        720.10        729.62         6.77 o                         
  21   1   0       3438.82       3339.85        25.42 o                         
  23   1   0         90.11         89.34         3.31 o                         
  25   1   0       1034.68       1015.88        11.08 o                         
  27   1   0        416.38        434.82         6.16 o                         
  29   1   0         52.69         52.52         2.49 o                         
  31   1   0        184.30        142.16         5.67 o                         
   0   2   0      48090.88      44088.00       437.22 o                         
   2   2   0       1488.24       1549.61        12.56 o                         
   4   2   0        735.89        782.94         6.87 o                         
   6   2   0        229.57        211.11         3.95 o                         
   8   2   0       1475.44       1282.64        10.62 o                         
  10   2   0          3.62         11.75         2.75 o                         
  12   2   0      18172.33      18733.29       140.89 o                         
  14   2   0      18007.20      17780.93       143.49 o                         
  16   2   0          7.60         10.27         2.31 o                         
  18   2   0       3019.31       3114.32        22.80 o                         
  20   2   0       4331.46       4490.82        33.22 o                         
  22   2   0          2.03          1.25         2.75 o                         
  24   2   0        336.11        347.26         6.59 o                         
  26   2   0        553.59        523.13         8.61 o                         
  28   2   0        313.82        332.03         7.57 o                         
  30   2   0         67.85         77.05         2.74 o                         
   1   3   0       2239.93       2261.17        17.45 o                         
   3   3   0         99.57         67.78         2.54 o                         
   5   3   0       1893.88       2011.94        17.15 o                         
   7   3   0        216.46        247.17         4.25 o                         
   9   3   0       4870.39       4897.34        39.02 o                         
  11   3   0       1648.15       1628.30        16.25 o                         
  13   3   0        803.05        818.63         9.82 o                         
  15   3   0          6.67         24.78         2.02 o                         
  17   3   0       4132.07       3994.45        25.19 o                         
  19   3   0       2579.93       2694.56        18.72 o                         
  21   3   0        237.62        227.92         4.01 o                         
  23   3   0        209.00        216.93         4.40 o                         
  25   3   0          0.47         12.42         3.45 o                         
  27   3   0         21.24         44.15         5.07 o                         
  29   3   0         78.21         78.96         4.35 o                         
   0   4   0       4970.22       5459.69        60.07 o                         
   2   4   0        503.50        405.37         5.60 o                         
   4   4   0          5.78          3.23         3.08 o                         
   6   4   0       1642.80       1896.31        17.49 o                         
   8   4   0       1773.67       1754.93        16.63 o                         
  10   4   0        142.75        146.92         4.79 o                         
  12   4   0         59.67         72.99         2.43 o                         
  14   4   0       3332.68       3443.31        23.57 o                         
  16   4   0        138.01        149.69         3.40 o                         
  18   4   0         12.79         17.96         2.75 o                         
  20   4   0        121.90        130.39         3.33 o                         
  22   4   0       1869.30       1796.96        18.22 o                         
  24   4   0       1302.07       1319.83        17.62 o                         
  26   4   0         91.12        116.11         5.08 o                         
  28   4   0         74.31         73.32         3.17 o                         
   1   5   0        192.45        263.11         6.03 o                         
   3   5   0       1170.42       1042.95        12.30 o                         
   5   5   0       1136.41       1156.87        13.47 o                         
   7   5   0       1455.19       1475.73        15.70 o                         
   9   5   0       1799.10       1888.35        18.61 o                         
  11   5   0        109.02        108.67         3.06 o                         
  13   5   0       1461.89       1360.39        12.27 o                         
  15   5   0        616.71        576.81         6.80 o                         
  17   5   0         41.22         42.87         3.72 o                         
  19   5   0        525.54        518.20         9.78 o                         
  21   5   0        299.09        322.84         7.53 o                         
  23   5   0        124.00        112.83         4.15 o                         
  25   5   0        123.80        109.95         5.30 o                         
  27   5   0        635.94        718.90        15.82 o                         
   0   6   0        698.09        730.11        16.41 o                         
   2   6   0       1128.46       1297.52        13.73 o                         
   4   6   0        485.04        493.21         6.89 o                         
   6   6   0        224.18        222.18         4.68 o                         
   8   6   0          1.85          9.87         2.73 o                         
  10   6   0        478.98        442.05         5.31 o                         
  12   6   0        139.94        117.84         3.61 o                         
  14   6   0         16.94         35.31         3.66 o                         
  16   6   0         22.40         24.66         4.24 o                         
  18   6   0        703.63        636.03        14.40 o                         
  20   6   0         97.99         92.80         4.31 o                         
  22   6   0        653.48        593.79         8.86 o                         
  24   6   0        499.98        452.36         8.24 o                         
  26   6   0          6.91         14.08         3.27 o                         
   1   7   0         43.18         72.86         4.43 o                         
   3   7   0         21.63         23.30         4.20 o                         
   5   7   0       1267.91       1199.76        13.27 o                         
   7   7   0          4.38          3.49         3.43 o                         
   9   7   0          7.57         15.99         3.16 o                         
  11   7   0        200.94        212.34         4.92 o                         
  13   7   0       2082.35       2047.08        22.71 o                         
  15   7   0       1008.58        908.80        14.51 o                         
  17   7   0         38.72         36.48         4.73 o                         
  19   7   0        485.15        470.40         9.79 o                         
  21   7   0          9.43          8.09         3.51 o                         
  23   7   0         77.72         87.04         6.10 o                         
  25   7   0         61.79         64.38         4.43 o                         
   0   8   0        714.91        725.42        13.07 o                         
   2   8   0         26.02         43.95         4.06 o                         
   4   8   0       1249.09       1235.28        13.22 o                         
   6   8   0          2.99         10.51         3.97 o                         
   8   8   0       2432.06       2323.78        23.64 o                         
  10   8   0        838.75        756.38        11.15 o                         
  12   8   0        101.85         99.01         4.19 o                         
  14   8   0        416.79        485.73        13.70 o                         
  16   8   0        348.30        352.13         7.61 o                         
  18   8   0        289.62        276.92         6.73 o                         
  20   8   0        197.66        200.20         6.45 o                         
  22   8   0         62.30         58.50         3.19 o                         
   1   9   0        313.17        337.08         9.13 o                         
   3   9   0       1135.52       1159.14        14.70 o                         
   5   9   0        279.31        274.62         6.28 o                         
   7   9   0        436.70        406.71         7.24 o                         
   9   9   0          4.62         13.28         3.64 o                         
  11   9   0          5.93          8.40         3.46 o                         
  13   9   0        177.42        169.92         5.71 o                         
  15   9   0          0.80          8.27         2.97 o                         
  17   9   0       1177.01       1131.58        19.79 o                         
  19   9   0         17.95         20.55         2.68 o                         
   0  10   0        269.34        280.09         9.75 o                         
   2  10   0         79.97         80.90         5.44 o                         
   4  10   0       2591.06       2634.94        41.99 o                         
   6  10   0          0.08          7.99         3.32 o                         
   8  10   0          7.02         10.41         2.92 o                         
  10  10   0         16.79         22.92         2.89 o                         
  12  10   0        262.97        263.92         5.60 o                         
  14  10   0        792.50        839.92        15.84 o                         
  16  10   0        111.89         96.46         4.99 o                         
   1  11   0          5.88          7.58         2.70 o                         
   3  11   0        282.24        284.58         5.42 o                         
   5  11   0       1095.53       1122.36        15.78 o                         
   7  11   0        469.57        488.56        11.56 o                         
   9  11   0        364.94        366.32         9.29 o                         
 -31   1   1         62.23         68.18         2.39 o                         
 -29   1   1         59.36         64.36         3.02 o                         
 -27   1   1        682.46        665.49         8.15 o                         
 -25   1   1          4.94          7.70         3.03 o                         
 -23   1   1       1968.19       1944.40        16.48 o                         
 -21   1   1       1122.96       1105.52        12.03 o                         
 -19   1   1       2920.77       2999.86        22.37 o                         
 -17   1   1       1408.24       1276.23         9.76 o                         
 -15   1   1       2727.59       2510.77        23.02 o                         
 -13   1   1       4638.33       4999.83        39.89 o                         
 -11   1   1       1786.35       1910.21        15.79 o                         
  -9   1   1      12187.95      11657.74        92.25 o                         
  -7   1   1      63455.63      59663.50       410.06 o                         
  -5   1   1      48712.73      45432.24       313.17 o                         
  -3   1   1       6098.57       5560.51        45.81 o                         
  -1   1   1       4088.94       3942.76        43.73 o                         
   1   1   1        877.42        804.89         6.99 o                         
   3   1   1          8.71         14.11         1.72 o                         
   5   1   1      25911.24      23797.74       178.11 o                         
   7   1   1       1319.13       1201.46        10.63 o                         
   9   1   1        292.76        307.35         4.40 o                         
  11   1   1        382.28        385.89         5.70 o                         
  13   1   1        217.48        154.69         4.15 o                         
  15   1   1        159.05        166.48         3.00 o                         
  17   1   1       1673.19       1743.94        11.19 o                         
  19   1   1       2659.51       2559.90        16.18 o                         
  21   1   1       4145.36       4102.55        28.85 o                         
  23   1   1         50.44         56.85         3.28 o                         
  25   1   1        530.17        531.00         6.93 o                         
  27   1   1        274.70        283.73         5.20 o                         
  29   1   1         73.30         92.55         3.74 o                         
  31   1   1         40.89         74.11         3.74 o                         
 -30   2   1          0.42          8.65         2.47 o                         
 -28   2   1        330.23        346.68         6.61 o                         
 -26   2   1          3.51          4.20         3.02 o                         
 -24   2   1          4.09         17.10         3.26 o                         
 -22   2   1        449.69        434.89         5.37 o                         
 -20   2   1          7.56         16.81         3.74 o                         
 -18   2   1       2111.83       2027.54        15.38 o                         
 -16   2   1        642.59        632.64         7.40 o                         
 -14   2   1      13100.35      13248.18       107.65 o                         
 -12   2   1       7843.51       7724.03        67.41 o                         
 -10   2   1       4760.06       4713.37        42.61 o                         
  -8   2   1      10895.08      11104.34        89.74 o                         
  -6   2   1       1783.44       1758.37        14.27 o                         
  -4   2   1        399.72        442.85         5.55 o                         
  -2   2   1      15557.15      14712.79       131.53 o                         
   0   2   1      50019.64      47762.36       397.03 o                         
   2   2   1       2866.83       2692.89        19.29 o                         
   4   2   1       2208.03       2182.43        15.12 o                         
   6   2   1         48.83         34.74         2.51 o                         
   8   2   1         19.66          3.85         2.03 o                         
  10   2   1       2232.80       2443.36        18.81 o                         
  12   2   1       1300.01       1351.42        12.75 o                         
  14   2   1        166.65        166.25         4.95 o                         
  16   2   1         73.18         55.09         2.32 o                         
  18   2   1       3219.65       3202.21        20.75 o                         
  20   2   1        490.59        473.11         4.99 o                         
  22   2   1        194.31        238.37         4.49 o                         
  24   2   1         92.31        111.71         4.57 o                         
  26   2   1        487.12        516.48         8.11 o                         
  28   2   1         23.98         20.26         3.33 o                         
  30   2   1        169.52        164.67         4.07 o                         
 -29   3   1        644.98        665.20        13.60 o                         
 -27   3   1       1621.03       1612.91        19.80 o                         
 -25   3   1       1058.28       1085.10        12.08 o                         
 -23   3   1          6.72          8.58         2.97 o                         
 -21   3   1       2543.76       2607.66        20.80 o                         
 -19   3   1         61.29         78.56         3.01 o                         
 -17   3   1       2094.43       1950.12        13.71 o                         
 -15   3   1        141.90        144.29         2.93 o                         
 -13   3   1        149.77        170.84         4.80 o                         
 -11   3   1        144.92        107.88         4.38 o                         
  -9   3   1       5740.36       5651.26        51.12 o                         
  -7   3   1       3370.65       3219.22        26.61 o                         
  -5   3   1        130.56        104.25         3.56 o                         
  -3   3   1         29.28         36.98         2.71 o                         
  -1   3   1       1730.09       1735.41        15.19 o                         
   1   3   1        104.52        109.11         2.73 o                         
   3   3   1        391.36        400.26         4.67 o                         
   5   3   1      12805.61      13141.01        95.51 o                         
   7   3   1      12687.98      13105.83        93.69 o                         
   9   3   1       4217.70       3942.68        30.61 o                         
  11   3   1       1614.67       1755.06        16.73 o                         
  13   3   1        489.75        465.75         6.44 o                         
  15   3   1        592.34        559.62         5.00 o                         
  17   3   1          2.10          3.47         2.26 o                         
  19   3   1       1020.47        987.32         9.10 o                         
  21   3   1       3836.89       3721.40        26.60 o                         
  23   3   1         86.11         76.61         3.64 o                         
  25   3   1         38.56         45.71         3.91 o                         
  27   3   1         54.56         61.90         6.16 o                         
  29   3   1         25.54         22.74         2.97 o                         
 -30   4   1        627.16        555.03        15.10 o                         
 -28   4   1         18.90         16.89         3.40 o                         
 -26   4   1       1022.33       1064.45        17.16 o                         
 -24   4   1        309.40        322.11         5.75 o                         
 -22   4   1        435.23        447.63         7.42 o                         
 -20   4   1        193.65        193.90         4.35 o                         
 -18   4   1        354.84        351.58         4.79 o                         
 -16   4   1       1094.08       1076.29         8.93 o                         
 -14   4   1        203.43        231.20         3.25 o                         
 -12   4   1         89.88        112.54         2.64 o                         
 -10   4   1       3318.76       3385.28        30.78 o                         
  -8   4   1       1500.68       1677.16        16.60 o                         
  -6   4   1        222.67        198.24         5.10 o                         
  -4   4   1        739.64        744.36         8.75 o                         
  -2   4   1        830.29        970.48         9.04 o                         
   0   4   1      12066.52      12472.99        97.14 o                         
   2   4   1          8.59         20.00         2.54 o                         
   4   4   1       1562.85       1816.88        17.79 o                         
   6   4   1       3457.89       3855.14        33.65 o                         
   8   4   1          9.74         16.57         3.38 o                         
  10   4   1          1.66         23.24         4.31 o                         
  12   4   1       4771.58       4999.21        35.20 o                         
  14   4   1       2690.28       2659.38        19.54 o                         
  16   4   1       1610.89       1530.73        12.34 o                         
  18   4   1       1080.92       1080.00         9.74 o                         
  20   4   1         28.95         33.76         3.05 o                         
  22   4   1         84.34         94.28         3.58 o                         
  24   4   1        554.74        557.19         8.70 o                         
  26   4   1        274.47        262.68        12.96 o                         
  28   4   1         54.31         54.08         3.24 o                         
 -27   5   1        129.97        143.12         4.36 o                         
 -25   5   1          9.30         11.37         3.40 o                         
 -23   5   1        698.98        718.07        11.00 o                         
 -21   5   1        189.92        203.19         7.18 o                         
 -19   5   1        259.66        252.38         5.71 o                         
 -17   5   1        903.75        793.20         8.03 o                         
 -15   5   1        331.27        313.08         4.22 o                         
 -13   5   1         38.37         56.20         2.67 o                         
 -11   5   1         94.51         83.51         2.59 o                         
  -9   5   1        345.64        384.80         6.28 o                         
  -7   5   1         51.86         71.25         3.95 o                         
  -5   5   1       2691.03       2721.56        26.84 o                         
  -3   5   1         96.51        119.20         4.59 o                         
  -1   5   1       3181.66       3386.54        34.30 o                         
   1   5   1        228.90        270.97         5.52 o                         
   3   5   1       2317.70       2426.03        25.93 o                         
   5   5   1       1008.53        988.37        12.76 o                         
   7   5   1       1583.72       1569.98        16.76 o                         
   9   5   1       1207.03       1187.15        13.38 o                         
  11   5   1        421.15        389.18         5.76 o                         
  13   5   1        117.50        109.79         3.79 o                         
  15   5   1        537.03        501.89         8.53 o                         
  17   5   1       1513.51       1413.82        14.70 o                         
  19   5   1        801.49        720.61        12.25 o                         
  21   5   1         65.05         70.16         4.20 o                         
  23   5   1       1650.57       1602.72        19.14 o                         
  25   5   1        549.27        548.76        20.06 o                         
  27   5   1          1.54          6.12         3.07 o                         
 -26   6   1       1443.60       1462.72        26.59 o                         
 -24   6   1        237.65        233.43         6.95 o                         
 -22   6   1        301.48        333.81         7.41 o                         
 -20   6   1         81.45         99.96         4.73 o                         
 -18   6   1         67.02         63.23         4.23 o                         
 -16   6   1         23.70         22.47         3.57 o                         
 -14   6   1          1.78          4.34         3.37 o                         
 -12   6   1        231.47        241.32         4.39 o                         
 -10   6   1        365.57        357.51         6.52 o                         
  -8   6   1       1112.22       1139.92         9.87 o                         
  -6   6   1          1.68          6.54         2.50 o                         
  -4   6   1        875.72        887.52         9.22 o                         
  -2   6   1       2468.51       2523.12        24.16 o                         
   0   6   1        587.10        618.26         8.95 o                         
   2   6   1       2214.68       2349.59        22.80 o                         
   4   6   1       5367.50       5278.60        47.37 o                         
   6   6   1        104.78        117.23         3.48 o                         
   8   6   1       1137.10       1137.15        11.34 o                         
  10   6   1        937.93        844.24        10.26 o                         
  12   6   1          0.89          0.64         3.35 o                         
  14   6   1          9.86         24.49         3.68 o                         
  16   6   1        986.33        887.10        11.30 o                         
  18   6   1        271.35        258.59         9.75 o                         
  20   6   1          8.90         10.96         4.21 o                         
  22   6   1        164.48        162.33         4.24 o                         
  24   6   1         41.74         46.68         5.83 o                         
  26   6   1        401.57        386.80         9.24 o                         
 -25   7   1         16.65          6.35         3.01 o                         
 -23   7   1         74.03         84.60         6.77 o                         
 -21   7   1          5.48          7.55         3.56 o                         
 -19   7   1        225.43        200.49         6.17 o                         
 -17   7   1       1000.11        951.36        15.06 o                         
 -15   7   1        361.33        372.93        10.47 o                         
 -13   7   1        278.51        277.07         7.64 o                         
 -11   7   1         50.54         46.87         3.33 o                         
  -9   7   1        245.82        234.23         4.28 o                         
  -7   7   1        568.45        609.11        12.12 o                         
  -5   7   1        376.91        385.59         6.21 o                         
  -3   7   1        476.58        511.79         7.28 o                         
  -1   7   1        452.91        476.01         8.11 o                         
   1   7   1       1170.84       1133.43        12.93 o                         
   3   7   1        546.99        483.33         7.60 o                         
   5   7   1         23.42         33.76         3.87 o                         
   7   7   1        427.26        492.16         7.04 o                         
   9   7   1        571.68        490.27         9.15 o                         
  11   7   1        837.11        755.81        10.32 o                         
  13   7   1         38.14         44.40         4.28 o                         
  15   7   1        831.56        775.75        17.34 o                         
  17   7   1        726.90        764.23        12.50 o                         
  19   7   1         74.60         59.93         3.74 o                         
  21   7   1          2.27          6.22         2.97 o                         
  23   7   1          5.19         11.25         2.42 o                         
  25   7   1        149.34        166.16         6.71 o                         
 -22   8   1         27.79         30.83         3.90 o                         
 -20   8   1        147.61        137.06         4.33 o                         
 -18   8   1         72.23         59.63         3.78 o                         
 -16   8   1         29.74         29.30         4.06 o                         
 -14   8   1         18.28         40.47         4.41 o                         
 -12   8   1        399.57        373.59         6.26 o                         
 -10   8   1       1600.65       1558.64        17.41 o                         
  -8   8   1       1610.56       1638.39        16.79 o                         
  -6   8   1        332.36        306.85         6.36 o                         
  -4   8   1        211.89        202.40         5.21 o                         
  -2   8   1        507.09        474.78        10.37 o                         
   0   8   1        451.53        402.38         6.59 o                         
   2   8   1         70.87         56.05         3.84 o                         
   4   8   1        299.79        310.56         5.68 o                         
   6   8   1          0.19          5.45         3.53 o                         
   8   8   1        167.51        206.62         5.70 o                         
  10   8   1         11.67          3.86         3.69 o                         
  12   8   1         11.27         17.96         3.26 o                         
  14   8   1        323.60        307.31        11.85 o                         
  16   8   1         81.93         78.49         4.61 o                         
  18   8   1         63.61         70.31         4.23 o                         
  20   8   1         62.36         49.29         3.19 o                         
  22   8   1        518.61        454.78        14.30 o                         
 -19   9   1          0.47          6.63         2.53 o                         
 -17   9   1         19.52         15.81         2.98 o                         
 -15   9   1       1045.87       1058.30        15.55 o                         
 -13   9   1         55.56         60.36         4.63 o                         
 -11   9   1         22.01         30.31         3.51 o                         
  -9   9   1        173.19        181.95         4.63 o                         
  -7   9   1        399.44        459.14         7.04 o                         
  -5   9   1       2758.99       2830.07        34.27 o                         
  -3   9   1         89.50         79.07         4.66 o                         
  -1   9   1          3.43          3.97         4.36 o                         
   1   9   1        290.86        255.02         6.43 o                         
   3   9   1         88.72         75.41         4.07 o                         
   5   9   1        436.18        490.14         8.24 o                         
   7   9   1         28.10         37.27         3.57 o                         
   9   9   1          5.35         11.50         3.64 o                         
  11   9   1        253.87        241.14         5.36 o                         
  13   9   1          3.51         11.10         3.94 o                         
  15   9   1       1424.47       1394.35        13.99 o                         
  17   9   1         85.49         59.74         2.98 o                         
  19   9   1         47.06         26.96         2.65 o                         
 -16  10   1         28.31         25.04         2.82 o                         
 -14  10   1        258.04        283.10         5.02 o                         
 -12  10   1         16.10         27.44         2.88 o                         
 -10  10   1        240.71        267.25         5.14 o                         
  -8  10   1        339.06        382.24         6.33 o                         
  -6  10   1        928.18        908.43        12.81 o                         
  -4  10   1        666.61        649.96         9.42 o                         
  -2  10   1         68.29         67.36         4.44 o                         
   0  10   1         26.41         34.06         4.29 o                         
   2  10   1         61.52         66.11         4.51 o                         
   4  10   1        477.57        476.67        10.04 o                         
   6  10   1          1.41          3.90         3.08 o                         
   8  10   1        226.23        231.85         5.11 o                         
  10  10   1        198.01        207.03         4.40 o                         
  12  10   1        313.04        299.77         5.13 o                         
  14  10   1        439.59        378.94        10.14 o                         
  16  10   1         94.44         84.89         6.07 o                         
  -9  11   1          1.29          5.81         2.80 o                         
  -7  11   1        322.96        355.93         6.60 o                         
  -5  11   1        219.93        203.78         4.76 o                         
  -3  11   1        414.76        476.20         9.85 o                         
  -1  11   1         59.27         78.27         3.08 o                         
   1  11   1        154.66        127.10         5.16 o                         
   3  11   1         21.18         17.36         2.39 o                         
   5  11   1        251.91        267.68         5.30 o                         
   7  11   1         43.81         34.15         2.63 o                         
   9  11   1          1.08          4.59         3.16 o                         
 -30   0   2        213.42        186.58         4.94 o                         
 -28   0   2        682.46        643.36        11.13 o                         
 -26   0   2         20.20         29.76         5.17 o                         
 -24   0   2        454.66        433.01         8.43 o                         
 -22   0   2      10420.04      10225.21       110.54 o                         
 -20   0   2       1233.32       1087.21        14.39 o                         
 -18   0   2        141.19        164.80         4.40 o                         
 -16   0   2        480.57        491.86         9.37 o                         
 -14   0   2       1347.32       1223.10        16.60 o                         
 -12   0   2        925.56        947.21        12.25 o                         
 -10   0   2       1147.70       1151.86        13.88 o                         
  -8   0   2       1474.51       1453.55        14.94 o                         
  -6   0   2       7928.93       7227.75        67.43 o                         
  -4   0   2      11714.45      10565.87       110.06 o                         
  -2   0   2       2938.15       2717.06        36.06 o                         
   0   0   2       4420.53       3846.63        44.76 o                         
   2   0   2     166440.36     147731.09      1601.93 o                         
   4   0   2        250.04        278.43         5.70 o                         
   6   0   2        221.71        141.71         4.53 o                         
   8   0   2        754.26        703.57         9.30 o                         
  10   0   2       8885.51       9171.19        90.32 o                         
  12   0   2       1012.04       1193.47        17.25 o                         
  14   0   2          0.09         11.57         4.72 o                         
  16   0   2        632.76        715.08         7.30 o                         
  18   0   2         28.62         42.41         2.92 o                         
  20   0   2          0.40          0.92         3.29 o                         
  22   0   2       1022.46       1022.64        14.06 o                         
  24   0   2        263.37        289.88         8.77 o                         
  26   0   2        521.94        519.95        10.09 o                         
  28   0   2        408.95        449.12        17.50 o                         
  30   0   2        760.53        796.21        30.42 o                         
 -31   1   2        313.80        301.00         5.10 o                         
 -29   1   2        989.85        961.68        11.44 o                         
 -27   1   2         72.79         67.74         3.57 o                         
 -25   1   2        668.79        671.68         7.69 o                         
 -23   1   2         36.17         31.77         3.44 o                         
 -21   1   2       1356.17       1331.73        13.13 o                         
 -19   1   2       1425.87       1326.12        12.00 o                         
 -17   1   2        644.84        693.33         7.17 o                         
 -15   1   2       2389.05       2377.33        21.35 o                         
 -13   1   2        139.51        152.49         3.98 o                         
 -11   1   2       9337.05       9477.39        76.55 o                         
  -9   1   2          5.66          7.40         2.53 o                         
  -7   1   2       5205.71       5076.30        36.70 o                         
  -5   1   2       9483.45       8992.57        73.97 o                         
  -3   1   2      13286.48      12997.57       115.91 o                         
  -1   1   2       1419.42       1235.81        13.92 o                         
   1   1   2        295.61        271.21         3.92 o                         
   3   1   2       3029.16       2866.05        22.99 o                         
   5   1   2        432.65        337.14         5.26 o                         
   7   1   2       3211.89       3073.17        26.36 o                         
   9   1   2         49.58         56.21         2.76 o                         
  11   1   2        889.06        996.82        10.00 o                         
  13   1   2        822.39        795.53         8.95 o                         
  15   1   2        788.08        772.26         5.82 o                         
  17   1   2        133.60        127.99         2.33 o                         
  19   1   2        369.74        384.07         4.02 o                         
  21   1   2        385.16        361.00         4.16 o                         
  23   1   2          8.66          7.56         2.50 o                         
  25   1   2         33.86         29.17         3.50 o                         
  27   1   2         74.82         77.77         3.84 o                         
  29   1   2          0.80          5.14         3.46 o                         
  31   1   2         25.46         32.28         3.48 o                         
 -30   2   2         23.22         22.02         3.61 o                         
 -28   2   2         21.93         25.30         4.79 o                         
 -26   2   2        281.63        282.39         4.93 o                         
 -24   2   2       1236.30       1224.40        13.74 o                         
 -22   2   2        276.00        233.39         4.17 o                         
 -20   2   2        203.01        188.53         4.02 o                         
 -18   2   2       1325.76       1412.82        11.76 o                         
 -16   2   2        277.11        312.83         4.16 o                         
 -14   2   2       3433.18       3153.82        28.87 o                         
 -12   2   2      16999.75      17051.62       144.53 o                         
 -10   2   2      10226.93      11027.83        86.09 o                         
  -8   2   2          5.19         10.10         2.72 o                         
  -6   2   2       2910.57       2711.98        21.69 o                         
  -4   2   2      25245.92      24434.82       211.04 o                         
  -2   2   2      22371.01      21460.23       214.33 o                         
   0   2   2       2414.85       2264.15        22.33 o                         
   2   2   2       1618.76       1728.30        14.86 o                         
   4   2   2       2161.90       2146.34        15.07 o                         
   6   2   2         27.48         34.32         2.67 o                         
   8   2   2        673.49        600.26         6.61 o                         
  10   2   2       3979.93       3931.39        29.64 o                         
  12   2   2        101.17        126.28         4.07 o                         
  14   2   2        912.23        932.13         7.49 o                         
  16   2   2       2473.78       2328.23        15.75 o                         
  18   2   2        178.55        192.81         3.17 o                         
  20   2   2       2065.00       2057.44        14.26 o                         
  22   2   2          0.66          5.12         2.61 o                         
  24   2   2         65.48         56.91         3.47 o                         
  26   2   2        110.95        106.02         4.65 o                         
  28   2   2          6.07         10.00         3.33 o                         
  30   2   2          0.92          3.88         3.48 o                         
 -29   3   2          9.01         14.32         4.01 o                         
 -27   3   2         20.97         31.25         3.12 o                         
 -25   3   2        111.77        119.61         3.79 o                         
 -23   3   2         24.90         17.50         2.82 o                         
 -21   3   2       3132.38       3182.88        23.95 o                         
 -19   3   2       2787.64       2880.20        21.48 o                         
 -17   3   2       2213.30       2198.29        16.54 o                         
 -15   3   2        158.03        174.02         3.09 o                         
 -13   3   2       5234.31       5616.20        49.84 o                         
 -11   3   2       2966.07       3327.79        31.61 o                         
  -9   3   2        255.38        290.09         5.09 o                         
  -7   3   2        840.28        818.71         8.07 o                         
  -5   3   2       2074.05       2109.11        18.53 o                         
  -3   3   2       5321.20       5143.29        42.79 o                         
  -1   3   2        966.21       1062.07        11.61 o                         
   1   3   2        505.55        496.99         5.73 o                         
   3   3   2       2120.16       2004.47        17.04 o                         
   5   3   2         91.25        130.79         3.17 o                         
   7   3   2       1164.74       1194.86        11.07 o                         
   9   3   2        234.83        235.94         4.21 o                         
  11   3   2       7697.42       8008.10        60.05 o                         
  13   3   2       4298.28       4470.51        32.49 o                         
  15   3   2       1615.27       1671.05        12.74 o                         
  17   3   2        585.87        529.67         5.25 o                         
  19   3   2       5425.24       5410.57        34.76 o                         
  21   3   2        526.56        478.64         7.84 o                         
  23   3   2        613.52        580.24        10.32 o                         
  25   3   2       2165.02       2259.18        33.85 o                         
  27   3   2         88.14         98.67         4.38 o                         
  29   3   2        238.78        225.21         4.84 o                         
 -30   4   2          1.21          5.39         2.68 o                         
 -28   4   2        141.58        108.00         4.70 o                         
 -26   4   2        838.20        833.42        12.91 o                         
 -24   4   2         73.73         87.72         3.95 o                         
 -22   4   2        660.47        621.78         6.63 o                         
 -20   4   2          6.91          5.78         2.91 o                         
 -18   4   2         31.97         26.19         2.56 o                         
 -16   4   2         91.26         89.19         2.69 o                         
 -14   4   2       3369.30       3500.38        24.20 o                         
 -12   4   2        516.02        530.49         5.24 o                         
 -10   4   2        304.12        395.57         6.64 o                         
  -8   4   2        918.76        949.27        10.80 o                         
  -6   4   2         58.48         73.51         3.69 o                         
  -4   4   2        305.54        315.58         5.21 o                         
  -2   4   2        173.82        156.21         3.72 o                         
   0   4   2      24522.60      25327.30       219.49 o                         
   2   4   2       1651.67       1851.15        16.93 o                         
   4   4   2      10948.27      11194.81        90.34 o                         
   6   4   2       5588.48       5865.00        47.07 o                         
   8   4   2       9531.07       9846.02        82.58 o                         
  10   4   2         24.42         27.23         3.48 o                         
  12   4   2       1316.06       1351.30        11.72 o                         
  14   4   2        317.34        327.02         4.41 o                         
  16   4   2        826.91        715.81         6.75 o                         
  18   4   2       4186.80       4180.46        28.96 o                         
  20   4   2        179.52        169.60         4.20 o                         
  22   4   2        258.23        247.27         5.35 o                         
  24   4   2        148.84        171.14         5.26 o                         
  26   4   2        184.68        167.38         7.52 o                         
  28   4   2        110.29        104.63         3.47 o                         
 -27   5   2          1.16          3.35         3.92 o                         
 -25   5   2         42.03         51.07         3.67 o                         
 -23   5   2         44.07         52.72         4.35 o                         
 -21   5   2          0.59          7.02         3.56 o                         
 -19   5   2         19.83         22.80         2.82 o                         
 -17   5   2        546.20        540.70         5.99 o                         
 -15   5   2         96.69         84.67         3.09 o                         
 -13   5   2        226.06        252.33         3.76 o                         
 -11   5   2       1156.84       1127.17         9.84 o                         
  -9   5   2       1377.76       1461.91        12.92 o                         
  -7   5   2      10954.58      10752.54        90.00 o                         
  -5   5   2        831.19        792.34        10.22 o                         
  -3   5   2       2722.79       2795.36        25.68 o                         
  -1   5   2       6111.58       6284.01        51.94 o                         
   1   5   2       5455.70       5547.29        50.56 o                         
   3   5   2         53.11         91.28         4.41 o                         
   5   5   2       2255.68       2339.63        22.92 o                         
   7   5   2       5275.87       5368.97        50.03 o                         
   9   5   2          5.13         13.55         4.40 o                         
  11   5   2        112.00         86.05         3.77 o                         
  13   5   2        289.57        314.28         5.48 o                         
  15   5   2        313.84        262.40         4.44 o                         
  17   5   2         85.26         84.07         4.44 o                         
  19   5   2        766.60        764.53        13.20 o                         
  21   5   2          0.34          2.48         4.31 o                         
  23   5   2        536.54        531.30         7.38 o                         
  25   5   2        449.82        464.94         8.68 o                         
  27   5   2        379.01        336.11        11.72 o                         
 -26   6   2        507.11        576.31        11.41 o                         
 -24   6   2          1.53          9.82         6.27 o                         
 -22   6   2        810.55        817.64        15.02 o                         
 -20   6   2         74.66         77.91         4.04 o                         
 -18   6   2         60.50         38.34         3.45 o                         
 -16   6   2        244.52        210.77         4.90 o                         
 -14   6   2         71.53         83.30         3.92 o                         
 -12   6   2        354.42        351.74         4.71 o                         
 -10   6   2         73.17         76.74         2.85 o                         
  -8   6   2        954.86        947.31         8.38 o                         
  -6   6   2        758.49        754.20         6.68 o                         
  -4   6   2        501.64        460.38         5.24 o                         
  -2   6   2         79.94         74.09         3.60 o                         
   0   6   2        275.03        260.36         4.86 o                         
   2   6   2        638.19        630.97         8.06 o                         
   4   6   2       3025.13       3144.64        31.17 o                         
   6   6   2          0.07          6.53         2.99 o                         
   8   6   2        102.86        107.31         3.62 o                         
  10   6   2        164.04        203.42         5.27 o                         
  12   6   2        220.02        256.25         6.04 o                         
  14   6   2       2222.68       2183.33        20.62 o                         
  16   6   2         32.56         27.22         3.48 o                         
  18   6   2        852.35        798.96        11.02 o                         
  20   6   2        156.94        145.89         4.87 o                         
  22   6   2        441.11        428.38         7.53 o                         
  24   6   2        285.38        249.70         6.02 o                         
  26   6   2          0.75          6.00         3.16 o                         
 -25   7   2         41.84         37.64         3.46 o                         
 -23   7   2         60.09         68.16         4.06 o                         
 -21   7   2         28.89         28.50         3.99 o                         
 -19   7   2        225.71        211.46         6.96 o                         
 -17   7   2         41.98         42.60         4.05 o                         
 -15   7   2        317.08        323.30         6.77 o                         
 -13   7   2        548.84        542.92         8.40 o                         
 -11   7   2        115.90        122.78         3.27 o                         
  -9   7   2       1758.27       1688.00        17.24 o                         
  -7   7   2       3024.41       2912.67        23.90 o                         
  -5   7   2         10.56         20.77         3.21 o                         
  -3   7   2       3403.39       3357.76        30.48 o                         
  -1   7   2       1349.83       1421.30        15.97 o                         
   1   7   2         13.37         21.46         3.32 o                         
   3   7   2          0.31          0.73         3.42 o                         
   5   7   2       1069.84       1188.82        13.07 o                         
   7   7   2         19.49         32.47         3.52 o                         
   9   7   2       1119.09       1059.20        12.37 o                         
  11   7   2       3683.75       3307.89        28.23 o                         
  13   7   2        998.71        967.17        13.47 o                         
  15   7   2       3449.81       3288.74        38.23 o                         
  17   7   2        562.43        507.69         8.61 o                         
  19   7   2        100.29        143.43         4.83 o                         
  21   7   2        740.57        707.92        10.96 o                         
  23   7   2        365.36        334.36         6.40 o                         
 -22   8   2         53.11         55.33         3.78 o                         
 -20   8   2         99.34         84.51         3.56 o                         
 -18   8   2         39.62         33.06         4.42 o                         
 -16   8   2       2359.24       2369.07        34.42 o                         
 -14   8   2        827.41        797.13        12.84 o                         
 -12   8   2        105.28        115.12         3.58 o                         
 -10   8   2        353.83        361.09         5.74 o                         
  -8   8   2       2270.71       2286.02        21.83 o                         
  -6   8   2        590.86        596.32        10.61 o                         
  -4   8   2        715.22        756.79         9.67 o                         
  -2   8   2        874.56        869.97        10.63 o                         
   0   8   2       2544.03       2458.29        22.44 o                         
   2   8   2        207.42        248.11         6.08 o                         
   4   8   2       1493.96       1237.00        13.10 o                         
   6   8   2       1478.84       1439.35        18.25 o                         
   8   8   2         96.29         72.63         3.70 o                         
  10   8   2        550.26        452.20         6.95 o                         
  12   8   2          0.59          6.67         3.74 o                         
  14   8   2       1888.98       1883.77        34.88 o                         
  16   8   2       1880.25       1822.78        25.40 o                         
  18   8   2       1429.09       1399.26        17.36 o                         
  20   8   2        226.06        228.80         4.79 o                         
  22   8   2        107.75         74.14         3.64 o                         
 -19   9   2          2.83          2.81         2.47 o                         
 -17   9   2        481.78        488.09         9.57 o                         
 -15   9   2         86.41        110.02         5.27 o                         
 -13   9   2        226.89        237.74         7.60 o                         
 -11   9   2          3.27          7.02         2.95 o                         
  -9   9   2         27.86         27.99         3.41 o                         
  -7   9   2       1183.85       1246.85        17.10 o                         
  -5   9   2        682.56        699.37        10.83 o                         
  -3   9   2        538.00        497.28        10.42 o                         
  -1   9   2        519.57        473.17         7.73 o                         
   1   9   2         49.97         69.42         4.45 o                         
   3   9   2          7.50         27.83         3.98 o                         
   5   9   2       3316.05       3242.22        35.25 o                         
   7   9   2       1955.35       1933.52        21.73 o                         
   9   9   2         29.84         34.56         3.47 o                         
  11   9   2        430.67        408.34         6.54 o                         
  13   9   2        613.53        569.09        12.68 o                         
  15   9   2        273.37        252.07         4.66 o                         
  17   9   2         17.77         15.43         2.55 o                         
  19   9   2        393.84        340.00         5.87 o                         
 -16  10   2        566.39        520.23        19.10 o                         
 -14  10   2        630.83        670.57        13.12 o                         
 -12  10   2        259.69        284.40         5.54 o                         
 -10  10   2         10.27         15.75         2.87 o                         
  -8  10   2          8.92          9.73         2.99 o                         
  -6  10   2        304.72        307.34         5.71 o                         
  -4  10   2          1.10         10.53         3.45 o                         
  -2  10   2       2034.73       2047.96        31.01 o                         
   0  10   2       1134.90       1201.39        16.65 o                         
   2  10   2         67.13         74.49         4.03 o                         
   4  10   2        955.12       1029.51        17.63 o                         
   6  10   2         10.30          8.12         2.83 o                         
   8  10   2        205.18        183.73         3.66 o                         
  10  10   2          2.55         11.95         2.88 o                         
  12  10   2        570.16        537.30        12.98 o                         
  14  10   2        207.62        207.57         4.35 o                         
  -9  11   2         65.71         43.80         3.51 o                         
  -7  11   2        956.72        979.41        24.28 o                         
  -5  11   2         15.80         26.35         2.36 o                         
  -3  11   2         77.07         73.56         2.65 o                         
  -1  11   2         19.16         16.01         3.37 o                         
   1  11   2          7.19         12.37         2.39 o                         
   3  11   2          5.56         12.62         2.33 o                         
   5  11   2        656.27        661.87        12.31 o                         
   7  11   2        621.16        614.44        19.25 o                         
   9  11   2        163.53        159.24         6.19 o                         
 -31   1   3        341.86        314.61         5.67 o                         
 -29   1   3        138.90        162.87         3.98 o                         
 -27   1   3        489.42        455.16         6.18 o                         
 -25   1   3        141.43        116.32         3.73 o                         
 -23   1   3        549.36        590.81         7.77 o                         
 -21   1   3      11269.22      11136.60        82.97 o                         
 -19   1   3        730.02        671.16         7.17 o                         
 -17   1   3          4.35          5.82         2.31 o                         
 -15   1   3       1208.06       1160.77        13.55 o                         
 -13   1   3       4782.25       5040.87        41.30 o                         
 -11   1   3       4485.56       4760.01        34.99 o                         
  -9   1   3         35.86         59.64         2.19 o                         
  -7   1   3       2774.54       2707.32        21.71 o                         
  -5   1   3       9665.14       9411.54        94.53 o                         
  -3   1   3      40031.06      38755.37       327.76 o                         
  -1   1   3      55212.71      51400.44       533.63 o                         
   1   1   3      16271.12      16048.11       127.55 o                         
   3   1   3       6297.83       6161.96        50.78 o                         
   5   1   3       1985.02       1936.81        15.92 o                         
   7   1   3        940.75        778.05         8.89 o                         
   9   1   3        882.38       1083.26         9.83 o                         
  11   1   3       8342.78       9000.08        63.67 o                         
  13   1   3       1055.57        937.46        10.27 o                         
  15   1   3        327.90        308.39         3.12 o                         
  17   1   3         28.03         41.88         2.15 o                         
  19   1   3        780.65        738.30         6.14 o                         
  21   1   3        202.36        169.43         3.28 o                         
  23   1   3        426.49        419.64         8.03 o                         
  25   1   3        155.28        175.73         4.89 o                         
  27   1   3         98.79         97.56         4.08 o                         
  29   1   3         64.78         76.37         4.45 o                         
 -30   2   3        961.71       1024.71        13.68 o                         
 -28   2   3        884.06        829.65         9.20 o                         
 -26   2   3         64.84         58.82         2.97 o                         
 -24   2   3          4.73         15.18         3.33 o                         
 -22   2   3       1310.57       1396.70        14.11 o                         
 -20   2   3        240.11        248.49         4.12 o                         
 -18   2   3        373.28        451.37         4.99 o                         
 -16   2   3        755.88        799.57         7.00 o                         
 -14   2   3         44.80         42.50         4.09 o                         
 -12   2   3       3751.75       3671.40        30.62 o                         
 -10   2   3       6922.60       7140.49        52.58 o                         
  -8   2   3          9.64         15.62         2.72 o                         
  -6   2   3       4511.97       4360.10        35.87 o                         
  -4   2   3       3912.32       3980.50        41.43 o                         
  -2   2   3      10566.38      10230.88       103.28 o                         
   0   2   3      19907.91      19475.36       174.08 o                         
   2   2   3       1240.68       1162.43        10.28 o                         
   4   2   3      13067.98      12330.40        91.62 o                         
   6   2   3       4229.75       4211.71        29.66 o                         
   8   2   3       1483.17       1479.71        12.23 o                         
  10   2   3       2890.14       3069.91        22.80 o                         
  12   2   3        127.15        108.68         4.11 o                         
  14   2   3        345.48        374.78         4.51 o                         
  16   2   3        209.14        203.07         2.87 o                         
  18   2   3        249.12        256.24         3.56 o                         
  20   2   3       1519.69       1414.76        12.16 o                         
  22   2   3          5.68         11.96         2.89 o                         
  24   2   3        108.23         91.45         3.97 o                         
  26   2   3         74.43         78.36         4.19 o                         
  28   2   3          7.39          8.55         3.14 o                         
 -29   3   3        621.54        652.00        13.12 o                         
 -27   3   3          0.62          3.60         2.81 o                         
 -25   3   3       1000.69       1016.40        10.90 o                         
 -23   3   3        762.67        831.36         9.93 o                         
 -21   3   3        163.00        144.56         4.02 o                         
 -19   3   3        655.99        712.87         7.06 o                         
 -17   3   3       3679.52       3743.64        26.18 o                         
 -15   3   3        186.56        157.53         3.13 o                         
 -13   3   3         25.97         39.63         2.88 o                         
 -11   3   3        612.50        673.68         7.94 o                         
  -9   3   3         21.00         17.84         3.05 o                         
  -7   3   3       2400.45       2342.84        19.74 o                         
  -5   3   3        704.52        608.45         9.50 o                         
  -3   3   3       2803.81       2619.41        26.01 o                         
  -1   3   3      11389.17      11294.95       102.17 o                         
   1   3   3       1443.91       1423.83        13.15 o                         
   3   3   3        902.17        961.44         8.78 o                         
   5   3   3       1555.17       1560.16        13.00 o                         
   7   3   3          4.03         10.70         2.65 o                         
   9   3   3        309.57        343.08         5.38 o                         
  11   3   3         18.22         17.22         3.50 o                         
  13   3   3        634.11        639.00         5.56 o                         
  15   3   3        468.28        463.21         4.22 o                         
  17   3   3       2021.77       1994.72        13.25 o                         
  19   3   3        230.86        198.62         3.65 o                         
  21   3   3          8.32         15.46         2.87 o                         
  23   3   3        110.00        101.96         4.40 o                         
  25   3   3          3.97         11.22         3.69 o                         
  27   3   3        166.77        176.04         5.03 o                         
  29   3   3        149.46        146.27         6.44 o                         
 -30   4   3          3.77         18.24         2.83 o                         
 -28   4   3          0.19         11.17         3.61 o                         
 -26   4   3       1261.24       1246.13        19.43 o                         
 -24   4   3       2676.04       2663.60        29.35 o                         
 -22   4   3        161.35        158.97         4.50 o                         
 -20   4   3         13.69          7.92         2.88 o                         
 -18   4   3        199.18        194.69         3.30 o                         
 -16   4   3        220.15        186.97         3.85 o                         
 -14   4   3        462.47        480.63         5.04 o                         
 -12   4   3         97.32         72.88         3.10 o                         
 -10   4   3       2027.11       2091.29        20.47 o                         
  -8   4   3       1660.72       1619.19        15.34 o                         
  -6   4   3       1160.01       1166.03        12.64 o                         
  -4   4   3       2819.63       3121.54        29.79 o                         
  -2   4   3          2.62          9.43         3.29 o                         
   0   4   3       2674.92       3097.60        26.22 o                         
   2   4   3      20336.16      21304.58       170.08 o                         
   4   4   3       2745.70       3084.95        25.92 o                         
   6   4   3       6746.04       7058.62        59.58 o                         
   8   4   3          0.98          3.38         3.02 o                         
  10   4   3        190.45        200.21         4.46 o                         
  12   4   3       2764.63       2698.96        22.24 o                         
  14   4   3        352.97        355.21         4.87 o                         
  16   4   3       1126.40       1072.31         9.21 o                         
  18   4   3        182.10        185.61         3.68 o                         
  20   4   3          0.83          3.52         3.27 o                         
  22   4   3        479.65        453.43         7.88 o                         
  24   4   3         51.02         70.76         4.08 o                         
  26   4   3          8.71         20.36         3.57 o                         
  28   4   3          7.13          3.37         4.24 o                         
 -29   5   3         11.89          6.35         3.61 o                         
 -27   5   3        139.08        135.17        10.29 o                         
 -25   5   3        437.29        419.87         7.44 o                         
 -23   5   3          4.18         10.58         4.57 o                         
 -21   5   3        138.93        154.05         4.23 o                         
 -19   5   3       4373.95       4031.62        31.81 o                         
 -17   5   3         99.90         82.49         2.99 o                         
 -15   5   3        582.54        607.01         6.30 o                         
 -13   5   3        155.66        197.06         3.54 o                         
 -11   5   3          0.40          1.77         2.19 o                         
  -9   5   3        111.02         89.12         2.97 o                         
  -7   5   3       2573.97       2588.62        24.31 o                         
  -5   5   3       3202.08       3407.66        32.98 o                         
  -3   5   3         19.77         31.95         3.98 o                         
  -1   5   3       7723.95       8202.14        67.12 o                         
   1   5   3        180.81        229.18         5.18 o                         
   3   5   3         97.31        162.93         5.56 o                         
   5   5   3       2309.55       2454.32        24.86 o                         
   7   5   3        175.08        189.39         4.85 o                         
   9   5   3       2002.10       1998.08        26.42 o                         
  11   5   3         30.78         26.40         3.93 o                         
  13   5   3       2092.33       2109.81        19.89 o                         
  15   5   3        160.42        181.09         3.96 o                         
  17   5   3         55.43         55.99         3.33 o                         
  19   5   3       1609.87       1545.46        17.92 o                         
  21   5   3         69.53         85.95         4.31 o                         
  23   5   3          1.24         10.02         3.39 o                         
  25   5   3        219.00        183.15         4.64 o                         
  27   5   3         39.46         26.63         3.89 o                         
 -26   6   3       1077.29       1022.46        18.78 o                         
 -24   6   3         82.54        107.57         5.20 o                         
 -22   6   3          3.12          3.49         4.38 o                         
 -20   6   3         17.84         23.77         3.45 o                         
 -18   6   3       1958.20       1824.32        18.29 o                         
 -16   6   3         91.17         76.43         3.95 o                         
 -14   6   3       8325.66       8170.99        61.54 o                         
 -12   6   3       9361.09       9002.24        64.64 o                         
 -10   6   3        322.75        295.11         3.91 o                         
  -8   6   3      11613.06      11357.89        73.31 o                         
  -6   6   3        296.61        374.01         4.98 o                         
  -4   6   3         11.08         21.91         2.33 o                         
  -2   6   3       2363.49       2340.18        19.96 o                         
   0   6   3       1217.62       1272.98        11.98 o                         
   2   6   3         29.64         19.14         3.07 o                         
   4   6   3        168.27        145.67         3.79 o                         
   6   6   3        279.46        293.29         5.06 o                         
   8   6   3        911.36        997.82        10.97 o                         
  10   6   3       1266.10       1231.33        12.81 o                         
  12   6   3        331.19        365.29         6.18 o                         
  14   6   3        456.91        465.01         6.29 o                         
  16   6   3       1709.48       1608.13        14.41 o                         
  18   6   3          1.65          1.80         3.26 o                         
  20   6   3        151.35        162.74         4.77 o                         
  22   6   3        251.47        246.13         6.61 o                         
  24   6   3          0.38          5.18         3.72 o                         
  26   6   3        407.21        365.62        10.53 o                         
 -25   7   3          2.60          4.47         3.79 o                         
 -23   7   3         64.14         64.64         3.31 o                         
 -21   7   3       1228.77       1238.04        18.71 o                         
 -19   7   3        798.62        929.10        16.47 o                         
 -17   7   3        820.20        793.88        11.65 o                         
 -15   7   3        816.46        828.71        12.42 o                         
 -13   7   3       1712.09       1713.41        14.69 o                         
 -11   7   3        938.48        943.61         8.84 o                         
  -9   7   3        113.60        116.22         3.71 o                         
  -7   7   3       9374.06       9380.28        63.56 o                         
  -5   7   3      11761.04      11589.76        82.25 o                         
  -3   7   3          7.59         25.71         3.13 o                         
  -1   7   3        261.23        247.37         5.23 o                         
   1   7   3        127.07        139.07         4.46 o                         
   3   7   3         75.16         54.23         3.67 o                         
   5   7   3        238.50        226.66         4.97 o                         
   7   7   3       2149.23       2207.26        20.04 o                         
   9   7   3        205.55        153.94         4.32 o                         
  11   7   3          1.27         16.95         2.99 o                         
  13   7   3         90.97         72.19         4.02 o                         
  15   7   3        289.53        253.06         5.18 o                         
  17   7   3         21.79         16.20         3.93 o                         
  19   7   3        133.86        169.35         5.74 o                         
  21   7   3        311.57        294.27         5.54 o                         
  23   7   3         28.97         36.18         2.82 o                         
 -22   8   3         26.88         24.90         3.34 o                         
 -20   8   3         34.66         34.22         3.18 o                         
 -18   8   3         85.35         98.71         5.06 o                         
 -16   8   3         24.41         31.76         4.53 o                         
 -14   8   3        471.70        537.30        10.07 o                         
 -12   8   3         86.32         85.41         3.66 o                         
 -10   8   3        260.58        264.08         6.28 o                         
  -8   8   3        925.46        917.55         9.88 o                         
  -6   8   3        119.14        113.67         4.00 o                         
  -4   8   3        984.28        982.00        10.50 o                         
  -2   8   3        266.14        248.69         5.77 o                         
   0   8   3       4766.69       4879.50        43.93 o                         
   2   8   3       7245.59       7178.30        58.58 o                         
   4   8   3        320.85        230.05         5.62 o                         
   6   8   3        982.00       1146.12        12.14 o                         
   8   8   3        374.07        342.88         6.05 o                         
  10   8   3        285.28        210.64         4.42 o                         
  12   8   3       1017.86       1118.97        15.62 o                         
  14   8   3       1355.85       1349.99        19.48 o                         
  16   8   3          6.79         16.77         3.58 o                         
  18   8   3        105.21        110.21         4.13 o                         
  20   8   3         58.14         66.60         3.06 o                         
  22   8   3          9.42         18.72         4.59 o                         
 -19   9   3        136.90        123.74         5.83 o                         
 -17   9   3          0.82          7.20         4.02 o                         
 -15   9   3        349.29        340.85         8.27 o                         
 -13   9   3        158.30        183.40         5.59 o                         
 -11   9   3        188.93        197.39         4.75 o                         
  -9   9   3        442.82        453.75         6.83 o                         
  -7   9   3         51.54         77.78         3.74 o                         
  -5   9   3        351.00        360.47         6.22 o                         
  -3   9   3       1323.14       1284.87        16.90 o                         
  -1   9   3         11.90          9.12         4.13 o                         
   1   9   3        707.85        693.35        12.63 o                         
   3   9   3        430.46        352.45         6.27 o                         
   5   9   3        317.02        349.42         7.88 o                         
   7   9   3       2566.61       2539.50        27.94 o                         
   9   9   3       1671.94       1658.51        19.61 o                         
  11   9   3         61.71         57.33         3.30 o                         
  13   9   3        766.88        786.10        12.11 o                         
  15   9   3         36.37         33.86         2.69 o                         
  17   9   3         36.94         28.22         2.50 o                         
  19   9   3         38.83         30.66         4.53 o                         
 -16  10   3        749.77        766.43        20.11 o                         
 -14  10   3        127.51        126.88         4.33 o                         
 -12  10   3        207.13        222.00         8.19 o                         
 -10  10   3        268.09        291.15         5.68 o                         
  -8  10   3        104.12         90.85         3.69 o                         
  -6  10   3        170.02        166.77         4.43 o                         
  -4  10   3        244.85        254.13         4.93 o                         
  -2  10   3         78.22         79.40         5.20 o                         
   0  10   3         17.58         19.06         3.18 o                         
   2  10   3          0.01          4.86         3.56 o                         
   4  10   3        297.81        314.74         6.77 o                         
   6  10   3        112.94        130.19         3.97 o                         
   8  10   3        279.58        313.89         5.11 o                         
  10  10   3         46.12         47.07         2.92 o                         
  12  10   3        394.83        360.20         7.26 o                         
  14  10   3         29.73         27.34         2.29 o                         
  -9  11   3        953.11        978.11        25.29 o                         
  -7  11   3        106.26        108.03         2.55 o                         
  -5  11   3        157.58        146.60         3.49 o                         
  -3  11   3         25.41         33.25         2.51 o                         
  -1  11   3          0.63          3.07         2.72 o                         
   1  11   3         33.10         46.08         2.54 o                         
   3  11   3        344.05        304.02         6.37 o                         
   5  11   3        102.51        100.80         3.94 o                         
   7  11   3        278.65        265.91         6.21 o                         
   9  11   3        209.63        196.50         9.13 o                         
 -30   0   4         50.00         78.64         3.10 o                         
 -28   0   4        413.38        464.92         9.41 o                         
 -26   0   4         17.94         22.51         4.08 o                         
 -24   0   4       3858.87       3801.88        48.63 o                         
 -22   0   4       1010.32       1027.44        17.78 o                         
 -20   0   4        494.52        462.47         8.09 o                         
 -18   0   4       1593.68       1505.13        18.20 o                         
 -16   0   4        860.51        837.25        17.23 o                         
 -14   0   4       1232.92       1091.54        17.45 o                         
 -12   0   4        174.15        180.41         6.21 o                         
 -10   0   4       5109.40       5409.62        53.89 o                         
  -8   0   4       5154.29       5298.86        57.15 o                         
  -6   0   4       9824.16       9722.74       107.45 o                         
  -4   0   4         21.22         46.22         3.18 o                         
  -2   0   4        317.01        259.80         5.23 o                         
   0   0   4          4.05          5.60         3.16 o                         
   2   0   4       2345.74       2191.78        25.78 o                         
   4   0   4      77275.05      72839.62       751.97 o                         
   6   0   4      15182.59      14097.56       130.90 o                         
   8   0   4      14457.37      14905.30       149.14 o                         
  10   0   4        213.13        178.52         4.81 o                         
  12   0   4          5.55         30.85         4.10 o                         
  14   0   4        120.60        164.31         4.54 o                         
  16   0   4        300.17        311.55         4.87 o                         
  18   0   4         95.34         73.49         3.47 o                         
  20   0   4        739.40        691.73         8.59 o                         
  22   0   4         19.13          8.64         3.65 o                         
  24   0   4          2.08          0.03         4.30 o                         
  26   0   4        168.36        201.19         8.68 o                         
  28   0   4        173.98        195.69         9.44 o                         
  30   0   4        165.47        226.84        10.67 o                         
 -31   1   4         65.13         79.37         2.35 o                         
 -29   1   4        150.36        145.84         2.91 o                         
 -27   1   4         19.39         12.93         3.19 o                         
 -25   1   4        160.64        152.68         4.19 o                         
 -23   1   4        674.24        638.91         8.51 o                         
 -21   1   4        638.27        623.85         7.49 o                         
 -19   1   4        562.02        586.68         6.77 o                         
 -17   1   4        635.42        628.04         7.81 o                         
 -15   1   4        525.89        507.46         6.72 o                         
 -13   1   4        167.37        115.66         3.43 o                         
 -11   1   4        460.52        470.45         6.05 o                         
  -9   1   4       3497.76       3680.50        28.74 o                         
  -7   1   4       5566.67       5018.15        39.13 o                         
  -5   1   4        247.10        255.28         4.72 o                         
  -3   1   4      60080.55      57368.55       543.54 o                         
  -1   1   4        230.18        213.73         4.02 o                         
   1   1   4       2145.54       2162.84        19.36 o                         
   3   1   4        855.26        960.71         9.17 o                         
   5   1   4         15.67         39.15         3.16 o                         
   7   1   4          6.08          3.13         3.18 o                         
   9   1   4         39.88         58.98         3.46 o                         
  11   1   4       8500.60       8245.38        64.23 o                         
  13   1   4       1021.54        945.40         7.46 o                         
  15   1   4        110.34        121.75         2.42 o                         
  17   1   4        219.28        242.54         3.56 o                         
  19   1   4         30.00         34.51         2.25 o                         
  21   1   4        115.06        137.12         3.20 o                         
  23   1   4        376.99        360.65         8.16 o                         
  25   1   4         35.62         45.63         3.76 o                         
  27   1   4          0.00          5.30         6.14 o                         
  29   1   4        209.89        214.15        10.72 o                         
 -30   2   4        138.24        164.85         3.42 o                         
 -28   2   4         10.06          8.45         2.29 o                         
 -26   2   4         26.13         20.25         2.75 o                         
 -24   2   4       1746.66       1802.96        20.99 o                         
 -22   2   4        239.66        242.95         5.34 o                         
 -20   2   4        164.22        137.84         3.55 o                         
 -18   2   4          0.01          3.76         2.47 o                         
 -16   2   4         35.88         25.56         2.43 o                         
 -14   2   4         15.52         38.25         3.09 o                         
 -12   2   4        537.87        494.52         6.71 o                         
 -10   2   4       4587.26       4278.21        34.16 o                         
  -8   2   4        948.76       1102.37        12.59 o                         
  -6   2   4        835.56        781.24         9.28 o                         
  -4   2   4         11.64         11.00         3.58 o                         
  -2   2   4      22946.26      22872.02       263.11 o                         
   0   2   4      29139.54      28045.31       268.82 o                         
   2   2   4       2361.67       2499.86        20.87 o                         
   4   2   4        705.85        686.40         6.77 o                         
   6   2   4       2185.03       2071.51        18.27 o                         
   8   2   4       6761.15       6963.16        54.17 o                         
  10   2   4        365.42        343.97         5.31 o                         
  12   2   4         59.10         35.95         3.05 o                         
  14   2   4         24.18         23.59         1.98 o                         
  16   2   4       1124.99       1173.29         8.35 o                         
  18   2   4       5312.68       5299.60        34.29 o                         
  20   2   4        494.84        446.74         5.75 o                         
  22   2   4         88.18        120.13         3.41 o                         
  24   2   4        240.93        233.43         4.66 o                         
  26   2   4         17.30         11.11         3.26 o                         
  28   2   4       1161.31       1236.51        23.09 o                         
 -29   3   4         30.71         41.98         3.60 o                         
 -27   3   4         58.04         56.78         3.24 o                         
 -25   3   4        285.44        288.28         4.95 o                         
 -23   3   4         15.86         13.82         2.91 o                         
 -21   3   4        183.44        155.87         3.32 o                         
 -19   3   4        622.57        671.03         6.20 o                         
 -17   3   4        967.59        996.04         8.05 o                         
 -15   3   4         32.66         39.73         2.42 o                         
 -13   3   4         39.52         55.95         2.45 o                         
 -11   3   4       1306.00       1308.38        12.80 o                         
  -9   3   4       1996.76       2147.39        18.64 o                         
  -7   3   4       2013.74       2265.43        20.63 o                         
  -5   3   4        975.69       1095.31        11.00 o                         
  -3   3   4      14459.23      14569.36       142.19 o                         
  -1   3   4       1055.53        868.28         9.34 o                         
   1   3   4         76.37         93.09         3.30 o                         
   3   3   4          9.23         11.63         2.51 o                         
   5   3   4       2042.84       2070.21        16.79 o                         
   7   3   4          3.72          6.93         3.03 o                         
   9   3   4        411.97        419.19         5.79 o                         
  11   3   4        915.78        809.17         7.81 o                         
  13   3   4         24.51         29.69         2.22 o                         
  15   3   4        658.18        682.53         5.80 o                         
  17   3   4         71.82         63.35         2.61 o                         
  19   3   4       2310.86       2201.12        17.93 o                         
  21   3   4         20.42         17.22         3.19 o                         
  23   3   4          1.18         11.36         3.63 o                         
  25   3   4        821.67        812.73        10.66 o                         
  27   3   4         69.22         58.82         3.58 o                         
  29   3   4          6.62          5.77         5.22 o                         
 -30   4   4        119.40        155.11         8.01 o                         
 -28   4   4        239.97        260.90         6.50 o                         
 -26   4   4          0.11         11.19         4.04 o                         
 -24   4   4        132.21        146.45         6.12 o                         
 -22   4   4        414.09        371.16         6.23 o                         
 -20   4   4          0.41          0.44         2.46 o                         
 -18   4   4         33.97         36.11         2.29 o                         
 -16   4   4        164.61        142.72         2.64 o                         
 -14   4   4         58.23         42.97         2.29 o                         
 -12   4   4        265.09        307.78         3.57 o                         
 -10   4   4       2008.20       2090.48        16.56 o                         
  -8   4   4        378.36        353.47         6.85 o                         
  -6   4   4        207.39        240.24         6.46 o                         
  -4   4   4         41.63         48.28         4.89 o                         
  -2   4   4         21.64         18.79         3.39 o                         
   0   4   4       8170.90       8771.72        73.60 o                         
   2   4   4        916.19       1110.52        11.31 o                         
   4   4   4        195.88        181.74         4.49 o                         
   6   4   4         94.70        109.57         4.16 o                         
   8   4   4        411.25        392.89         6.05 o                         
  10   4   4        355.99        355.61         6.43 o                         
  12   4   4         24.39         32.94         3.31 o                         
  14   4   4       1006.84        938.96         9.09 o                         
  16   4   4          0.27          4.86         2.56 o                         
  18   4   4        582.95        587.41         7.04 o                         
  20   4   4       1961.34       1899.26        14.41 o                         
  22   4   4        296.00        308.61         5.88 o                         
  24   4   4        152.75        129.63         3.93 o                         
  26   4   4        374.21        369.70         8.44 o                         
  28   4   4          0.41         -1.41         2.68 o                         
 -27   5   4        300.22        262.98         9.91 o                         
 -25   5   4        467.04        458.99        14.96 o                         
 -23   5   4         27.01         49.04         4.78 o                         
 -21   5   4       2520.94       2394.13        24.45 o                         
 -19   5   4        819.72        869.11         9.63 o                         
 -17   5   4         33.13         35.50         2.54 o                         
 -15   5   4        102.11         91.24         2.82 o                         
 -13   5   4        486.47        491.77         5.24 o                         
 -11   5   4        123.90        102.68         2.72 o                         
  -9   5   4       1002.76        922.33         6.89 o                         
  -7   5   4         90.07        112.70         2.73 o                         
  -5   5   4        581.62        560.32         8.70 o                         
  -3   5   4          1.48         10.58         3.87 o                         
  -1   5   4          4.75          2.86         3.47 o                         
   1   5   4        512.61        613.14         8.56 o                         
   3   5   4         28.41         46.03         3.06 o                         
   5   5   4       1398.06       1477.58        12.49 o                         
   7   5   4       1398.07       1317.77        10.71 o                         
   9   5   4          7.72          7.25         2.88 o                         
  11   5   4       1385.09       1496.31        14.59 o                         
  13   5   4         42.69         43.85         3.58 o                         
  15   5   4         37.64         48.36         3.24 o                         
  17   5   4        192.59        184.58         4.24 o                         
  19   5   4         17.07         31.79         3.60 o                         
  21   5   4        292.09        289.97         5.59 o                         
  23   5   4         96.41        105.23         4.01 o                         
  25   5   4        743.28        747.38        11.18 o                         
  27   5   4         84.79         78.94         4.10 o                         
 -26   6   4        640.47        673.80        11.85 o                         
 -24   6   4         10.90         16.59         6.04 o                         
 -22   6   4        177.43        193.74         6.31 o                         
 -20   6   4        649.46        633.06         9.57 o                         
 -18   6   4        672.34        644.26         8.49 o                         
 -16   6   4          2.19          2.91         3.18 o                         
 -14   6   4       3557.74       3485.67        27.75 o                         
 -12   6   4       1536.64       1527.70        11.13 o                         
 -10   6   4         14.31         17.41         2.30 o                         
  -8   6   4         15.00         13.98         2.44 o                         
  -6   6   4        540.34        579.06         5.69 o                         
  -4   6   4         46.48         46.72         2.53 o                         
  -2   6   4        145.19        151.01         2.83 o                         
   0   6   4        283.34        245.43         3.72 o                         
   2   6   4        415.21        419.91         5.51 o                         
   4   6   4       1428.02       1493.64        12.85 o                         
   6   6   4          3.25          4.31         2.73 o                         
   8   6   4        681.63        623.55         9.22 o                         
  10   6   4        354.42        359.67         5.36 o                         
  12   6   4        979.45        980.84        10.71 o                         
  14   6   4        516.05        494.43         7.59 o                         
  16   6   4          2.22          2.05         3.10 o                         
  18   6   4        984.84        951.26        12.29 o                         
  20   6   4       1386.41       1412.32        19.12 o                         
  22   6   4        357.07        331.80         7.52 o                         
  24   6   4         53.28         50.83         4.31 o                         
 -25   7   4         26.33         19.98         3.25 o                         
 -23   7   4         52.72         69.82         4.52 o                         
 -21   7   4         24.09         37.88         3.53 o                         
 -19   7   4         20.12         25.81         3.39 o                         
 -17   7   4        426.41        401.91         6.94 o                         
 -15   7   4          0.04          7.19         3.09 o                         
 -13   7   4         48.26         47.56         2.98 o                         
 -11   7   4       1994.79       1981.60        15.82 o                         
  -9   7   4        508.61        513.78         5.74 o                         
  -7   7   4       8047.08       7783.08        51.13 o                         
  -5   7   4       4153.86       4051.62        29.19 o                         
  -3   7   4         15.92         22.53         2.80 o                         
  -1   7   4        557.94        537.05         7.56 o                         
   1   7   4       1407.50       1350.51        13.25 o                         
   3   7   4          0.86          2.66         3.47 o                         
   5   7   4        696.11        643.50         7.19 o                         
   7   7   4        677.89        615.97         7.23 o                         
   9   7   4         60.05         47.22         3.50 o                         
  11   7   4        537.38        425.15         7.64 o                         
  13   7   4       1905.21       1732.16        18.10 o                         
  15   7   4        992.27        950.89        12.43 o                         
  17   7   4        336.85        310.95         6.86 o                         
  19   7   4         91.77         85.51         4.95 o                         
  21   7   4          0.27          5.36         2.69 o                         
  23   7   4         98.16         84.63         2.87 o                         
 -22   8   4        383.78        327.23         7.69 o                         
 -20   8   4        243.49        247.17         7.60 o                         
 -18   8   4         40.90         41.12         3.57 o                         
 -16   8   4         64.38         74.24         4.04 o                         
 -14   8   4        101.91        115.91         3.89 o                         
 -12   8   4        290.97        291.88         4.71 o                         
 -10   8   4        136.58        135.47         4.52 o                         
  -8   8   4          3.14          8.88         3.04 o                         
  -6   8   4       9319.34       9156.49        67.18 o                         
  -4   8   4         44.49         42.12         3.39 o                         
  -2   8   4         41.22         32.16         4.28 o                         
   0   8   4       2387.95       2231.34        20.83 o                         
   2   8   4        802.60        707.81        10.02 o                         
   4   8   4         19.52          8.04         3.36 o                         
   6   8   4       2274.78       1990.86        19.07 o                         
   8   8   4         59.24         48.93         3.29 o                         
  10   8   4         23.30         44.40         2.99 o                         
  12   8   4        287.50        347.88         6.75 o                         
  14   8   4        387.58        393.05         7.11 o                         
  16   8   4        335.52        326.87         5.82 o                         
  18   8   4        174.89        160.78         3.87 o                         
  20   8   4        120.10        113.01         3.64 o                         
 -19   9   4         97.84         89.44         7.97 o                         
 -17   9   4         67.33         65.54         6.12 o                         
 -15   9   4         55.71         64.09         4.29 o                         
 -13   9   4         70.00         61.92         5.57 o                         
 -11   9   4          2.78          6.99         2.96 o                         
  -9   9   4        513.40        489.46         7.50 o                         
  -7   9   4        978.43       1035.77        12.69 o                         
  -5   9   4        213.81        250.66         5.39 o                         
  -3   9   4        511.90        478.65         8.45 o                         
  -1   9   4        859.36        737.15        11.50 o                         
   1   9   4        281.73        278.80         5.66 o                         
   3   9   4        564.66        658.48         8.95 o                         
   5   9   4        195.58        147.64         4.38 o                         
   7   9   4        416.36        386.77         6.06 o                         
   9   9   4          0.49          6.60         2.68 o                         
  11   9   4        103.62         99.98         3.84 o                         
  13   9   4         30.72         24.04         2.99 o                         
  15   9   4        140.57        154.32         3.50 o                         
  17   9   4          6.07         10.26         2.46 o                         
 -16  10   4         28.93         41.77         4.77 o                         
 -14  10   4        255.50        287.71         7.82 o                         
 -12  10   4        117.07        132.12         4.35 o                         
 -10  10   4        152.16        151.46         4.24 o                         
  -8  10   4         12.50         10.07         2.75 o                         
  -6  10   4        549.05        575.14         7.63 o                         
  -4  10   4         64.53         68.23         3.11 o                         
  -2  10   4        127.79        179.54         5.03 o                         
   0  10   4        161.43        192.87         5.29 o                         
   2  10   4        747.34        774.34        14.05 o                         
   4  10   4        668.90        706.97         9.81 o                         
   6  10   4        609.97        616.56         8.55 o                         
   8  10   4        127.97        133.41         3.40 o                         
  10  10   4         13.69         17.43         2.91 o                         
  12  10   4        691.37        667.36        11.62 o                         
  14  10   4        174.70        164.90         5.82 o                         
  -9  11   4        434.99        416.27        16.48 o                         
  -7  11   4         28.07         25.79         1.90 o                         
  -5  11   4         20.67         23.11         2.11 o                         
  -3  11   4        226.26        248.74         4.76 o                         
  -1  11   4          0.36          4.28         2.05 o                         
   1  11   4         16.25         13.59         1.88 o                         
   3  11   4        631.96        637.69         7.48 o                         
   5  11   4         80.32         74.36         2.08 o                         
   7  11   4        498.27        423.69        12.49 o                         
 -31   1   5        436.64        385.61         5.80 o                         
 -29   1   5         20.41         14.91         2.44 o                         
 -27   1   5        133.32        138.99         3.19 o                         
 -25   1   5          1.02         11.17         3.24 o                         
 -23   1   5          0.12          5.88         2.97 o                         
 -21   1   5       2050.03       2069.61        18.17 o                         
 -19   1   5        393.96        389.38         7.27 o                         
 -17   1   5        728.05        778.78         8.12 o                         
 -15   1   5       3813.65       3999.77        30.45 o                         
 -13   1   5        938.97       1003.37        10.78 o                         
 -11   1   5       5528.82       5899.77        45.07 o                         
  -9   1   5        280.45        332.24         4.66 o                         
  -7   1   5          0.93          6.52         3.00 o                         
  -5   1   5       3766.27       3571.66        32.44 o                         
  -3   1   5         53.64         29.25         3.01 o                         
  -1   1   5       3581.92       3485.30        31.66 o                         
   1   1   5        566.12        534.76         6.44 o                         
   3   1   5       5790.16       5925.97        48.39 o                         
   5   1   5       1377.61       1495.63        14.37 o                         
   7   1   5        415.70        389.88         5.55 o                         
   9   1   5       8985.12       8890.65        67.37 o                         
  11   1   5         25.68         38.01         3.63 o                         
  13   1   5        230.75        240.55         3.24 o                         
  15   1   5       1248.39       1162.56         9.15 o                         
  17   1   5       2857.45       2846.57        18.41 o                         
  19   1   5         16.03         17.03         2.48 o                         
  21   1   5       1350.85       1206.21        10.69 o                         
  23   1   5         74.47         55.32         3.86 o                         
  25   1   5        132.90        138.02         5.26 o                         
  27   1   5        100.93        117.70         8.14 o                         
 -30   2   5         27.38         39.09         2.29 o                         
 -28   2   5         29.98         36.17         2.57 o                         
 -26   2   5         44.79         53.48         2.84 o                         
 -24   2   5       1982.56       2096.60        20.39 o                         
 -22   2   5        825.82        808.24         9.37 o                         
 -20   2   5          6.11          7.65         2.94 o                         
 -18   2   5          8.55         10.98         2.65 o                         
 -16   2   5         39.06         42.50         2.51 o                         
 -14   2   5       1102.94       1024.86        10.53 o                         
 -12   2   5       8362.88       8532.15        72.16 o                         
 -10   2   5       4040.90       4034.26        36.24 o                         
  -8   2   5       8385.89       8583.83        73.97 o                         
  -6   2   5       4895.30       4960.67        44.90 o                         
  -4   2   5       1153.42       1204.76        14.05 o                         
  -2   2   5       5438.01       5155.22        52.98 o                         
   0   2   5      24373.28      24632.66       207.07 o                         
   2   2   5       1253.96       1237.26        11.22 o                         
   4   2   5        846.61        805.17         8.60 o                         
   6   2   5       3767.93       3879.07        30.33 o                         
   8   2   5         75.92         49.88         3.43 o                         
  10   2   5        384.84        360.56         6.13 o                         
  12   2   5       1252.17       1218.60         9.53 o                         
  14   2   5         17.89         19.14         1.99 o                         
  16   2   5        243.94        250.34         3.53 o                         
  18   2   5        783.93        806.30         8.02 o                         
  20   2   5         29.37         24.99         2.85 o                         
  22   2   5        355.37        320.58         5.54 o                         
  24   2   5        202.01        219.05         5.24 o                         
  26   2   5        189.01        210.63         5.72 o                         
  28   2   5          3.68          1.79         4.54 o                         
 -29   3   5         23.16         26.13         2.81 o                         
 -27   3   5         81.18        105.36         3.47 o                         
 -25   3   5        287.26        361.51         4.85 o                         
 -23   3   5        489.21        482.81         5.20 o                         
 -21   3   5        717.62        647.89         7.64 o                         
 -19   3   5          0.42          3.96         2.46 o                         
 -17   3   5         35.05         39.10         2.44 o                         
 -15   3   5        285.62        265.85         3.47 o                         
 -13   3   5       2408.48       2489.32        16.14 o                         
 -11   3   5        643.21        672.42         9.36 o                         
  -9   3   5       1442.42       1542.59        16.51 o                         
  -7   3   5      12764.65      13385.27       130.62 o                         
  -5   3   5      37921.70      38400.65       320.66 o                         
  -3   3   5      16695.75      17204.22       180.20 o                         
  -1   3   5        236.46        205.67         4.59 o                         
   1   3   5      10031.92      10416.38        83.79 o                         
   3   3   5       1314.29       1427.02        12.96 o                         
   5   3   5        314.00        339.05         5.10 o                         
   7   3   5       1362.60       1367.72        14.55 o                         
   9   3   5        269.55        230.39         5.91 o                         
  11   3   5       1169.76       1164.37         9.86 o                         
  13   3   5       1830.01       1652.84        12.22 o                         
  15   3   5        360.36        345.33         4.03 o                         
  17   3   5        514.47        522.74         5.55 o                         
  19   3   5        422.08        405.01         5.59 o                         
  21   3   5        661.26        646.29         8.44 o                         
  23   3   5         10.98         12.66         3.32 o                         
  25   3   5         53.11         62.24         3.73 o                         
  27   3   5        198.43        217.29         9.69 o                         
 -28   4   5        250.00        287.98         8.27 o                         
 -26   4   5        608.77        600.62         9.19 o                         
 -24   4   5       3176.67       3220.69        41.24 o                         
 -22   4   5        625.88        546.24         8.95 o                         
 -20   4   5         94.23        104.17         2.69 o                         
 -18   4   5         49.33         36.87         2.29 o                         
 -16   4   5         17.01         19.79         2.32 o                         
 -14   4   5       2551.00       2593.01        17.61 o                         
 -12   4   5        269.13        256.45         3.46 o                         
 -10   4   5         38.35         38.44         2.21 o                         
  -8   4   5          2.59          8.23         3.91 o                         
  -6   4   5       1193.06       1254.78        14.80 o                         
  -4   4   5       4423.18       4359.74        43.51 o                         
  -2   4   5       5075.29       5055.56        49.54 o                         
   0   4   5       1139.97       1192.00        11.25 o                         
   2   4   5       2887.34       3026.44        25.71 o                         
   4   4   5         13.57         15.41         3.37 o                         
   6   4   5       3945.88       4107.58        34.71 o                         
   8   4   5       2185.61       2231.04        16.70 o                         
  10   4   5        666.82        620.40         6.59 o                         
  12   4   5          2.18          1.71         2.66 o                         
  14   4   5        455.20        441.55         6.59 o                         
  16   4   5        121.29        117.77         3.37 o                         
  18   4   5       6154.44       6156.88        46.01 o                         
  20   4   5        548.31        531.43         7.38 o                         
  22   4   5        139.25        163.75         4.51 o                         
  24   4   5        247.96        228.56         5.12 o                         
  26   4   5         44.30         59.26         3.64 o                         
 -27   5   5         74.60         91.16         4.19 o                         
 -25   5   5        474.56        545.50        13.48 o                         
 -23   5   5        849.59        829.21        13.16 o                         
 -21   5   5        266.70        315.84         5.37 o                         
 -19   5   5       4350.37       4420.77        36.72 o                         
 -17   5   5       5934.05       5551.36        39.11 o                         
 -15   5   5        211.82        234.57         5.02 o                         
 -13   5   5       1570.25       1629.21        12.93 o                         
 -11   5   5        499.07        512.74         4.94 o                         
  -9   5   5       2303.14       2274.02        15.12 o                         
  -7   5   5        140.18         99.27         2.63 o                         
  -5   5   5         47.81         56.21         2.34 o                         
  -3   5   5       2374.15       2540.43        19.96 o                         
  -1   5   5       3605.99       3691.07        26.08 o                         
   1   5   5       2094.06       2149.59        15.45 o                         
   3   5   5       1621.87       1655.45        13.04 o                         
   5   5   5        161.00        148.04         2.92 o                         
   7   5   5        151.22        178.05         3.55 o                         
   9   5   5         34.40         22.84         2.72 o                         
  11   5   5       1720.14       1696.05        15.10 o                         
  13   5   5       1006.27       1014.08        11.09 o                         
  15   5   5       5428.50       5378.38        34.32 o                         
  17   5   5        106.34        126.83         4.70 o                         
  19   5   5        190.02        202.91         4.95 o                         
  21   5   5          4.63          0.38         3.42 o                         
  23   5   5         52.31         57.55         3.62 o                         
  25   5   5         23.61         26.49         2.89 o                         
 -26   6   5        883.63        891.07        19.60 o                         
 -24   6   5        936.59       1002.80        25.25 o                         
 -22   6   5        619.04        647.30         9.49 o                         
 -20   6   5          1.94          6.46         3.76 o                         
 -18   6   5        736.50        804.65         9.72 o                         
 -16   6   5       2824.91       2713.95        21.38 o                         
 -14   6   5        104.37        131.02         3.68 o                         
 -12   6   5      10867.14      10599.39        66.37 o                         
 -10   6   5       5249.25       5136.88        33.36 o                         
  -8   6   5        618.57        621.77         5.94 o                         
  -6   6   5       3029.39       2973.56        19.85 o                         
  -4   6   5        195.68        241.53         3.48 o                         
  -2   6   5         41.72         35.82         2.34 o                         
   0   6   5         31.62         48.96         2.70 o                         
   2   6   5          3.63         14.39         2.38 o                         
   4   6   5        512.36        518.77         5.54 o                         
   6   6   5       1914.20       1895.91        16.01 o                         
   8   6   5        530.86        482.85         6.43 o                         
  10   6   5        434.76        408.44         5.91 o                         
  12   6   5       1179.19       1144.62        13.41 o                         
  14   6   5       2966.70       2791.00        25.49 o                         
  16   6   5        272.48        298.04         6.06 o                         
  18   6   5        391.24        405.13         6.03 o                         
  20   6   5        208.18        226.76         6.25 o                         
  22   6   5        145.27        135.71         4.11 o                         
  24   6   5         46.85         52.22         2.83 o                         
 -25   7   5         43.34         35.33         5.74 o                         
 -23   7   5        209.50        232.18         8.11 o                         
 -21   7   5          6.14          9.25         3.64 o                         
 -19   7   5        441.68        439.05         9.77 o                         
 -17   7   5        391.35        456.68         7.04 o                         
 -15   7   5          6.06          8.65         3.33 o                         
 -13   7   5       1686.29       1707.10        16.61 o                         
 -11   7   5       1087.91       1123.83        10.29 o                         
  -9   7   5        469.69        447.60         6.50 o                         
  -7   7   5        823.44        799.49         7.22 o                         
  -5   7   5       5891.26       5931.96        41.64 o                         
  -3   7   5       1215.63       1180.32        11.44 o                         
  -1   7   5          0.23          4.99         3.20 o                         
   1   7   5         46.26         47.58         3.55 o                         
   3   7   5        115.65        148.36         4.76 o                         
   5   7   5       1121.34       1133.32        10.47 o                         
   7   7   5        492.66        436.83         6.27 o                         
   9   7   5         10.00         16.71         3.14 o                         
  11   7   5        755.43        694.95         8.71 o                         
  13   7   5        123.56        140.56         4.11 o                         
  15   7   5        212.02        191.33         4.87 o                         
  17   7   5         96.93        125.56         3.76 o                         
  19   7   5         30.27         46.76         3.44 o                         
  21   7   5         27.09         27.33         2.39 o                         
  23   7   5        440.24        400.04        16.19 o                         
 -22   8   5         65.35         66.39         4.11 o                         
 -20   8   5          0.18          1.82         2.96 o                         
 -18   8   5          1.29          4.78         3.47 o                         
 -16   8   5         14.75         15.89         3.10 o                         
 -14   8   5         46.30         59.78         3.55 o                         
 -12   8   5        180.97        177.21         3.89 o                         
 -10   8   5        192.95        190.25         3.84 o                         
  -8   8   5        206.22        216.81         4.05 o                         
  -6   8   5          3.53          8.56         3.06 o                         
  -4   8   5        156.02        181.02         5.15 o                         
  -2   8   5         79.90        104.54         4.72 o                         
   0   8   5         52.55         73.37         3.98 o                         
   2   8   5        501.10        612.48         8.08 o                         
   4   8   5       3014.59       3001.67        26.97 o                         
   6   8   5         68.35         34.08         3.47 o                         
   8   8   5         87.73         61.21         3.20 o                         
  10   8   5        219.77        205.70         4.45 o                         
  12   8   5        520.23        471.09         6.87 o                         
  14   8   5        150.30        150.41         4.13 o                         
  16   8   5         11.86         15.54         3.20 o                         
  18   8   5         17.91         30.70         2.52 o                         
  20   8   5          5.84         11.40         2.21 o                         
 -19   9   5        186.08        207.56         5.95 o                         
 -17   9   5         27.87         29.78         5.24 o                         
 -15   9   5        131.94        134.82         9.54 o                         
 -13   9   5        472.15        514.12        10.32 o                         
 -11   9   5         17.79         21.10         2.76 o                         
  -9   9   5        327.19        335.14         6.16 o                         
  -7   9   5        634.22        677.18        10.09 o                         
  -5   9   5        354.24        318.68         5.26 o                         
  -3   9   5        176.37        181.70         4.80 o                         
  -1   9   5         28.98         58.33         3.84 o                         
   1   9   5         43.07         76.65         5.41 o                         
   3   9   5         23.84         18.18         3.57 o                         
   5   9   5        671.48        753.29        10.18 o                         
   7   9   5        369.52        378.03         6.24 o                         
   9   9   5        293.72        276.85         4.98 o                         
  11   9   5         12.50         19.57         2.80 o                         
  13   9   5         12.66         16.86         2.72 o                         
  15   9   5         60.39         55.42         3.05 o                         
  17   9   5         28.59         37.42         3.04 o                         
 -14  10   5        298.86        315.05        13.27 o                         
 -12  10   5          0.01          6.63         2.83 o                         
 -10  10   5        312.71        311.81         4.55 o                         
  -8  10   5          4.13          7.66         2.39 o                         
  -6  10   5        438.42        414.13         6.27 o                         
  -4  10   5          0.01          9.05         3.03 o                         
  -2  10   5          5.89          8.42         2.87 o                         
   0  10   5          5.63          3.51         3.22 o                         
   2  10   5         19.54         34.62         3.16 o                         
   4  10   5        310.03        323.00         5.55 o                         
   6  10   5        365.84        352.52         5.63 o                         
   8  10   5        151.95        141.11         3.32 o                         
  10  10   5          8.01          9.98         2.91 o                         
  12  10   5        189.28        165.42         5.52 o                         
  -7  11   5        177.15        185.34         9.25 o                         
  -5  11   5         62.28         47.78         2.15 o                         
  -3  11   5         64.64         53.52         2.56 o                         
  -1  11   5        225.29        245.81         5.36 o                         
   1  11   5          1.23          6.03         2.09 o                         
   3  11   5        120.51        115.72         2.43 o                         
   5  11   5         94.57         98.40         4.10 o                         
 -30   0   6          7.89         16.13         2.55 o                         
 -28   0   6        333.21        344.10         5.66 o                         
 -26   0   6       1345.50       1366.57        23.12 o                         
 -24   0   6          1.00          5.49         4.59 o                         
 -22   0   6       2255.42       2161.15        29.33 o                         
 -20   0   6       4178.39       4143.76        46.69 o                         
 -18   0   6          3.59          4.36         3.98 o                         
 -16   0   6        835.13        886.88        12.09 o                         
 -14   0   6       3716.18       4011.68        42.89 o                         
 -12   0   6      10561.57      10570.50       118.18 o                         
 -10   0   6          3.62         -0.54         5.59 o                         
  -8   0   6       4237.56       4405.92        56.60 o                         
  -6   0   6       4047.58       3987.29        55.09 o                         
  -4   0   6       2781.06       2752.75        38.34 o                         
  -2   0   6         54.63         15.09         4.37 o                         
   0   0   6      11648.69      12184.20       134.56 o                         
   2   0   6       4384.21       4711.04        53.89 o                         
   4   0   6      32371.41      32611.25       329.66 o                         
   6   0   6       8113.71       8187.13        79.87 o                         
   8   0   6        154.11        131.53         5.74 o                         
  10   0   6      25062.63      26853.51       281.96 o                         
  12   0   6        683.30        770.71         8.61 o                         
  14   0   6        756.80        681.53         7.47 o                         
  16   0   6       2570.20       2645.23        23.91 o                         
  18   0   6        282.84        193.52         4.75 o                         
  20   0   6       1714.12       1578.20        17.64 o                         
  22   0   6          7.57         10.32         3.58 o                         
  24   0   6        189.32        206.10        16.28 o                         
  26   0   6         10.38         20.20         9.75 o                         
  28   0   6          1.33          1.25         7.13 o                         
 -31   1   6         13.69         16.56         1.75 o                         
 -29   1   6         12.20         19.08         2.26 o                         
 -27   1   6        295.62        320.75         4.86 o                         
 -25   1   6         32.54         44.36         3.11 o                         
 -23   1   6        684.53        684.45         7.89 o                         
 -21   1   6       1089.38       1100.18        10.63 o                         
 -19   1   6       1395.19       1424.80        13.15 o                         
 -17   1   6       1165.16       1150.07        10.73 o                         
 -15   1   6         71.21         75.16         2.96 o                         
 -13   1   6         79.16         66.24         3.97 o                         
 -11   1   6          0.16          6.61         3.47 o                         
  -9   1   6        915.88        884.40         9.25 o                         
  -7   1   6        313.54        338.40         5.14 o                         
  -5   1   6       4362.59       4461.05        38.01 o                         
  -3   1   6       4495.71       4479.57        48.89 o                         
  -1   1   6      18748.33      18538.87       150.44 o                         
   1   1   6        209.37        264.82         4.63 o                         
   3   1   6        905.47       1010.77         9.98 o                         
   5   1   6         36.60         35.26         3.08 o                         
   7   1   6        353.36        382.33         5.63 o                         
   9   1   6       5463.60       5590.92        42.49 o                         
  11   1   6       1395.57       1410.74        10.54 o                         
  13   1   6        769.30        874.66         6.77 o                         
  15   1   6        477.47        481.09         4.78 o                         
  17   1   6        932.83       1053.56         8.19 o                         
  19   1   6         27.46         46.98         2.66 o                         
  21   1   6         37.90         45.73         2.63 o                         
  23   1   6         15.33         24.58         4.14 o                         
  25   1   6          9.60          1.45         7.51 o                         
  27   1   6         54.32         68.78        10.56 o                         
 -30   2   6         64.59         51.74         2.02 o                         
 -28   2   6          8.71         11.36         2.37 o                         
 -26   2   6         24.08         20.38         2.81 o                         
 -24   2   6        305.04        349.09         5.03 o                         
 -22   2   6        751.03        747.06         9.56 o                         
 -20   2   6       1391.19       1304.09        10.97 o                         
 -18   2   6         32.96         39.44         3.06 o                         
 -16   2   6         19.89         14.24         2.63 o                         
 -14   2   6       4315.28       4292.73        28.53 o                         
 -12   2   6       2434.20       2463.47        22.84 o                         
 -10   2   6       5031.98       5203.30        40.81 o                         
  -8   2   6       1659.11       1612.84        15.72 o                         
  -6   2   6       6549.72       6748.75        60.39 o                         
  -4   2   6        173.49        222.93         6.72 o                         
  -2   2   6       1208.47       1306.24        15.56 o                         
   0   2   6         16.34         30.74         3.05 o                         
   2   2   6        651.06        645.45         7.41 o                         
   4   2   6         15.53         14.83         3.55 o                         
   6   2   6          0.98         18.98         3.53 o                         
   8   2   6          6.58         14.25         2.95 o                         
  10   2   6       2075.67       2265.96        16.01 o                         
  12   2   6        568.67        523.86         4.73 o                         
  14   2   6         72.57         82.86         2.48 o                         
  16   2   6         36.51         47.47         2.85 o                         
  18   2   6       1905.32       1799.28        12.79 o                         
  20   2   6        406.67        367.28         5.14 o                         
  22   2   6       2588.27       2687.30        24.59 o                         
  24   2   6        910.60       1052.02        17.02 o                         
  26   2   6          0.77          4.34         3.23 o                         
  28   2   6        576.12        607.22        16.66 o                         
 -29   3   6        970.89        991.07        14.76 o                         
 -27   3   6        231.16        252.40         4.65 o                         
 -25   3   6        219.80        214.02         4.13 o                         
 -23   3   6        524.81        510.51         6.77 o                         
 -21   3   6        137.22        156.03         3.43 o                         
 -19   3   6        796.34        762.59         6.81 o                         
 -17   3   6       1009.23       1027.04         8.16 o                         
 -15   3   6        719.17        686.04         5.97 o                         
 -13   3   6        383.36        402.17         4.11 o                         
 -11   3   6          1.96          4.71         2.28 o                         
  -9   3   6       2970.61       2969.63        29.16 o                         
  -7   3   6         26.48         49.82         4.44 o                         
  -5   3   6       9201.20       9926.76        87.07 o                         
  -3   3   6        649.66        679.64        10.78 o                         
  -1   3   6       4955.64       5557.60        48.70 o                         
   1   3   6       6187.34       6613.82        49.35 o                         
   3   3   6        144.69        207.71         4.36 o                         
   5   3   6        342.55        380.58         5.86 o                         
   7   3   6         25.35         28.64         3.75 o                         
   9   3   6         17.16         11.60         2.23 o                         
  11   3   6          2.40          3.69         2.24 o                         
  13   3   6         10.56          9.75         2.41 o                         
  15   3   6       1384.65       1348.04        10.63 o                         
  17   3   6        954.07        951.12         9.11 o                         
  19   3   6         91.19        100.40         3.55 o                         
  21   3   6       1379.18       1440.34        14.58 o                         
  23   3   6       1477.22       1481.68        17.47 o                         
  25   3   6        392.32        405.97        11.26 o                         
  27   3   6         42.27         49.13         7.80 o                         
 -28   4   6         95.75        108.01         2.99 o                         
 -26   4   6        181.76        171.19         5.82 o                         
 -24   4   6       1460.15       1419.13        17.35 o                         
 -22   4   6       3184.82       3195.06        35.34 o                         
 -20   4   6         11.07          3.79         2.36 o                         
 -18   4   6        522.60        442.59         5.44 o                         
 -16   4   6        265.30        328.74         4.18 o                         
 -14   4   6       1753.96       1661.97        11.76 o                         
 -12   4   6        849.58        786.10         6.54 o                         
 -10   4   6        202.80        215.61         3.29 o                         
  -8   4   6        479.33        423.18         5.01 o                         
  -6   4   6        715.29        794.12        10.25 o                         
  -4   4   6       1635.51       1549.83        17.47 o                         
  -2   4   6        249.69        287.01         6.69 o                         
   0   4   6        143.40        170.25         4.66 o                         
   2   4   6        471.47        610.66         7.42 o                         
   4   4   6       1010.53        887.39         8.82 o                         
   6   4   6        220.11        222.25         3.20 o                         
   8   4   6       5771.62       5825.47        35.68 o                         
  10   4   6       4086.30       4099.54        30.70 o                         
  12   4   6        329.73        322.51         5.37 o                         
  14   4   6          6.36         13.51         2.89 o                         
  16   4   6       2769.71       2707.57        22.51 o                         
  18   4   6        158.05        183.73         4.85 o                         
  20   4   6          4.99          7.71         3.15 o                         
  22   4   6         29.76         33.23         3.32 o                         
  24   4   6         11.95         12.07         3.18 o                         
  26   4   6        242.47        234.72         7.79 o                         
 -27   5   6          3.10          4.83         2.96 o                         
 -25   5   6        421.06        376.56         8.41 o                         
 -23   5   6       1411.16       1464.53        22.27 o                         
 -21   5   6        716.29        690.35        11.76 o                         
 -19   5   6       2549.88       2264.40        20.95 o                         
 -17   5   6       1381.05       1392.73        12.81 o                         
 -15   5   6         15.13         17.10         2.59 o                         
 -13   5   6         24.22         28.80         2.45 o                         
 -11   5   6        996.75       1002.25         8.09 o                         
  -9   5   6       3808.00       3622.21        23.80 o                         
  -7   5   6        713.93        592.97         5.52 o                         
  -5   5   6       5949.57       5963.09        38.58 o                         
  -3   5   6       1947.60       1895.07        14.39 o                         
  -1   5   6        401.68        383.60         3.83 o                         
   1   5   6        457.89        497.88         4.29 o                         
   3   5   6       1623.19       1692.44        11.43 o                         
   5   5   6        423.79        439.93         4.43 o                         
   7   5   6        906.84        941.74         7.66 o                         
   9   5   6         89.38         89.68         2.95 o                         
  11   5   6       1071.54       1008.04        10.21 o                         
  13   5   6        296.56        323.50         6.82 o                         
  15   5   6        352.12        400.47         6.67 o                         
  17   5   6       1337.08       1374.73        15.04 o                         
  19   5   6         24.74         33.36         3.27 o                         
  21   5   6         18.12         18.69         2.77 o                         
  23   5   6        199.78        196.49         6.58 o                         
  25   5   6        232.98        205.82         5.98 o                         
 -26   6   6         27.45         34.72         3.86 o                         
 -24   6   6          2.48          8.71         4.29 o                         
 -22   6   6        236.88        206.57         5.80 o                         
 -20   6   6         23.08         45.10         4.04 o                         
 -18   6   6       2006.32       1933.00        22.14 o                         
 -16   6   6         59.06         45.89         2.78 o                         
 -14   6   6          0.23          7.43         2.68 o                         
 -12   6   6        986.62        973.42         8.78 o                         
 -10   6   6       4932.18       4746.87        31.42 o                         
  -8   6   6          2.90          4.16         2.23 o                         
  -6   6   6        852.09        918.88         7.18 o                         
  -4   6   6       1598.12       1662.03        11.72 o                         
  -2   6   6       1182.01       1133.44         9.61 o                         
   0   6   6        986.68        990.66         8.53 o                         
   2   6   6         15.39         18.28         2.18 o                         
   4   6   6        560.87        562.35         5.50 o                         
   6   6   6        402.94        366.43         5.03 o                         
   8   6   6       2794.53       2727.00        23.90 o                         
  10   6   6        910.49        923.06        10.06 o                         
  12   6   6        545.13        558.23         9.73 o                         
  14   6   6        578.52        528.74         7.77 o                         
  16   6   6       1703.53       1732.12        18.30 o                         
  18   6   6         68.93         79.88         4.21 o                         
  20   6   6        349.12        325.64         6.39 o                         
  22   6   6         62.30         72.44         3.63 o                         
  24   6   6         33.58         38.16         3.06 o                         
 -23   7   6        185.61        210.69         6.92 o                         
 -21   7   6         70.95         66.03         5.39 o                         
 -19   7   6        511.83        486.47         8.16 o                         
 -17   7   6        511.28        504.75         7.71 o                         
 -15   7   6         96.88         88.67         2.94 o                         
 -13   7   6          9.24         11.87         2.38 o                         
 -11   7   6        167.98        169.79         3.34 o                         
  -9   7   6       7241.11       7191.85        48.38 o                         
  -7   7   6         45.94         57.07         3.09 o                         
  -5   7   6       3999.07       3962.40        27.58 o                         
  -3   7   6        754.76        771.30         8.61 o                         
  -1   7   6        423.76        409.14         5.71 o                         
   1   7   6        350.51        349.28         6.86 o                         
   3   7   6          2.83          6.03         3.21 o                         
   5   7   6          0.06          3.80         2.89 o                         
   7   7   6       1320.02       1334.57        12.12 o                         
   9   7   6          0.17          5.46         3.07 o                         
  11   7   6         30.89         34.55         3.15 o                         
  13   7   6          4.13          9.40         3.30 o                         
  15   7   6        593.59        641.97         8.36 o                         
  17   7   6        196.63        194.12         4.12 o                         
  19   7   6          0.01          7.57         2.77 o                         
  21   7   6         22.49         18.97         2.46 o                         
 -22   8   6         75.32         62.45         5.77 o                         
 -20   8   6        186.53        186.36         5.98 o                         
 -18   8   6         42.52         60.96         3.40 o                         
 -16   8   6        525.34        529.05        10.25 o                         
 -14   8   6         24.52         19.24         3.43 o                         
 -12   8   6        118.18        131.61         3.33 o                         
 -10   8   6        878.24        917.35         9.22 o                         
  -8   8   6         61.89         70.32         3.60 o                         
  -6   8   6        124.12        131.41         4.17 o                         
  -4   8   6       1239.11       1234.05        12.92 o                         
  -2   8   6          7.92         20.78         3.56 o                         
   0   8   6        843.15        843.04        10.24 o                         
   2   8   6        106.55         64.59         3.89 o                         
   4   8   6         67.20         90.62         3.88 o                         
   6   8   6        161.61        122.95         3.99 o                         
   8   8   6        174.70        159.67         3.98 o                         
  10   8   6         49.71         50.94         2.75 o                         
  12   8   6        187.93        190.67         5.43 o                         
  14   8   6        268.95        276.22         4.83 o                         
  16   8   6        396.26        423.03        10.67 o                         
  18   8   6         78.01         79.64         2.82 o                         
 -19   9   6          0.18          2.75         3.96 o                         
 -17   9   6         77.86         74.79        18.24 o                         
 -15   9   6          3.99          8.25         3.70 o                         
 -13   9   6         50.35         48.53         3.93 o                         
 -11   9   6        272.56        297.72         4.95 o                         
  -9   9   6         42.52         57.48         3.09 o                         
  -7   9   6        769.34        791.44        11.91 o                         
  -5   9   6        714.02        806.37         9.93 o                         
  -3   9   6       2045.81       2205.66        27.13 o                         
  -1   9   6       2323.09       2295.65        25.49 o                         
   1   9   6        307.68        288.66         6.44 o                         
   3   9   6        426.70        448.91         8.99 o                         
   5   9   6        169.95        181.15         5.98 o                         
   7   9   6       1667.98       1660.91        20.57 o                         
   9   9   6        217.67        215.07         4.31 o                         
  11   9   6        361.57        361.72         6.58 o                         
  13   9   6          4.23         12.23         2.63 o                         
  15   9   6          3.26          7.72         1.89 o                         
 -14  10   6        158.82        163.92        17.74 o                         
 -12  10   6         26.16         29.00         2.86 o                         
 -10  10   6        156.22        190.05         3.27 o                         
  -8  10   6        879.19        855.10         9.61 o                         
  -6  10   6         49.91         46.83         2.66 o                         
  -4  10   6        286.81        345.07         5.28 o                         
  -2  10   6        119.18        155.03         3.75 o                         
   0  10   6          0.64          2.09         2.73 o                         
   2  10   6          9.32         14.75         2.53 o                         
   4  10   6       1169.53       1107.22        13.37 o                         
   6  10   6        352.85        405.60         6.04 o                         
   8  10   6        504.93        480.53        10.85 o                         
  10  10   6        207.06        216.46         4.42 o                         
  12  10   6         10.15         11.06         3.15 o                         
  -5  11   6          0.05          4.05         1.80 o                         
  -3  11   6         39.73         36.82         2.22 o                         
  -1  11   6          5.29         16.01         2.31 o                         
   1  11   6         59.11         64.96         2.48 o                         
   3  11   6        365.80        326.19        13.88 o                         
 -31   1   7        500.07        552.45         8.22 o                         
 -29   1   7          0.84          5.53         1.90 o                         
 -27   1   7          0.13          3.88         2.63 o                         
 -25   1   7          9.49         12.40         2.73 o                         
 -23   1   7       1127.95       1112.04        15.05 o                         
 -21   1   7        189.65        200.77         5.00 o                         
 -19   1   7       2319.10       2319.47        21.05 o                         
 -17   1   7       4065.51       4040.42        30.42 o                         
 -15   1   7       1087.59       1080.03         9.74 o                         
 -13   1   7       9904.28      10434.78        69.81 o                         
 -11   1   7       3393.22       3440.58        31.05 o                         
  -9   1   7        190.62        182.26         4.80 o                         
  -7   1   7        265.48        330.84         5.23 o                         
  -5   1   7       4096.35       4177.62        37.87 o                         
  -3   1   7       1061.65       1101.53        12.14 o                         
  -1   1   7         42.82         49.63         3.88 o                         
   1   1   7       2438.26       2459.23        23.71 o                         
   3   1   7       5676.23       6140.64        52.54 o                         
   5   1   7       5782.68       6157.36        56.01 o                         
   7   1   7       4781.67       4786.34        38.85 o                         
   9   1   7         81.08         97.08         2.98 o                         
  11   1   7         13.15         33.52         2.12 o                         
  13   1   7        183.70        171.00         2.93 o                         
  15   1   7          7.09         18.82         2.40 o                         
  17   1   7        280.09        313.05         3.94 o                         
  19   1   7        601.27        570.35         5.65 o                         
  21   1   7          9.07          9.88         2.69 o                         
  23   1   7          2.42          7.35         3.46 o                         
  25   1   7        399.12        471.42        16.50 o                         
  27   1   7        445.69        494.75        14.91 o                         
 -30   2   7         40.32         63.80         2.09 o                         
 -28   2   7         57.99         59.33         2.60 o                         
 -26   2   7          0.21          2.36         2.48 o                         
 -24   2   7       1476.96       1514.24        14.68 o                         
 -22   2   7        746.34        843.24        10.31 o                         
 -20   2   7       1177.51       1118.26        10.58 o                         
 -18   2   7        778.15        791.20         8.06 o                         
 -16   2   7       1081.32       1063.53        10.37 o                         
 -14   2   7        554.14        633.39         5.49 o                         
 -12   2   7         52.35         60.14         2.30 o                         
 -10   2   7        441.56        480.39         6.79 o                         
  -8   2   7       6641.99       6949.43        55.99 o                         
  -6   2   7       5590.22       5835.79        54.03 o                         
  -4   2   7         81.64         79.62         4.33 o                         
  -2   2   7       2717.98       2706.41        27.86 o                         
   0   2   7       4143.61       4431.19        39.28 o                         
   2   2   7        429.41        476.42         7.36 o                         
   4   2   7         22.27         12.07         3.42 o                         
   6   2   7        166.43        151.50         4.68 o                         
   8   2   7       3234.92       3439.77        22.58 o                         
  10   2   7        184.24        131.78         2.57 o                         
  12   2   7        472.36        473.64         5.62 o                         
  14   2   7         93.41        101.79         2.75 o                         
  16   2   7        392.18        402.09         4.61 o                         
  18   2   7        110.24        128.78         3.32 o                         
  20   2   7        137.93        162.81         3.69 o                         
  22   2   7       1335.60       1262.28        12.78 o                         
  24   2   7        594.48        603.87        12.88 o                         
  26   2   7          3.36         13.20         6.26 o                         
 -29   3   7         23.95         18.08         2.11 o                         
 -27   3   7         54.00         54.28         2.46 o                         
 -25   3   7       1192.09       1205.04        12.58 o                         
 -23   3   7        445.90        479.56         6.14 o                         
 -21   3   7       1177.52       1080.09        12.53 o                         
 -19   3   7          0.02         -2.30         2.70 o                         
 -17   3   7        931.19        870.34         7.95 o                         
 -15   3   7        136.66        172.36         3.28 o                         
 -13   3   7         50.75         69.62         2.41 o                         
 -11   3   7        598.41        581.26         5.01 o                         
  -9   3   7        187.63        217.74         4.27 o                         
  -7   3   7         41.36        104.79         4.95 o                         
  -5   3   7       1087.98       1303.41        15.58 o                         
  -3   3   7       5985.87       6415.94        67.28 o                         
  -1   3   7      17802.44      18728.37       149.91 o                         
   1   3   7        254.45        221.42         4.31 o                         
   3   3   7       3386.93       3792.40        29.76 o                         
   5   3   7       3003.42       3141.78        23.73 o                         
   7   3   7        159.82        193.78         3.27 o                         
   9   3   7       3445.60       3452.15        22.69 o                         
  11   3   7        396.23        356.00         4.44 o                         
  13   3   7        551.71        571.28         5.85 o                         
  15   3   7        232.09        230.72         4.27 o                         
  17   3   7       3099.79       3103.27        25.74 o                         
  19   3   7        102.45        116.66         3.79 o                         
  21   3   7       1101.35       1188.53        12.65 o                         
  23   3   7        796.28        804.14        11.03 o                         
  25   3   7        406.68        436.22         9.46 o                         
  27   3   7          8.74          9.40         4.49 o                         
 -28   4   7          0.41          5.59         2.23 o                         
 -26   4   7        314.13        322.71         5.62 o                         
 -24   4   7         13.66         12.74         2.92 o                         
 -22   4   7        230.15        282.67         4.20 o                         
 -20   4   7        242.53        185.47         3.19 o                         
 -18   4   7        102.66        109.06         3.06 o                         
 -16   4   7        235.44        258.08         4.05 o                         
 -14   4   7        126.90        121.08         2.96 o                         
 -12   4   7         11.51          3.44         2.17 o                         
 -10   4   7        966.62        925.52         6.52 o                         
  -8   4   7        618.52        537.60         4.99 o                         
  -6   4   7         50.77         55.04         2.41 o                         
  -4   4   7       3765.32       3824.88        28.16 o                         
  -2   4   7       2380.59       2267.41        21.54 o                         
   0   4   7         51.68         99.59         2.53 o                         
   2   4   7        925.68        863.37         6.46 o                         
   4   4   7       2248.71       2237.70        13.40 o                         
   6   4   7       4937.13       4912.06        27.88 o                         
   8   4   7        232.69        202.78         3.17 o                         
  10   4   7       7590.35       7396.27        52.54 o                         
  12   4   7       1132.68       1084.52         9.68 o                         
  14   4   7       2320.85       2331.66        19.54 o                         
  16   4   7       1648.86       1599.56        16.06 o                         
  18   4   7        299.34        328.38         5.58 o                         
  20   4   7        521.32        524.39         6.62 o                         
  22   4   7        196.64        205.07         3.96 o                         
  24   4   7         13.82         17.27         3.09 o                         
  26   4   7          2.08          1.35         4.29 o                         
 -27   5   7          6.12         14.74         3.46 o                         
 -25   5   7        154.24        182.97         4.71 o                         
 -23   5   7        765.05        768.58        11.51 o                         
 -21   5   7          5.41          4.06         2.93 o                         
 -19   5   7       1111.81       1162.14        12.58 o                         
 -17   5   7       1656.25       1707.11        14.29 o                         
 -15   5   7         43.21         38.90         2.57 o                         
 -13   5   7          6.99         14.61         2.36 o                         
 -11   5   7        464.60        415.13         4.32 o                         
  -9   5   7       1497.74       1471.87        10.42 o                         
  -7   5   7         61.39         50.63         2.42 o                         
  -5   5   7       1087.07       1133.75         8.96 o                         
  -3   5   7       2040.00       2076.71        14.92 o                         
  -1   5   7        141.65        119.41         2.38 o                         
   1   5   7         90.02         96.27         2.21 o                         
   3   5   7       2483.09       2581.95        16.00 o                         
   5   5   7       1335.94       1306.76         9.26 o                         
   7   5   7        361.13        354.50         4.11 o                         
   9   5   7        604.48        572.49         5.88 o                         
  11   5   7       5317.22       5130.21        41.98 o                         
  13   5   7       1941.67       1895.43        18.70 o                         
  15   5   7        729.70        718.03        11.29 o                         
  17   5   7         40.64         50.62         3.62 o                         
  19   5   7         11.82         29.73         3.00 o                         
  21   5   7         92.78        102.93         3.40 o                         
  23   5   7        389.18        364.46         7.51 o                         
 -26   6   7         17.46         36.32         3.98 o                         
 -24   6   7         12.70         17.58         4.19 o                         
 -22   6   7        114.14        138.08         6.76 o                         
 -20   6   7          5.79          6.15         2.84 o                         
 -18   6   7        373.23        379.96         5.80 o                         
 -16   6   7        101.92        100.03         3.07 o                         
 -14   6   7          5.17          8.63         2.45 o                         
 -12   6   7        357.35        324.57         4.85 o                         
 -10   6   7         31.04         39.76         2.40 o                         
  -8   6   7       2852.74       2753.82        17.67 o                         
  -6   6   7       1392.01       1401.82        10.26 o                         
  -4   6   7        615.51        538.65         5.45 o                         
  -2   6   7         18.80         23.94         2.47 o                         
   0   6   7        329.02        252.39         3.57 o                         
   2   6   7        197.73        179.05         3.27 o                         
   4   6   7        511.61        525.88         5.32 o                         
   6   6   7       1540.63       1459.99        11.81 o                         
   8   6   7       2060.21       1942.07        17.30 o                         
  10   6   7       1087.52       1069.20        10.83 o                         
  12   6   7        754.58        778.57        14.86 o                         
  14   6   7       1577.43       1600.45        17.75 o                         
  16   6   7       1013.78       1081.86        12.65 o                         
  18   6   7        235.16        219.30         5.21 o                         
  20   6   7        359.24        391.10         6.02 o                         
  22   6   7          0.06          2.00         2.58 o                         
 -23   7   7        136.49        159.96         9.49 o                         
 -21   7   7          0.07          4.11         2.96 o                         
 -19   7   7          8.04         16.13         3.79 o                         
 -17   7   7       1087.98       1089.48        11.57 o                         
 -15   7   7        206.36        221.05         3.84 o                         
 -13   7   7       1635.25       1654.53        14.43 o                         
 -11   7   7         84.75         92.93         2.75 o                         
  -9   7   7         62.85         72.41         3.06 o                         
  -7   7   7       2740.58       2764.36        20.51 o                         
  -5   7   7        200.25        201.43         3.77 o                         
  -3   7   7        752.43        760.04         9.11 o                         
  -1   7   7       3940.13       3894.62        31.50 o                         
   1   7   7       2005.20       1933.50        15.69 o                         
   3   7   7        494.07        545.36         6.83 o                         
   5   7   7          8.52         13.15         3.32 o                         
   7   7   7         58.63         53.26         3.07 o                         
   9   7   7          0.97          1.28         2.95 o                         
  11   7   7         86.09         92.52         3.45 o                         
  13   7   7        142.83        180.68         4.63 o                         
  15   7   7        221.96        257.99         4.63 o                         
  17   7   7         82.53         80.40         3.09 o                         
  19   7   7          3.10         12.53         3.10 o                         
  21   7   7         84.26         84.59         8.15 o                         
 -20   8   7        330.51        329.75         8.17 o                         
 -18   8   7         45.83         60.25         5.28 o                         
 -16   8   7         81.18        101.97         4.66 o                         
 -14   8   7        754.29        763.60        10.03 o                         
 -12   8   7         99.74         99.72         2.97 o                         
 -10   8   7       1893.60       1971.06        17.36 o                         
  -8   8   7       1452.25       1504.56        15.93 o                         
  -6   8   7       3637.52       3720.10        40.59 o                         
  -4   8   7       2029.00       2070.74        21.02 o                         
  -2   8   7         39.81         27.89         3.58 o                         
   0   8   7        745.34        756.11         9.81 o                         
   2   8   7       1012.96       1065.20        15.38 o                         
   4   8   7       1154.85       1065.44        15.42 o                         
   6   8   7         47.57         67.68         3.49 o                         
   8   8   7          2.18          7.95         3.03 o                         
  10   8   7        207.87        207.70         4.41 o                         
  12   8   7        224.00        234.47         5.06 o                         
  14   8   7        624.40        640.57         9.97 o                         
  16   8   7         13.69          7.85         2.52 o                         
  18   8   7         39.96         34.27         2.49 o                         
 -17   9   7         69.97        113.89         9.23 o                         
 -15   9   7         88.20         80.89         7.43 o                         
 -13   9   7         51.16         54.97         3.76 o                         
 -11   9   7        470.46        507.13         8.90 o                         
  -9   9   7        569.83        649.86         7.78 o                         
  -7   9   7        168.18        168.45         4.25 o                         
  -5   9   7        237.33        240.06         4.69 o                         
  -3   9   7         23.73         18.32         3.22 o                         
  -1   9   7        112.61        116.84         4.32 o                         
   1   9   7        108.12        140.37         4.12 o                         
   3   9   7        213.84        216.93         4.84 o                         
   5   9   7          1.35          7.25         3.57 o                         
   7   9   7        500.69        471.52         7.24 o                         
   9   9   7          0.09          6.51         2.99 o                         
  11   9   7        514.95        516.96         8.97 o                         
  13   9   7         75.08         72.34         3.10 o                         
  15   9   7        106.28         83.18         3.76 o                         
 -12  10   7         27.86         23.96         3.79 o                         
 -10  10   7        679.93        686.49        18.03 o                         
  -8  10   7        693.51        732.59         9.05 o                         
  -6  10   7         31.79         49.38         2.54 o                         
  -4  10   7         81.70         79.98         2.90 o                         
  -2  10   7         10.26         14.33         3.39 o                         
   0  10   7        139.88        145.90         3.16 o                         
   2  10   7        180.95        173.77         3.36 o                         
   4  10   7         12.99         10.21         2.21 o                         
   6  10   7        121.98        107.84         3.91 o                         
   8  10   7        318.06        277.81         5.46 o                         
  10  10   7         23.34         20.06         3.04 o                         
 -30   0   8        590.94        536.70         8.09 o                         
 -28   0   8         64.97         69.88         3.77 o                         
 -26   0   8       1096.48       1182.57        15.56 o                         
 -24   0   8       2537.60       2453.60        37.05 o                         
 -22   0   8        987.46        921.19        13.49 o                         
 -20   0   8       2595.65       2653.01        28.84 o                         
 -18   0   8       1370.41       1359.98        23.20 o                         
 -16   0   8         69.66         65.81         5.18 o                         
 -14   0   8       1300.67       1239.88        18.02 o                         
 -12   0   8      12545.50      13096.06       128.34 o                         
 -10   0   8       4948.65       4749.63        62.82 o                         
  -8   0   8        335.78        353.47         9.55 o                         
  -6   0   8       2414.45       2620.43        38.33 o                         
  -4   0   8        648.08        648.03        15.02 o                         
  -2   0   8       2074.50       2370.51        37.34 o                         
   0   0   8      10235.68      10350.87       121.98 o                         
   2   0   8       1288.92       1383.85        20.16 o                         
   4   0   8        347.61        317.92         8.05 o                         
   6   0   8       7122.86       7735.39        93.68 o                         
   8   0   8        128.76        194.22         6.45 o                         
  10   0   8        821.23        810.09         8.53 o                         
  12   0   8       1004.55       1063.85        10.29 o                         
  14   0   8        624.41        724.10        10.69 o                         
  16   0   8          2.27          4.09         3.07 o                         
  18   0   8         24.58         24.93         3.70 o                         
  20   0   8        326.16        223.52         6.29 o                         
  22   0   8       1419.07       1374.27        30.29 o                         
  24   0   8        102.41         87.93        13.51 o                         
  26   0   8          2.44          2.40         4.25 o                         
 -29   1   8         65.53         70.90         2.00 o                         
 -27   1   8          5.64          6.82         2.39 o                         
 -25   1   8         70.70         72.39         2.95 o                         
 -23   1   8         38.82         37.54         2.99 o                         
 -21   1   8       1678.20       1677.90        16.66 o                         
 -19   1   8         59.57         55.63         3.28 o                         
 -17   1   8       1202.95       1118.19        11.24 o                         
 -15   1   8       1173.39       1182.86        11.36 o                         
 -13   1   8         86.53        104.08         3.09 o                         
 -11   1   8        317.68        308.61         4.95 o                         
  -9   1   8        763.10        754.17         9.76 o                         
  -7   1   8       1071.52       1113.12        12.84 o                         
  -5   1   8       1112.96       1189.18        14.82 o                         
  -3   1   8       4358.63       4301.37        43.67 o                         
  -1   1   8        263.85        243.75         5.51 o                         
   1   1   8         79.75        141.27         5.14 o                         
   3   1   8        517.83        523.66         7.87 o                         
   5   1   8        158.29        182.03         5.28 o                         
   7   1   8        726.01        858.37         7.95 o                         
   9   1   8       2135.83       2168.35        14.14 o                         
  11   1   8        513.50        568.96         4.87 o                         
  13   1   8        468.61        567.57         5.51 o                         
  15   1   8          5.98         15.69         2.36 o                         
  17   1   8          0.82          7.38         2.54 o                         
  19   1   8          6.15         15.07         2.70 o                         
  21   1   8        126.03        143.11         3.42 o                         
  23   1   8        313.53        309.53         8.16 o                         
  25   1   8         46.28         65.61        10.83 o                         
  27   1   8         51.11         58.52         7.22 o                         
 -30   2   8          7.58          9.83         1.94 o                         
 -28   2   8        159.47        174.35         2.92 o                         
 -26   2   8       1005.00       1114.65        10.29 o                         
 -24   2   8        542.46        570.71         5.92 o                         
 -22   2   8         67.70         40.87         3.08 o                         
 -20   2   8       2075.85       2074.09        19.77 o                         
 -18   2   8        380.16        373.46         5.25 o                         
 -16   2   8       1024.79       1010.68         9.03 o                         
 -14   2   8          5.52         10.35         2.25 o                         
 -12   2   8       2002.12       1959.26        12.75 o                         
 -10   2   8       2916.22       2981.24        21.39 o                         
  -8   2   8        268.66        335.08         6.45 o                         
  -6   2   8       1527.02       1549.93        17.22 o                         
  -4   2   8       1711.48       1817.62        19.38 o                         
  -2   2   8       4591.16       5363.85        49.11 o                         
   0   2   8        207.07        191.70         5.25 o                         
   2   2   8         58.94         55.21         4.21 o                         
   4   2   8        405.50        410.78         8.03 o                         
   6   2   8         15.45         15.19         2.31 o                         
   8   2   8       1654.49       1649.84        11.72 o                         
  10   2   8        134.31        128.39         2.67 o                         
  12   2   8         21.56         45.12         2.53 o                         
  14   2   8         27.02         33.94         2.66 o                         
  16   2   8       1522.58       1434.18        12.20 o                         
  18   2   8        112.74        127.07         3.44 o                         
  20   2   8        239.11        216.30         4.31 o                         
  22   2   8       1856.14       1889.35        20.15 o                         
  24   2   8       1122.30       1195.01        26.34 o                         
  26   2   8         50.94         50.77         4.82 o                         
 -29   3   8        247.76        220.64         4.18 o                         
 -27   3   8       1880.89       1943.37        20.35 o                         
 -25   3   8         86.63         98.52         3.20 o                         
 -23   3   8         11.45         22.27         2.80 o                         
 -21   3   8        326.69        281.87         4.66 o                         
 -19   3   8         99.74         83.51         3.50 o                         
 -17   3   8        219.64        228.65         4.91 o                         
 -15   3   8         73.18        114.57         3.15 o                         
 -13   3   8         25.65         54.90         2.33 o                         
 -11   3   8        619.97        639.39         5.49 o                         
  -9   3   8        170.67        206.32         2.90 o                         
  -7   3   8         78.85         85.71         3.02 o                         
  -5   3   8        263.82        246.90         4.40 o                         
  -3   3   8       1846.55       1836.95        16.98 o                         
  -1   3   8         46.49         30.91         3.15 o                         
   1   3   8        877.88       1006.22         8.71 o                         
   3   3   8        994.21       1069.93         7.86 o                         
   5   3   8       1459.25       1451.38         9.71 o                         
   7   3   8          0.08          7.86         2.20 o                         
   9   3   8        258.37        243.88         4.05 o                         
  11   3   8          4.14          7.58         2.47 o                         
  13   3   8        562.95        622.64         6.86 o                         
  15   3   8       1983.52       2029.50        16.23 o                         
  17   3   8       2889.87       2881.09        23.61 o                         
  19   3   8       1341.02       1392.38        13.66 o                         
  21   3   8         53.94         62.04         3.28 o                         
  23   3   8        732.12        734.45        10.59 o                         
  25   3   8        459.28        416.61        10.17 o                         
 -28   4   8          4.96          8.44         2.21 o                         
 -26   4   8       1027.66       1076.62        14.99 o                         
 -24   4   8         15.70         23.27         2.70 o                         
 -22   4   8       1280.23       1221.77        11.58 o                         
 -20   4   8         26.30         32.44         2.71 o                         
 -18   4   8         25.64         11.34         2.79 o                         
 -16   4   8        123.87         94.83         3.32 o                         
 -14   4   8        174.67        215.06         3.49 o                         
 -12   4   8         81.20         85.88         2.52 o                         
 -10   4   8         16.30         12.41         2.07 o                         
  -8   4   8        752.68        710.74         6.10 o                         
  -6   4   8       2462.27       2563.52        17.19 o                         
  -4   4   8       3749.47       3875.04        26.89 o                         
  -2   4   8       1205.27       1307.94         9.68 o                         
   0   4   8        652.90        715.46         5.48 o                         
   2   4   8        139.73        145.25         2.97 o                         
   4   4   8         28.79         22.00         1.93 o                         
   6   4   8        346.95        387.90         4.03 o                         
   8   4   8       1221.90       1190.86         9.04 o                         
  10   4   8       7901.36       7834.05        51.78 o                         
  12   4   8       3076.81       2963.40        23.73 o                         
  14   4   8        383.65        405.43         6.01 o                         
  16   4   8       1618.70       1586.65        16.01 o                         
  18   4   8        994.58       1053.19        11.14 o                         
  20   4   8         19.44         27.20         2.62 o                         
  22   4   8        233.44        251.96         4.42 o                         
  24   4   8        741.33        629.53        34.65 o                         
 -27   5   8        210.14        203.30        11.03 o                         
 -25   5   8        512.56        522.20        10.12 o                         
 -23   5   8         93.53         88.80         3.88 o                         
 -21   5   8        100.75         97.22         3.27 o                         
 -19   5   8         30.58         24.70         2.95 o                         
 -17   5   8          2.78          3.67         3.04 o                         
 -15   5   8        451.84        470.75         5.45 o                         
 -13   5   8          1.03          6.14         2.46 o                         
 -11   5   8        697.19        794.76         6.76 o                         
  -9   5   8       1329.31       1301.26        10.08 o                         
  -7   5   8       1818.00       1939.98        13.44 o                         
  -5   5   8       3741.27       3994.24        26.56 o                         
  -3   5   8        949.21       1008.64         8.14 o                         
  -1   5   8        300.41        291.33         3.51 o                         
   1   5   8       1106.72       1048.86         7.26 o                         
   3   5   8       2985.43       2994.78        18.58 o                         
   5   5   8        366.12        323.51         3.68 o                         
   7   5   8        846.43        775.39         6.91 o                         
   9   5   8       1476.50       1368.13        12.12 o                         
  11   5   8         57.81         65.60         4.26 o                         
  13   5   8        449.63        427.40         6.66 o                         
  15   5   8          0.25          3.86         3.13 o                         
  17   5   8       1076.09       1089.49        12.13 o                         
  19   5   8         39.54         42.54         3.47 o                         
  21   5   8          7.59          6.52         2.73 o                         
  23   5   8         13.47         23.79         3.65 o                         
 -24   6   8         78.46         82.90         6.13 o                         
 -22   6   8        373.87        410.19        10.27 o                         
 -20   6   8        305.45        352.33         7.01 o                         
 -18   6   8        100.01        115.08         3.43 o                         
 -16   6   8         95.96         84.53         3.19 o                         
 -14   6   8        452.05        504.36         5.40 o                         
 -12   6   8        448.76        468.36         5.95 o                         
 -10   6   8        718.63        687.95         7.13 o                         
  -8   6   8       1514.11       1492.57        10.68 o                         
  -6   6   8       2143.26       2196.67        16.11 o                         
  -4   6   8          2.22          7.42         2.75 o                         
  -2   6   8       2165.93       2209.64        15.41 o                         
   0   6   8        178.25        179.00         3.58 o                         
   2   6   8       1889.81       1751.80        13.31 o                         
   4   6   8        882.24        911.67         7.66 o                         
   6   6   8        395.08        383.56         5.29 o                         
   8   6   8        468.61        484.69         6.43 o                         
  10   6   8         77.66         75.85         3.26 o                         
  12   6   8        263.66        231.84         5.40 o                         
  14   6   8         75.91         95.48         3.68 o                         
  16   6   8         97.92        108.27         3.63 o                         
  18   6   8        641.88        648.85        10.69 o                         
  20   6   8         28.30         26.86         2.63 o                         
  22   6   8        142.38        126.28         7.94 o                         
 -23   7   8        370.25        369.43        11.87 o                         
 -21   7   8         37.14         42.54         3.37 o                         
 -19   7   8        153.14        174.98         4.92 o                         
 -17   7   8        394.19        416.36         6.31 o                         
 -15   7   8        426.64        468.49         6.26 o                         
 -13   7   8        137.77        157.76         3.51 o                         
 -11   7   8        165.59        167.71         3.42 o                         
  -9   7   8         13.55         11.28         2.63 o                         
  -7   7   8       1281.10       1282.89        11.91 o                         
  -5   7   8        130.74        139.70         3.38 o                         
  -3   7   8         99.42        112.88         3.81 o                         
  -1   7   8         74.94         92.28         3.47 o                         
   1   7   8       1484.43       1369.92        12.75 o                         
   3   7   8        364.93        348.39         5.82 o                         
   5   7   8        289.60        292.92         4.79 o                         
   7   7   8         75.02         75.66         4.18 o                         
   9   7   8          7.50         12.98         2.96 o                         
  11   7   8         56.11         60.73         3.33 o                         
  13   7   8        146.50        140.46         4.10 o                         
  15   7   8        171.70        155.44         3.88 o                         
  17   7   8        701.64        665.79        10.40 o                         
  19   7   8         73.14         75.40         3.44 o                         
 -20   8   8        369.22        440.49        48.69 o                         
 -18   8   8         17.55         37.28         3.49 o                         
 -16   8   8       1267.90       1394.26        12.17 o                         
 -14   8   8       1031.77       1049.38        13.70 o                         
 -12   8   8         14.37         16.32         2.56 o                         
 -10   8   8         35.12         44.73         2.80 o                         
  -8   8   8          0.74          6.46         3.29 o                         
  -6   8   8        642.26        639.34         9.43 o                         
  -4   8   8        256.24        236.91         5.39 o                         
  -2   8   8         81.57         82.17         3.46 o                         
   0   8   8        387.33        418.99        10.91 o                         
   2   8   8         70.50         61.70         4.46 o                         
   4   8   8       1029.28       1066.23        14.48 o                         
   6   8   8         98.52        107.35         4.52 o                         
   8   8   8         21.99         18.00         3.06 o                         
  10   8   8        416.13        366.86         6.44 o                         
  12   8   8        777.93        800.01        10.20 o                         
  14   8   8        152.97        125.60         5.49 o                         
  16   8   8        119.15        136.37         4.08 o                         
 -17   9   8         53.15         40.84         5.65 o                         
 -15   9   8       1238.36       1306.32        27.67 o                         
 -13   9   8       1419.06       1500.12        25.16 o                         
 -11   9   8          0.82          6.45         2.57 o                         
  -9   9   8         18.10         14.72         2.65 o                         
  -7   9   8        109.16        119.08         3.70 o                         
  -5   9   8        151.54        158.53         4.49 o                         
  -3   9   8         50.23         59.88         4.67 o                         
  -1   9   8          3.31          2.34         3.20 o                         
   1   9   8        251.99        245.75         4.55 o                         
   3   9   8        270.51        219.38         4.29 o                         
   5   9   8        214.68        231.60         4.91 o                         
   7   9   8        139.74        164.91         4.36 o                         
   9   9   8        262.62        316.09         6.52 o                         
  11   9   8         25.23         25.40         2.83 o                         
  13   9   8          2.04          2.13         2.70 o                         
 -12  10   8        174.18        158.11         8.08 o                         
 -10  10   8        102.86        108.42         3.72 o                         
  -8  10   8        338.86        336.20         5.27 o                         
  -6  10   8          1.01          5.95         2.00 o                         
  -4  10   8         92.00         97.32         2.92 o                         
  -2  10   8        407.56        468.95         6.40 o                         
   0  10   8        198.83        217.34         4.71 o                         
   2  10   8          7.60          6.05         1.89 o                         
   4  10   8        729.93        725.74         9.08 o                         
   6  10   8        162.15        181.18         4.80 o                         
   8  10   8        229.56        192.75         6.77 o                         
 -29   1   9         12.82         22.28         1.81 o                         
 -27   1   9        446.89        417.82         4.87 o                         
 -25   1   9        206.85        199.01         3.27 o                         
 -23   1   9         57.48         58.95         2.75 o                         
 -21   1   9        216.75        188.43         4.27 o                         
 -19   1   9        351.71        357.56         5.08 o                         
 -17   1   9       2307.72       2264.93        19.69 o                         
 -15   1   9       1387.23       1348.18        15.42 o                         
 -13   1   9         88.52         72.51         2.60 o                         
 -11   1   9       2880.21       3129.16        21.09 o                         
  -9   1   9        128.21        165.47         3.66 o                         
  -7   1   9        236.51        237.06         6.94 o                         
  -5   1   9        106.13        116.15         6.24 o                         
  -3   1   9       5845.48       6182.74        68.06 o                         
  -1   1   9        872.76        886.64        12.10 o                         
   1   1   9       2811.02       2956.84        29.99 o                         
   3   1   9        726.56        694.72         9.43 o                         
   5   1   9        220.84        231.27         3.49 o                         
   7   1   9         54.07         45.21         2.15 o                         
   9   1   9         24.46         32.46         2.31 o                         
  11   1   9        126.57        172.09         3.20 o                         
  13   1   9        301.61        257.89         3.80 o                         
  15   1   9         58.90         81.20         2.95 o                         
  17   1   9        220.22        231.93         4.98 o                         
  19   1   9        468.58        410.65         5.05 o                         
  21   1   9         39.17         64.11         3.62 o                         
  23   1   9        109.95        104.66         6.83 o                         
  25   1   9         73.63         82.37         4.15 o                         
 -28   2   9          0.01          3.66         1.79 o                         
 -26   2   9        183.45        186.04         3.31 o                         
 -24   2   9         22.43         22.56         2.52 o                         
 -22   2   9        109.97        115.71         3.24 o                         
 -20   2   9          0.02          4.16         2.78 o                         
 -18   2   9        413.93        393.68         5.58 o                         
 -16   2   9        293.96        295.47         4.71 o                         
 -14   2   9        245.33        239.11         3.44 o                         
 -12   2   9       1879.84       1989.77        13.45 o                         
 -10   2   9        112.71         94.49         2.57 o                         
  -8   2   9       3837.24       3968.82        28.48 o                         
  -6   2   9       4812.80       5170.42        38.30 o                         
  -4   2   9         47.96         91.14         3.80 o                         
  -2   2   9        167.12        208.33         4.36 o                         
   0   2   9        311.07        352.63         5.27 o                         
   2   2   9        167.55        195.54         3.32 o                         
   4   2   9        773.58        738.27         6.19 o                         
   6   2   9       1457.40       1534.32        10.76 o                         
   8   2   9         29.55         22.43         2.35 o                         
  10   2   9       1322.19       1411.03        10.88 o                         
  12   2   9        594.57        616.35         6.11 o                         
  14   2   9        152.40        148.08         3.38 o                         
  16   2   9        236.93        234.96         4.12 o                         
  18   2   9          7.69          4.29         3.12 o                         
  20   2   9         66.23         86.64         3.22 o                         
  22   2   9          8.88         19.82         3.10 o                         
  24   2   9        276.53        260.51         8.66 o                         
 -29   3   9         66.58         48.09         3.83 o                         
 -27   3   9        120.31        133.37         3.28 o                         
 -25   3   9        236.44        234.16         3.57 o                         
 -23   3   9       1046.34       1143.18        11.12 o                         
 -21   3   9        735.68        711.02         7.87 o                         
 -19   3   9         59.16         91.06         3.46 o                         
 -17   3   9       1006.84        917.31         9.79 o                         
 -15   3   9        704.56        763.10         6.92 o                         
 -13   3   9        567.33        653.09         5.61 o                         
 -11   3   9        139.18        144.72         2.67 o                         
  -9   3   9        120.74         96.14         2.47 o                         
  -7   3   9        286.68        275.61         3.51 o                         
  -5   3   9        807.82        856.76         6.39 o                         
  -3   3   9        573.45        531.27         4.78 o                         
  -1   3   9       6065.97       5944.93        35.49 o                         
   1   3   9       2012.53       2072.37        13.37 o                         
   3   3   9         23.82         21.94         2.21 o                         
   5   3   9          2.01          8.25         2.06 o                         
   7   3   9        332.38        296.17         3.66 o                         
   9   3   9        451.48        476.39         5.25 o                         
  11   3   9       1846.42       1891.72        13.95 o                         
  13   3   9          9.95         16.92         2.80 o                         
  15   3   9          6.48          6.75         2.77 o                         
  17   3   9        791.55        817.19         9.48 o                         
  19   3   9        215.61        218.30         4.59 o                         
  21   3   9         74.52         85.57         3.30 o                         
  23   3   9          3.34          9.85         3.81 o                         
  25   3   9          0.17          2.79         4.38 o                         
 -28   4   9         21.99          8.62         4.65 o                         
 -26   4   9        414.49        429.57         8.01 o                         
 -24   4   9        123.19        130.76         3.33 o                         
 -22   4   9        404.00        417.03         5.45 o                         
 -20   4   9       1816.13       1821.51        16.09 o                         
 -18   4   9        151.95        182.65         3.88 o                         
 -16   4   9          8.22          8.92         2.86 o                         
 -14   4   9         81.83         90.89         3.14 o                         
 -12   4   9       2117.01       2241.64        16.38 o                         
 -10   4   9       4260.39       4074.30        26.13 o                         
  -8   4   9         99.83        111.74         2.74 o                         
  -6   4   9          0.72          6.67         2.23 o                         
  -4   4   9       1176.05       1144.82         8.88 o                         
  -2   4   9          3.51          8.47         2.15 o                         
   0   4   9        682.58        686.58         5.86 o                         
   2   4   9       1084.66       1065.87         7.74 o                         
   4   4   9         79.38         77.75         2.35 o                         
   6   4   9       5397.84       5432.91        32.38 o                         
   8   4   9        342.48        321.12         4.22 o                         
  10   4   9       3479.58       3551.40        24.73 o                         
  12   4   9       8720.88       8786.98        61.91 o                         
  14   4   9        157.28        137.49         4.13 o                         
  16   4   9       1647.73       1618.17        17.92 o                         
  18   4   9        709.26        758.03         8.87 o                         
  20   4   9        235.21        256.41         4.11 o                         
  22   4   9        124.76        143.80         3.79 o                         
 -25   5   9         57.83         58.91         4.07 o                         
 -23   5   9          3.02         10.28         2.70 o                         
 -21   5   9         13.82         14.30         2.83 o                         
 -19   5   9        339.62        336.02         4.94 o                         
 -17   5   9         16.29         23.47         3.25 o                         
 -15   5   9       1385.71       1312.66        14.21 o                         
 -13   5   9       1366.37       1291.57        11.03 o                         
 -11   5   9       2016.58       2143.41        17.32 o                         
  -9   5   9       2066.93       1903.68        13.87 o                         
  -7   5   9        545.44        566.40         5.48 o                         
  -5   5   9       3761.38       3929.40        24.00 o                         
  -3   5   9       1557.05       1564.20        11.69 o                         
  -1   5   9       1000.72        939.46         7.15 o                         
   1   5   9        156.92        189.04         3.27 o                         
   3   5   9       2781.42       2719.57        18.40 o                         
   5   5   9       6345.18       6433.47        38.33 o                         
   7   5   9          3.94          9.74         2.68 o                         
   9   5   9       1180.43       1150.56         9.38 o                         
  11   5   9        455.84        471.28        10.17 o                         
  13   5   9       1957.23       1961.28        19.82 o                         
  15   5   9        543.63        539.75         7.89 o                         
  17   5   9        445.09        485.65         7.18 o                         
  19   5   9        599.89        665.42         8.12 o                         
  21   5   9          8.40         20.28         2.42 o                         
 -24   6   9          0.29          7.24         2.91 o                         
 -22   6   9       1041.79       1087.01        16.11 o                         
 -20   6   9        461.34        467.77         7.40 o                         
 -18   6   9        111.17        123.36         3.37 o                         
 -16   6   9         16.45         24.27         2.89 o                         
 -14   6   9        233.47        224.06         3.50 o                         
 -12   6   9         74.12         93.58         2.81 o                         
 -10   6   9         93.88        110.70         2.98 o                         
  -8   6   9       3371.77       3202.27        21.52 o                         
  -6   6   9       7335.60       7157.06        44.99 o                         
  -4   6   9       8155.09       7809.35        52.08 o                         
  -2   6   9       3032.64       2840.66        18.55 o                         
   0   6   9        152.21        136.29         3.42 o                         
   2   6   9       1325.36       1173.42         9.83 o                         
   4   6   9       1630.89       1479.85        11.58 o                         
   6   6   9         10.69          9.60         3.06 o                         
   8   6   9         13.65         15.41         2.96 o                         
  10   6   9          8.03         12.04         2.83 o                         
  12   6   9        114.76        135.15         4.26 o                         
  14   6   9         58.82         77.52         3.46 o                         
  16   6   9        232.68        216.82         4.65 o                         
  18   6   9         84.45         94.33         3.27 o                         
  20   6   9         54.80         57.06         2.72 o                         
 -23   7   9        170.61        157.89         8.39 o                         
 -21   7   9          9.49         10.44         3.12 o                         
 -19   7   9          2.08          6.65         3.08 o                         
 -17   7   9         73.95         89.24         3.27 o                         
 -15   7   9       1704.56       1747.08        20.85 o                         
 -13   7   9        232.88        247.57         4.43 o                         
 -11   7   9        254.56        247.43         3.77 o                         
  -9   7   9        696.65        737.51         7.36 o                         
  -7   7   9        766.73        742.83         7.10 o                         
  -5   7   9       1506.93       1462.22        12.69 o                         
  -3   7   9        632.42        625.79         7.29 o                         
  -1   7   9       2126.44       2111.27        19.28 o                         
   1   7   9        957.44        883.45         8.66 o                         
   3   7   9         91.97         83.78         3.74 o                         
   5   7   9         79.53         61.80         4.17 o                         
   7   7   9          0.88          9.80         3.55 o                         
   9   7   9         59.80         56.49         3.33 o                         
  11   7   9         14.07         20.47         3.10 o                         
  13   7   9        196.68        217.42         4.27 o                         
  15   7   9        431.00        412.90         8.73 o                         
  17   7   9       1076.23       1040.58        15.92 o                         
  19   7   9         15.33         12.21         4.52 o                         
 -18   8   9          2.45          7.25         4.79 o                         
 -16   8   9        165.63        169.56         7.52 o                         
 -14   8   9         70.85         78.79         3.80 o                         
 -12   8   9          3.38         11.34         2.61 o                         
 -10   8   9        298.91        316.19         4.78 o                         
  -8   8   9        525.11        576.42         7.76 o                         
  -6   8   9          1.03          4.44         3.70 o                         
  -4   8   9        995.27        980.63        12.20 o                         
  -2   8   9        499.94        537.56         8.29 o                         
   0   8   9         42.89         50.48         4.40 o                         
   2   8   9          0.29          5.94         3.68 o                         
   4   8   9          0.05          3.48         4.09 o                         
   6   8   9       1344.77       1337.46        15.58 o                         
   8   8   9         17.47         23.25         3.16 o                         
  10   8   9       1439.11       1597.57        14.67 o                         
  12   8   9        115.14        121.42         4.93 o                         
  14   8   9        507.45        573.75         9.39 o                         
  16   8   9       1233.32       1058.04        38.53 o                         
 -15   9   9          4.50          8.98         3.74 o                         
 -13   9   9         47.84         57.97         4.56 o                         
 -11   9   9         94.98         90.72         3.27 o                         
  -9   9   9        646.38        668.68         9.10 o                         
  -7   9   9       1091.12       1231.16        15.60 o                         
  -5   9   9         46.55         49.84         3.50 o                         
  -3   9   9         18.07         19.91         3.04 o                         
  -1   9   9         80.37         98.12         3.75 o                         
   1   9   9         23.59         33.59         3.25 o                         
   3   9   9        217.94        232.39         4.71 o                         
   5   9   9        151.93        117.46         3.36 o                         
   7   9   9        355.49        403.68         6.44 o                         
   9   9   9        643.04        739.21        14.00 o                         
  11   9   9       1150.62       1065.26        17.44 o                         
 -10  10   9         20.27         20.89         4.56 o                         
  -8  10   9        340.07        352.25        12.00 o                         
  -6  10   9        677.13        729.24        14.32 o                         
  -4  10   9        128.86        136.51         3.20 o                         
  -2  10   9          0.00          3.31         2.37 o                         
   0  10   9         79.10        103.92         2.89 o                         
   2  10   9        893.22        890.66        11.91 o                         
   4  10   9         86.07         63.77         3.47 o                         
   6  10   9        165.09        149.52         7.90 o                         
 -28   0  10        374.56        366.17         7.30 o                         
 -26   0  10        127.13        144.08         4.45 o                         
 -24   0  10          0.26          7.07         3.74 o                         
 -22   0  10        261.35        274.88         6.43 o                         
 -20   0  10        615.91        635.77        10.04 o                         
 -18   0  10       2842.80       2907.63        31.22 o                         
 -16   0  10         40.39         25.62         4.43 o                         
 -14   0  10       1041.58       1099.93        13.34 o                         
 -12   0  10        172.04        165.33         4.36 o                         
 -10   0  10        832.95        888.15        13.64 o                         
  -8   0  10       1740.41       1811.81        19.90 o                         
  -6   0  10       6504.80       6417.08        63.56 o                         
  -4   0  10       9946.23      10358.59       138.25 o                         
  -2   0  10        509.75        460.51         8.33 o                         
   0   0  10       2413.63       2559.40        30.25 o                         
   2   0  10         24.69         10.50         3.78 o                         
   4   0  10       3310.61       3430.27        33.44 o                         
   6   0  10       1596.22       1455.59        17.66 o                         
   8   0  10        824.84        742.06         9.20 o                         
  10   0  10          1.76          0.63         3.36 o                         
  12   0  10        336.66        356.98         5.79 o                         
  14   0  10         84.06        103.19         5.18 o                         
  16   0  10          2.26          9.61         3.63 o                         
  18   0  10          2.61          4.58         4.68 o                         
  20   0  10        198.81        238.44         8.60 o                         
  22   0  10          8.86         26.71         4.41 o                         
  24   0  10          2.04          6.54         6.73 o                         
 -29   1  10         80.70         83.68         2.00 o                         
 -27   1  10         97.68        110.50         2.28 o                         
 -25   1  10         52.72         54.67         2.51 o                         
 -23   1  10          0.20          4.80         2.62 o                         
 -21   1  10         74.11         85.17         3.47 o                         
 -19   1  10         89.70         94.39         3.46 o                         
 -17   1  10         78.99         74.76         3.38 o                         
 -15   1  10       3314.97       3487.22        26.93 o                         
 -13   1  10       1026.62       1028.75         9.01 o                         
 -11   1  10        411.85        430.18         4.76 o                         
  -9   1  10         14.06         12.83         2.23 o                         
  -7   1  10         42.01         43.77         2.92 o                         
  -5   1  10         75.55         63.83         3.03 o                         
  -3   1  10       2033.61       2189.83        21.56 o                         
  -1   1  10        175.33        179.50         3.93 o                         
   1   1  10       4643.10       4714.65        36.14 o                         
   3   1  10       2345.80       2252.05        15.81 o                         
   5   1  10         95.30         97.45         2.66 o                         
   7   1  10        408.91        403.69         4.55 o                         
   9   1  10        189.19        164.01         3.30 o                         
  11   1  10       1087.14       1142.75         9.17 o                         
  13   1  10        120.29        103.71         3.18 o                         
  15   1  10         55.19         47.18         3.01 o                         
  17   1  10        188.84        185.68         3.96 o                         
  19   1  10        305.61        294.44         5.68 o                         
  21   1  10         82.91        103.74         4.13 o                         
  23   1  10          0.19         -0.25         2.79 o                         
  25   1  10          0.28          8.29         4.81 o                         
 -28   2  10          0.05          7.18         2.22 o                         
 -26   2  10         25.55         22.66         1.99 o                         
 -24   2  10        312.11        321.02         4.10 o                         
 -22   2  10         53.89         49.05         2.81 o                         
 -20   2  10        381.70        359.23         5.61 o                         
 -18   2  10        481.62        486.72         6.36 o                         
 -16   2  10         13.59         30.80         2.95 o                         
 -14   2  10       2425.09       2313.82        18.50 o                         
 -12   2  10       1476.75       1378.33        11.06 o                         
 -10   2  10       1856.54       1894.16        15.25 o                         
  -8   2  10        429.66        411.10         4.57 o                         
  -6   2  10       1208.93       1218.00        11.62 o                         
  -4   2  10        646.05        650.30         7.16 o                         
  -2   2  10        946.03        919.81         8.18 o                         
   0   2  10        807.45        863.67         7.31 o                         
   2   2  10       1021.82        952.41         7.37 o                         
   4   2  10        157.10        162.63         2.84 o                         
   6   2  10        923.55       1011.63         7.53 o                         
   8   2  10          0.90          4.81         2.61 o                         
  10   2  10       3624.55       3555.65        25.35 o                         
  12   2  10         47.17         45.21         2.78 o                         
  14   2  10          8.14          8.42         2.88 o                         
  16   2  10         19.22         21.50         3.08 o                         
  18   2  10        301.58        281.44         5.01 o                         
  20   2  10        211.79        217.63         4.38 o                         
  22   2  10        155.19        174.27         4.87 o                         
  24   2  10        141.09        151.07         4.56 o                         
 -27   3  10         39.48         37.79         2.17 o                         
 -25   3  10        388.17        399.66         5.67 o                         
 -23   3  10        543.06        592.63         6.49 o                         
 -21   3  10        592.35        555.69         8.58 o                         
 -19   3  10         99.82         81.95         3.04 o                         
 -17   3  10        451.45        394.51         5.48 o                         
 -15   3  10       1638.34       1639.60        12.79 o                         
 -13   3  10          0.21          6.06         2.38 o                         
 -11   3  10       1577.62       1406.02        10.60 o                         
  -9   3  10       1064.17       1085.67         8.83 o                         
  -7   3  10        241.77        233.28         3.28 o                         
  -5   3  10         14.65         12.62         2.07 o                         
  -3   3  10        341.95        347.24         3.72 o                         
  -1   3  10       1448.47       1439.39         9.79 o                         
   1   3  10         95.97        110.39         2.74 o                         
   3   3  10       1486.79       1488.83        10.23 o                         
   5   3  10       2654.33       2628.77        17.02 o                         
   7   3  10       1521.27       1528.30        11.30 o                         
   9   3  10       5167.07       4972.69        34.43 o                         
  11   3  10        111.16        100.05         3.11 o                         
  13   3  10         19.11         24.91         2.89 o                         
  15   3  10        143.95        167.04         3.95 o                         
  17   3  10         80.79         87.91         3.92 o                         
  19   3  10       1274.01       1323.58        12.65 o                         
  21   3  10        315.20        288.87         4.46 o                         
  23   3  10        131.55        125.15         5.04 o                         
 -26   4  10          9.58         14.45         2.42 o                         
 -24   4  10        709.40        676.03         8.95 o                         
 -22   4  10         37.54         41.50         2.76 o                         
 -20   4  10          4.34         14.80         3.08 o                         
 -18   4  10        313.91        303.03         4.72 o                         
 -16   4  10          2.61          8.74         2.97 o                         
 -14   4  10        129.06        109.93         3.33 o                         
 -12   4  10       1916.91       1928.85        14.53 o                         
 -10   4  10       2415.11       2344.57        16.07 o                         
  -8   4  10        356.88        303.57         4.00 o                         
  -6   4  10        338.83        370.32         4.25 o                         
  -4   4  10        713.38        747.97         6.38 o                         
  -2   4  10        640.52        605.81         5.40 o                         
   0   4  10        252.42        264.64         3.70 o                         
   2   4  10        821.98        770.14         6.47 o                         
   4   4  10       1017.86        980.49         7.23 o                         
   6   4  10        874.62        871.72         6.67 o                         
   8   4  10          5.59          6.01         2.71 o                         
  10   4  10       1665.32       1661.26        14.20 o                         
  12   4  10        163.09        148.47         3.74 o                         
  14   4  10       1718.81       1690.13        19.48 o                         
  16   4  10       1302.11       1347.66        16.67 o                         
  18   4  10         16.43         28.60         3.02 o                         
  20   4  10         13.12         25.20         3.83 o                         
  22   4  10        258.78        237.74         8.27 o                         
 -25   5  10        503.86        511.41        13.02 o                         
 -23   5  10        608.82        616.59         8.91 o                         
 -21   5  10         50.89         49.15         2.84 o                         
 -19   5  10        179.12        202.49         6.39 o                         
 -17   5  10        238.83        246.22         4.96 o                         
 -15   5  10        442.49        426.88         7.88 o                         
 -13   5  10        105.23        156.40         3.59 o                         
 -11   5  10       2083.29       2021.39        14.66 o                         
  -9   5  10         85.38        138.72         3.35 o                         
  -7   5  10       2238.41       2282.61        15.80 o                         
  -5   5  10        960.64        884.42         7.27 o                         
  -3   5  10       1072.90       1144.37         9.67 o                         
  -1   5  10       2895.76       2718.24        17.16 o                         
   1   5  10        433.68        421.08         4.78 o                         
   3   5  10        778.52        782.62         6.60 o                         
   5   5  10       3221.88       3212.06        20.17 o                         
   7   5  10        383.87        365.80         4.71 o                         
   9   5  10        154.85        151.37         3.52 o                         
  11   5  10        143.87        150.78         4.66 o                         
  13   5  10         84.03         97.15         3.45 o                         
  15   5  10       1362.12       1437.17        16.98 o                         
  17   5  10        453.42        446.20         7.70 o                         
  19   5  10         46.05         49.15         2.77 o                         
  21   5  10        581.94        562.46        15.42 o                         
 -24   6  10        132.34        130.80         4.52 o                         
 -22   6  10         14.46         10.16         4.02 o                         
 -20   6  10        114.63        118.77         3.93 o                         
 -18   6  10        253.78        201.60         4.57 o                         
 -16   6  10        160.44        166.31         4.36 o                         
 -14   6  10         25.04         31.91         2.59 o                         
 -12   6  10        158.42        173.11         4.15 o                         
 -10   6  10        371.28        350.09         5.60 o                         
  -8   6  10         74.10        106.23         3.29 o                         
  -6   6  10         85.15         60.01         2.88 o                         
  -4   6  10         77.74        107.05         3.36 o                         
  -2   6  10        181.35        255.90         3.76 o                         
   0   6  10        413.28        417.22         5.86 o                         
   2   6  10         32.00         25.85         2.74 o                         
   4   6  10       1047.98        995.62         8.60 o                         
   6   6  10        414.27        422.34         5.59 o                         
   8   6  10        240.84        253.00         5.01 o                         
  10   6  10         12.86         17.37         3.48 o                         
  12   6  10         97.70        107.01         4.49 o                         
  14   6  10        549.59        616.50         8.60 o                         
  16   6  10         74.81         69.81         3.29 o                         
  18   6  10          6.16         14.81         2.60 o                         
 -21   7  10        146.67        141.93         8.16 o                         
 -19   7  10        288.28        307.04         8.21 o                         
 -17   7  10        295.82        345.21         6.26 o                         
 -15   7  10        134.44        136.82         3.92 o                         
 -13   7  10         12.86         14.99         2.60 o                         
 -11   7  10        140.71        140.47         3.94 o                         
  -9   7  10       1643.88       1697.48        15.69 o                         
  -7   7  10        388.90        315.22         4.62 o                         
  -5   7  10          9.69         20.51         3.26 o                         
  -3   7  10         10.04         10.86         3.20 o                         
  -1   7  10        647.87        561.72         7.58 o                         
   1   7  10         22.93         44.32         3.66 o                         
   3   7  10       1427.05       1371.89        15.60 o                         
   5   7  10         61.91         54.57         4.19 o                         
   7   7  10          3.73          9.14         3.39 o                         
   9   7  10         24.64         31.66         3.62 o                         
  11   7  10        120.00        126.90         3.93 o                         
  13   7  10        278.85        288.68         4.90 o                         
  15   7  10        278.25        268.05         8.00 o                         
  17   7  10         82.49         74.08         3.86 o                         
 -18   8  10        145.02        196.38        10.21 o                         
 -16   8  10        106.32        113.12         4.35 o                         
 -14   8  10        269.77        279.41         9.56 o                         
 -12   8  10          4.29          9.73         3.05 o                         
 -10   8  10        164.52        173.26         6.89 o                         
  -8   8  10        167.33        150.23         3.82 o                         
  -6   8  10       2638.56       2764.01        31.70 o                         
  -4   8  10        177.34        193.77         5.44 o                         
  -2   8  10         13.93         23.17         3.49 o                         
   0   8  10          0.05          5.69         3.48 o                         
   2   8  10        164.98        141.87         4.39 o                         
   4   8  10        190.02        158.34         4.36 o                         
   6   8  10        205.84        163.42         4.08 o                         
   8   8  10          0.00          0.00         2.93 o                         
  10   8  10         15.77         14.08         3.04 o                         
  12   8  10         25.98         41.45         3.22 o                         
  14   8  10       2941.84       2648.65        53.76 o                         
 -13   9  10       1719.08       1832.70        65.53 o                         
 -11   9  10        983.60        901.99        17.50 o                         
  -9   9  10         16.37         17.01         2.65 o                         
  -7   9  10        411.33        494.25         6.08 o                         
  -5   9  10          4.34          7.22         2.70 o                         
  -3   9  10         10.67         12.39         2.85 o                         
  -1   9  10        246.95        288.32         5.57 o                         
   1   9  10        362.32        371.46         5.72 o                         
   3   9  10        101.61         89.34         3.40 o                         
   5   9  10          1.04         15.66         2.27 o                         
   7   9  10        166.84        161.64         8.65 o                         
   9   9  10       1028.75        978.38        36.17 o                         
  -6  10  10        308.12        315.44        13.16 o                         
  -4  10  10          0.21          2.87         2.15 o                         
  -2  10  10         32.50         27.82         2.39 o                         
   0  10  10        547.67        473.19        14.36 o                         
   2  10  10        808.55        793.04        29.22 o                         
 -27   1  11        379.39        403.95         5.14 o                         
 -25   1  11        108.93        111.30         3.34 o                         
 -23   1  11       1304.90       1246.29        13.93 o                         
 -21   1  11       1293.07       1336.99        25.25 o                         
 -19   1  11        576.36        591.62         6.96 o                         
 -17   1  11          1.72          8.71         3.08 o                         
 -15   1  11         38.26         41.34         2.70 o                         
 -13   1  11        123.21        142.41         3.43 o                         
 -11   1  11       2021.88       2020.55        17.79 o                         
  -9   1  11       1867.85       1777.06        13.81 o                         
  -7   1  11        220.01        230.89         4.92 o                         
  -5   1  11          0.03          7.15         2.80 o                         
  -3   1  11         71.94        101.37         3.52 o                         
  -1   1  11       1296.15       1438.97        12.64 o                         
   1   1  11         17.38         23.15         2.93 o                         
   3   1  11        578.52        549.98         5.84 o                         
   5   1  11         99.76         91.64         2.79 o                         
   7   1  11         32.78         24.31         2.44 o                         
   9   1  11       4091.48       4425.90        30.98 o                         
  11   1  11        861.22        887.11         7.61 o                         
  13   1  11        262.42        327.36         4.55 o                         
  15   1  11        244.48        243.09         4.48 o                         
  17   1  11          0.03          4.08         2.47 o                         
  19   1  11        233.37        224.13         4.25 o                         
  21   1  11         15.64         12.79         2.93 o                         
  23   1  11        117.90        103.36         4.14 o                         
 -28   2  11        278.17        270.88         4.56 o                         
 -26   2  11          2.54          9.63         1.96 o                         
 -24   2  11        456.04        426.26         4.61 o                         
 -22   2  11          3.31          9.53         2.67 o                         
 -20   2  11        203.05        199.65         3.87 o                         
 -18   2  11        633.92        624.62         8.22 o                         
 -16   2  11       1066.89       1091.34        11.87 o                         
 -14   2  11        405.87        387.39         5.10 o                         
 -12   2  11       2873.88       2841.45        20.39 o                         
 -10   2  11         11.35          7.15         2.62 o                         
  -8   2  11        124.83        114.71         2.97 o                         
  -6   2  11          0.77          7.66         2.58 o                         
  -4   2  11       3109.51       3105.08        24.95 o                         
  -2   2  11       2234.05       2106.31        13.85 o                         
   0   2  11         71.61         73.32         2.51 o                         
   2   2  11       1201.62       1234.91         9.48 o                         
   4   2  11        166.33        168.97         3.22 o                         
   6   2  11         18.69         20.17         2.50 o                         
   8   2  11        250.05        264.56         4.50 o                         
  10   2  11       1400.72       1427.61        12.20 o                         
  12   2  11          2.95          8.29         2.84 o                         
  14   2  11        614.57        652.15         8.27 o                         
  16   2  11        367.38        411.91         6.33 o                         
  18   2  11         55.33         63.84         3.39 o                         
  20   2  11         58.49         95.06         3.20 o                         
  22   2  11        304.64        306.07         6.16 o                         
 -27   3  11        117.92        116.45         5.27 o                         
 -25   3  11         84.41         78.48         2.77 o                         
 -23   3  11        446.26        426.22         6.42 o                         
 -21   3  11         49.76         38.13         2.68 o                         
 -19   3  11        534.95        526.77         7.85 o                         
 -17   3  11          2.77          3.55         3.02 o                         
 -15   3  11        329.84        309.75         4.24 o                         
 -13   3  11        346.89        419.37         5.09 o                         
 -11   3  11        465.97        480.06         5.78 o                         
  -9   3  11         99.40        115.84         3.09 o                         
  -7   3  11         97.13         84.44         3.00 o                         
  -5   3  11        807.02        776.02         6.98 o                         
  -3   3  11         12.75         15.30         2.55 o                         
  -1   3  11        419.63        435.29         4.40 o                         
   1   3  11        358.62        314.55         4.62 o                         
   3   3  11       5875.06       5812.08        36.56 o                         
   5   3  11       3486.05       3569.94        23.37 o                         
   7   3  11        854.03        842.57         7.37 o                         
   9   3  11          4.55         11.35         2.95 o                         
  11   3  11        849.37        845.36         7.92 o                         
  13   3  11        135.18        149.98         3.80 o                         
  15   3  11         16.16          9.43         2.83 o                         
  17   3  11       1405.08       1452.55        20.98 o                         
  19   3  11        521.52        581.37         7.94 o                         
  21   3  11        311.71        317.14         5.63 o                         
 -26   4  11        192.03        189.96         6.17 o                         
 -24   4  11          4.62         10.39         2.28 o                         
 -22   4  11        473.07        462.02         6.58 o                         
 -20   4  11        129.09        114.99         3.20 o                         
 -18   4  11         55.92         61.54         3.55 o                         
 -16   4  11       1615.48       1652.13        19.48 o                         
 -14   4  11         30.27         45.67         3.11 o                         
 -12   4  11       1193.51       1216.53        10.02 o                         
 -10   4  11       1841.55       1850.01        14.23 o                         
  -8   4  11        722.84        780.12         7.02 o                         
  -6   4  11          0.12          2.55         2.60 o                         
  -4   4  11        571.26        550.43         7.06 o                         
  -2   4  11         79.81         96.97         2.74 o                         
   0   4  11         12.52         16.60         2.43 o                         
   2   4  11         71.93        114.56         2.96 o                         
   4   4  11        141.63        142.69         3.09 o                         
   6   4  11        133.81        161.83         3.05 o                         
   8   4  11         53.33         56.02         3.07 o                         
  10   4  11       3868.42       3866.43        31.29 o                         
  12   4  11       2873.97       3000.06        36.36 o                         
  14   4  11        225.69        230.85         6.02 o                         
  16   4  11        319.45        360.72         7.01 o                         
  18   4  11          2.67         11.92         3.15 o                         
  20   4  11          0.49          6.61         2.32 o                         
 -25   5  11       1900.64       1726.71        43.42 o                         
 -23   5  11         44.91         37.20         2.38 o                         
 -21   5  11         29.90         41.23         2.53 o                         
 -19   5  11         48.07         38.49         3.00 o                         
 -17   5  11         84.09         75.75         3.51 o                         
 -15   5  11        913.41        832.80         9.89 o                         
 -13   5  11       1325.93       1191.28        12.65 o                         
 -11   5  11         11.75         19.69         2.81 o                         
  -9   5  11        900.61       1023.74        10.73 o                         
  -7   5  11       2045.80       1948.40        14.92 o                         
  -5   5  11        213.97        194.00         3.66 o                         
  -3   5  11       1533.57       1500.33        11.19 o                         
  -1   5  11          0.25          3.92         2.45 o                         
   1   5  11        480.89        385.78         4.39 o                         
   3   5  11        262.10        237.42         3.44 o                         
   5   5  11        329.53        305.94         4.04 o                         
   7   5  11       1313.07       1264.59        15.90 o                         
   9   5  11         18.58         13.25         3.37 o                         
  11   5  11         61.98         80.07         3.94 o                         
  13   5  11          0.07          7.12         4.07 o                         
  15   5  11        811.26        830.82        10.65 o                         
  17   5  11       1922.64       1960.61        23.74 o                         
  19   5  11        896.81        840.17        11.99 o                         
 -22   6  11         26.99         28.63         2.43 o                         
 -20   6  11       1513.46       1653.80        25.16 o                         
 -18   6  11        418.51        402.42         6.56 o                         
 -16   6  11          0.07          2.42         3.22 o                         
 -14   6  11        798.07        769.37         9.15 o                         
 -12   6  11        564.98        515.69         6.17 o                         
 -10   6  11        258.38        274.31         5.21 o                         
  -8   6  11        636.56        552.41         7.83 o                         
  -6   6  11       1051.28        911.80        11.72 o                         
  -4   6  11        522.81        436.30         7.43 o                         
  -2   6  11       3969.42       3798.88        27.84 o                         
   0   6  11       1529.17       1498.72        13.61 o                         
   2   6  11       1604.25       1414.35        11.34 o                         
   4   6  11          9.06         16.35         2.99 o                         
   6   6  11        388.18        365.74         6.35 o                         
   8   6  11         25.01         33.10         3.29 o                         
  10   6  11        142.41        152.11         4.92 o                         
  12   6  11         56.05         54.80         4.34 o                         
  14   6  11        408.03        404.59         6.84 o                         
  16   6  11          0.01          5.72         2.68 o                         
  18   6  11          1.97         -0.03         3.40 o                         
 -19   7  11       1344.31       1555.35        29.52 o                         
 -17   7  11         37.92         45.61         3.23 o                         
 -15   7  11        239.88        252.46         7.61 o                         
 -13   7  11        375.07        422.81         6.04 o                         
 -11   7  11          1.22          5.05         2.70 o                         
  -9   7  11        180.83        187.89         3.78 o                         
  -7   7  11       2229.98       2324.45        23.80 o                         
  -5   7  11       1169.99       1095.68        14.13 o                         
  -3   7  11        784.81        765.63         8.87 o                         
  -1   7  11       3142.75       3042.08        29.48 o                         
   1   7  11        103.61        116.85         3.52 o                         
   3   7  11         54.69         79.85         3.50 o                         
   5   7  11       1117.28       1125.59        13.43 o                         
   7   7  11       1105.90       1129.90        18.34 o                         
   9   7  11        274.53        275.44         7.83 o                         
  11   7  11        175.79        191.84         5.60 o                         
  13   7  11         38.90         40.57         3.00 o                         
  15   7  11        190.17        162.60         4.14 o                         
 -16   8  11        570.53        578.27        22.89 o                         
 -14   8  11        671.92        722.66        13.70 o                         
 -12   8  11        805.43        832.24        17.11 o                         
 -10   8  11         22.81         30.72         3.70 o                         
  -8   8  11       1112.11       1091.37        16.10 o                         
  -6   8  11         39.21         29.51         3.36 o                         
  -4   8  11        131.18        119.74         4.67 o                         
  -2   8  11         18.26         23.71         3.48 o                         
   0   8  11        353.79        350.00         6.79 o                         
   2   8  11          0.41          8.59         3.29 o                         
   4   8  11         52.93         65.11         3.51 o                         
   6   8  11        819.35        828.64        19.95 o                         
   8   8  11        673.70        648.47         9.74 o                         
  10   8  11        132.64        140.25         3.98 o                         
  12   8  11        457.75        463.07        16.36 o                         
 -11   9  11         38.85         48.86         3.59 o                         
  -9   9  11        988.05       1018.44        14.99 o                         
  -7   9  11         97.94        132.31         4.04 o                         
  -5   9  11          0.20          3.91         2.83 o                         
  -3   9  11         10.16         21.57         3.20 o                         
  -1   9  11         59.53         91.90         3.75 o                         
   1   9  11          5.90          8.36         2.75 o                         
   3   9  11         51.38         67.01         3.32 o                         
   5   9  11        241.46        254.47         8.69 o                         
   7   9  11         13.87         15.95         3.61 o                         
 -26   0  12        308.55        318.09         7.99 o                         
 -24   0  12        280.49        273.11         6.07 o                         
 -22   0  12       2499.93       2567.16        35.43 o                         
 -20   0  12        988.16        976.40        15.36 o                         
 -18   0  12        297.92        279.52         7.76 o                         
 -16   0  12       1576.17       1572.61        31.15 o                         
 -14   0  12       4793.99       4816.64        47.64 o                         
 -12   0  12        179.16        179.77         5.10 o                         
 -10   0  12        114.57        114.79         5.32 o                         
  -8   0  12        465.79        470.29         8.94 o                         
  -6   0  12       1818.22       1798.38        23.60 o                         
  -4   0  12        299.55        273.36         9.45 o                         
  -2   0  12       9169.62       9934.14       113.29 o                         
   0   0  12       1468.05       1442.02        19.80 o                         
   2   0  12         57.04         61.16         5.21 o                         
   4   0  12          5.94          3.13         4.38 o                         
   6   0  12       3358.59       3551.82        33.06 o                         
   8   0  12        880.78        945.09        10.84 o                         
  10   0  12        393.84        337.17         7.08 o                         
  12   0  12        918.07        876.51        15.38 o                         
  14   0  12          9.43          1.07         3.86 o                         
  16   0  12       2067.11       1978.47        24.68 o                         
  18   0  12        943.58        953.13        14.33 o                         
  20   0  12         19.35         13.96         3.83 o                         
  22   0  12       1269.62       1159.56        37.30 o                         
 -27   1  12        218.09        194.28         3.09 o                         
 -25   1  12        178.24        213.50         4.06 o                         
 -23   1  12        221.46        253.33         4.36 o                         
 -21   1  12        104.49        117.71         3.84 o                         
 -19   1  12         69.95         69.83         3.67 o                         
 -17   1  12         39.29         45.80         3.23 o                         
 -15   1  12        207.54        191.65         3.91 o                         
 -13   1  12       4544.27       4497.69        36.56 o                         
 -11   1  12         61.32         74.31         3.23 o                         
  -9   1  12        295.07        284.55         4.68 o                         
  -7   1  12        243.87        253.37         4.66 o                         
  -5   1  12        997.64       1000.71        10.45 o                         
  -3   1  12          8.09          7.15         3.02 o                         
  -1   1  12        640.05        672.57         7.64 o                         
   1   1  12        107.13        134.45         3.67 o                         
   3   1  12          2.13          3.34         2.78 o                         
   5   1  12         50.56         46.98         2.74 o                         
   7   1  12        366.91        303.39         4.00 o                         
   9   1  12        822.06        774.28         7.58 o                         
  11   1  12         35.86         27.90         2.53 o                         
  13   1  12         91.25         97.09         3.24 o                         
  15   1  12        507.09        532.90         5.83 o                         
  17   1  12        634.80        619.85         6.74 o                         
  19   1  12          7.77         14.29         2.69 o                         
  21   1  12         39.46         37.73         2.66 o                         
 -26   2  12        252.59        252.24         5.03 o                         
 -24   2  12        138.49        145.39         2.73 o                         
 -22   2  12         10.84         15.25         2.73 o                         
 -20   2  12        882.93        961.72        12.06 o                         
 -18   2  12         52.00         68.72         3.44 o                         
 -16   2  12        466.89        454.52        10.75 o                         
 -14   2  12        549.37        482.21         6.24 o                         
 -12   2  12        364.47        349.10         4.73 o                         
 -10   2  12        222.88        220.88         3.98 o                         
  -8   2  12       1809.59       1801.71        14.93 o                         
  -6   2  12        708.99        716.55         7.55 o                         
  -4   2  12        329.79        260.06         5.40 o                         
  -2   2  12      13556.94      13432.36        91.19 o                         
   0   2  12       1927.09       1965.99        14.56 o                         
   2   2  12       1419.68       1213.30        10.15 o                         
   4   2  12       2009.84       1900.50        14.40 o                         
   6   2  12       1529.52       1519.89        11.73 o                         
   8   2  12         44.02         40.16         3.19 o                         
  10   2  12        639.62        683.79         9.44 o                         
  12   2  12         27.73         25.82         3.43 o                         
  14   2  12          0.90          7.90         3.11 o                         
  16   2  12          0.62          7.34         2.93 o                         
  18   2  12        175.19        189.16         4.10 o                         
  20   2  12        619.56        700.36        19.43 o                         
  22   2  12         45.40         27.94         5.60 o                         
 -25   3  12        151.27        145.28         3.37 o                         
 -23   3  12        662.99        685.94         7.38 o                         
 -21   3  12        125.09        122.34         3.04 o                         
 -19   3  12         13.03         20.05         3.23 o                         
 -17   3  12          1.32          9.61         3.05 o                         
 -15   3  12         12.84         21.02         2.67 o                         
 -13   3  12          0.40          4.30         2.86 o                         
 -11   3  12        550.73        519.87         6.28 o                         
  -9   3  12        232.62        239.91         4.14 o                         
  -7   3  12        489.29        542.16         6.08 o                         
  -5   3  12         98.33        137.95         3.68 o                         
  -3   3  12        519.39        500.18         5.55 o                         
  -1   3  12        684.00        634.85         6.16 o                         
   1   3  12        615.91        520.95         5.43 o                         
   3   3  12        620.45        628.40         6.03 o                         
   5   3  12       5730.92       5710.72        38.54 o                         
   7   3  12       4130.09       4047.72        29.00 o                         
   9   3  12         35.99         60.97         3.12 o                         
  11   3  12       1596.06       1647.13        16.97 o                         
  13   3  12         52.93         62.23         3.34 o                         
  15   3  12        150.77        150.90         4.36 o                         
  17   3  12          0.62          8.49         3.19 o                         
  19   3  12        724.86        746.48        10.43 o                         
  21   3  12         48.55         47.96         5.46 o                         
 -24   4  12        113.99        124.07         3.71 o                         
 -22   4  12         79.25         73.35         2.51 o                         
 -20   4  12        137.29        125.76         3.26 o                         
 -18   4  12        187.18        174.14         5.51 o                         
 -16   4  12         29.23         29.43         3.65 o                         
 -14   4  12        601.34        562.00         7.68 o                         
 -12   4  12       1722.09       1705.95        16.30 o                         
 -10   4  12        969.00        990.82         9.55 o                         
  -8   4  12          4.96          9.96         2.94 o                         
  -6   4  12        235.85        238.57         4.38 o                         
  -4   4  12          0.36          4.90         3.01 o                         
  -2   4  12          4.43         10.01         2.87 o                         
   0   4  12        273.71        306.55         4.13 o                         
   2   4  12       1300.97       1225.66         9.99 o                         
   4   4  12        652.97        686.06         6.29 o                         
   6   4  12        229.51        223.24         3.76 o                         
   8   4  12         42.24         52.14         2.95 o                         
  10   4  12        357.77        381.58         7.07 o                         
  12   4  12       2424.35       2428.08        33.76 o                         
  14   4  12       1492.91       1586.62        22.63 o                         
  16   4  12         88.87         88.88         3.39 o                         
  18   4  12       1340.13       1408.52        16.22 o                         
  20   4  12       1992.09       1834.96        65.14 o                         
 -23   5  12        154.15        153.07         5.34 o                         
 -21   5  12        255.80        196.54         3.99 o                         
 -19   5  12        184.52        183.71         3.87 o                         
 -17   5  12         42.46         58.04         3.93 o                         
 -15   5  12       1669.80       1617.88        17.92 o                         
 -13   5  12        504.73        410.72         6.10 o                         
 -11   5  12        553.62        494.85         7.29 o                         
  -9   5  12        821.97        778.57         7.86 o                         
  -7   5  12       2781.99       2628.47        21.03 o                         
  -5   5  12         24.57         15.00         2.88 o                         
  -3   5  12        122.39        161.62         3.71 o                         
  -1   5  12        456.03        425.95         4.86 o                         
   1   5  12        125.02        105.33         3.07 o                         
   3   5  12         48.71         51.20         2.59 o                         
   5   5  12        718.87        717.62         9.56 o                         
   7   5  12          3.16          6.23         2.81 o                         
   9   5  12        313.51        321.48         7.49 o                         
  11   5  12        260.80        292.42         6.12 o                         
  13   5  12       1113.89       1140.46        18.00 o                         
  15   5  12         73.57         72.00         3.88 o                         
  17   5  12        431.84        385.49         5.66 o                         
 -22   6  12        176.14        161.26         8.59 o                         
 -20   6  12          8.40          7.65         2.60 o                         
 -18   6  12         24.44         27.58         2.81 o                         
 -16   6  12        390.17        383.79         7.67 o                         
 -14   6  12         67.39         65.29         3.35 o                         
 -12   6  12         23.75         18.72         2.92 o                         
 -10   6  12        393.38        479.05         5.54 o                         
  -8   6  12       1540.13       1413.84        14.57 o                         
  -6   6  12        556.02        648.66         6.96 o                         
  -4   6  12        493.51        431.48         5.93 o                         
  -2   6  12          6.49         13.16         2.86 o                         
   0   6  12        338.43        273.84         4.49 o                         
   2   6  12          8.41          9.55         2.78 o                         
   4   6  12        142.06        145.61         3.88 o                         
   6   6  12        533.25        530.55         6.97 o                         
   8   6  12        333.80        351.75         5.81 o                         
  10   6  12        529.30        562.71        10.22 o                         
  12   6  12         76.09        100.72         3.48 o                         
  14   6  12          4.32          6.95         2.70 o                         
  16   6  12          8.11          8.85         3.07 o                         
 -19   7  12         44.24         40.81         6.00 o                         
 -17   7  12        181.40        191.23         7.39 o                         
 -15   7  12        196.40        205.67         6.46 o                         
 -13   7  12        541.04        511.29         7.50 o                         
 -11   7  12          3.73          6.59         2.82 o                         
  -9   7  12          2.29          7.71         3.21 o                         
  -7   7  12       2075.09       1994.35        24.76 o                         
  -5   7  12        433.41        383.21         8.75 o                         
  -3   7  12         12.91         16.72         3.08 o                         
  -1   7  12        175.23        171.33         4.30 o                         
   1   7  12        499.14        425.52         6.74 o                         
   3   7  12        408.76        392.98         8.57 o                         
   5   7  12         74.11         63.96         3.60 o                         
   7   7  12         22.42         22.52         3.58 o                         
   9   7  12         66.71         78.75         4.80 o                         
  11   7  12        162.71        156.89         3.81 o                         
  13   7  12         69.49         77.86         3.44 o                         
 -14   8  12         66.55         48.56         5.72 o                         
 -12   8  12          3.73          0.61         4.69 o                         
 -10   8  12        351.58        336.41         6.60 o                         
  -8   8  12        556.07        543.83        12.47 o                         
  -6   8  12        592.66        589.76        13.58 o                         
  -4   8  12        593.83        575.14        14.14 o                         
  -2   8  12         14.01         14.69         3.67 o                         
   0   8  12        360.18        353.03         8.90 o                         
   2   8  12         74.38         89.06         3.78 o                         
   4   8  12         74.66         92.18         3.83 o                         
   6   8  12         36.41         49.09         3.25 o                         
   8   8  12        297.60        324.02         8.80 o                         
  -7   9  12          0.02          9.12         3.96 o                         
  -5   9  12         16.94          8.75         3.41 o                         
  -3   9  12          4.06          6.60         2.76 o                         
  -1   9  12        593.85        596.11        18.04 o                         
   1   9  12       1251.12       1207.38        25.28 o                         
 -25   1  13        162.06        150.25         4.07 o                         
 -23   1  13        159.03        148.73         3.68 o                         
 -21   1  13        275.75        251.75         4.49 o                         
 -19   1  13          0.11          3.07         3.31 o                         
 -17   1  13         77.26         80.67         3.98 o                         
 -15   1  13        613.89        603.47         9.30 o                         
 -13   1  13       1987.71       1973.08        20.22 o                         
 -11   1  13       4544.95       4688.97        35.90 o                         
  -9   1  13       7383.08       7561.59        59.81 o                         
  -7   1  13       4625.04       4801.33        41.50 o                         
  -5   1  13        274.77        262.95         5.82 o                         
  -3   1  13        157.86        153.97         4.00 o                         
  -1   1  13        417.82        415.86         6.13 o                         
   1   1  13        219.04        198.09         4.50 o                         
   3   1  13       2019.53       1919.23        15.13 o                         
   5   1  13       1333.95       1236.15         9.82 o                         
   7   1  13       1211.79       1193.12        12.29 o                         
   9   1  13       3146.92       2887.38        20.33 o                         
  11   1  13         52.85         37.51         2.78 o                         
  13   1  13         10.58         11.91         2.67 o                         
  15   1  13         43.43         48.87         2.81 o                         
  17   1  13          1.41         10.15         2.49 o                         
  19   1  13         92.09         81.25         2.80 o                         
 -26   2  13         38.92         39.82         3.13 o                         
 -24   2  13          1.88          6.82         1.94 o                         
 -22   2  13        105.06         95.38         2.88 o                         
 -20   2  13         36.75         53.62         4.47 o                         
 -18   2  13         74.36         64.26         3.90 o                         
 -16   2  13        408.96        391.99         5.68 o                         
 -14   2  13       1841.03       1909.57        16.01 o                         
 -12   2  13       6285.33       6436.66        47.01 o                         
 -10   2  13        896.80        879.86         8.34 o                         
  -8   2  13       1204.18       1165.76        10.48 o                         
  -6   2  13        447.06        410.21         5.62 o                         
  -4   2  13        301.73        284.38         5.66 o                         
  -2   2  13       5635.34       5714.12        42.24 o                         
   0   2  13       4497.42       4402.10        32.30 o                         
   2   2  13       1802.31       1644.22        14.30 o                         
   4   2  13         90.19         70.80         3.00 o                         
   6   2  13       1310.11       1379.35        12.36 o                         
   8   2  13        235.05        239.08         4.01 o                         
  10   2  13       1260.21       1215.88        12.34 o                         
  12   2  13        118.84        148.27         3.80 o                         
  14   2  13        364.24        409.09         5.77 o                         
  16   2  13          3.88          9.72         2.41 o                         
  18   2  13          0.31          5.52         2.45 o                         
  20   2  13        411.38        398.13        11.60 o                         
 -25   3  13         57.40         69.91         5.71 o                         
 -23   3  13        447.50        462.59         5.81 o                         
 -21   3  13        296.45        305.07         4.56 o                         
 -19   3  13       1569.52       1597.88        25.40 o                         
 -17   3  13        809.40        815.47        11.76 o                         
 -15   3  13       1139.50       1173.73        16.06 o                         
 -13   3  13       1412.07       1296.17        12.43 o                         
 -11   3  13       3218.25       3267.08        24.53 o                         
  -9   3  13          0.53          4.85         2.93 o                         
  -7   3  13        238.49        233.95         4.68 o                         
  -5   3  13       3635.73       3670.09        31.79 o                         
  -3   3  13        191.88        161.83         3.77 o                         
  -1   3  13        634.55        600.85         8.86 o                         
   1   3  13        925.61        938.44         9.15 o                         
   3   3  13       1931.65       1955.56        15.96 o                         
   5   3  13       4011.45       4069.91        30.17 o                         
   7   3  13       1439.57       1483.16        13.04 o                         
   9   3  13         46.90         44.23         3.21 o                         
  11   3  13        287.30        304.29         4.97 o                         
  13   3  13        993.95       1092.87        14.72 o                         
  15   3  13        304.87        338.10         8.39 o                         
  17   3  13        102.34         94.66         3.19 o                         
  19   3  13        347.95        302.20         5.53 o                         
 -24   4  13         41.32         53.94         3.23 o                         
 -22   4  13        637.41        670.82        10.38 o                         
 -20   4  13         72.05         76.40         2.92 o                         
 -18   4  13         33.13         32.13         2.61 o                         
 -16   4  13        217.10        235.29         4.85 o                         
 -14   4  13        116.17        121.77         3.87 o                         
 -12   4  13         22.50         19.62         3.02 o                         
 -10   4  13       1758.92       1697.43        15.63 o                         
  -8   4  13         16.40          5.64         2.99 o                         
  -6   4  13          8.13         18.22         3.04 o                         
  -4   4  13        877.92        835.55         9.74 o                         
  -2   4  13        294.89        236.55         4.03 o                         
   0   4  13          0.01         -0.62         3.01 o                         
   2   4  13          8.86         18.02         2.79 o                         
   4   4  13          3.84          7.50         2.68 o                         
   6   4  13        509.73        511.87         7.07 o                         
   8   4  13         18.92         30.50         3.47 o                         
  10   4  13       1261.17       1238.86        15.32 o                         
  12   4  13       1542.54       1538.50        23.74 o                         
  14   4  13         59.12         48.85         3.36 o                         
  16   4  13          8.10          5.94         2.33 o                         
  18   4  13         49.75         46.17         2.48 o                         
 -21   5  13         57.78         43.39         2.18 o                         
 -19   5  13         26.85         20.49         2.87 o                         
 -17   5  13         62.51         58.80         3.37 o                         
 -15   5  13        111.68        105.29         4.03 o                         
 -13   5  13         67.36         44.49         3.00 o                         
 -11   5  13        202.98        226.65         4.28 o                         
  -9   5  13        271.87        293.74         4.76 o                         
  -7   5  13         19.87         25.35         2.98 o                         
  -5   5  13          1.21          0.50         2.97 o                         
  -3   5  13         15.00         17.89         2.68 o                         
  -1   5  13         68.73         53.33         3.25 o                         
   1   5  13         77.11         86.19         3.21 o                         
   3   5  13          2.06          7.89         2.77 o                         
   5   5  13         78.00         73.86         3.19 o                         
   7   5  13        213.56        232.65         4.56 o                         
   9   5  13        211.24        239.29         5.69 o                         
  11   5  13        327.32        311.78         9.61 o                         
  13   5  13        609.85        656.38         8.91 o                         
  15   5  13        352.27        369.59         6.70 o                         
 -20   6  13        442.30        383.51        42.11 o                         
 -18   6  13          6.89         18.81         2.09 o                         
 -16   6  13         30.46         33.38         2.85 o                         
 -14   6  13         15.51         15.99         3.06 o                         
 -12   6  13         24.25         29.82         2.95 o                         
 -10   6  13          6.03         12.02         2.84 o                         
  -8   6  13          1.53         12.06         2.98 o                         
  -6   6  13         15.81         30.57         2.84 o                         
  -4   6  13         11.28         23.42         2.80 o                         
  -2   6  13        592.59        570.91         7.38 o                         
   0   6  13          0.09          6.19         2.98 o                         
   2   6  13        285.93        298.11         5.40 o                         
   4   6  13        798.89        769.85        10.35 o                         
   6   6  13        542.65        558.39         9.59 o                         
   8   6  13        183.62        209.68         8.93 o                         
  10   6  13        105.15        110.74         5.58 o                         
  12   6  13         43.12         54.97         4.05 o                         
  14   6  13        126.85        111.62         6.59 o                         
 -17   7  13        500.58        493.63        13.62 o                         
 -15   7  13         36.06         45.78         2.57 o                         
 -13   7  13         46.41         48.38         3.80 o                         
 -11   7  13        106.54        108.66         3.74 o                         
  -9   7  13       1431.26       1433.55        20.27 o                         
  -7   7  13       1429.73       1429.29        19.06 o                         
  -5   7  13         26.73         27.84         4.15 o                         
  -3   7  13        193.97        179.08         4.72 o                         
  -1   7  13        419.34        453.24        11.78 o                         
   1   7  13        240.26        301.22         6.12 o                         
   3   7  13        345.33        364.84         9.51 o                         
   5   7  13         91.74        115.02         3.92 o                         
   7   7  13         18.29         27.39         3.71 o                         
   9   7  13         15.20         16.48         3.14 o                         
  11   7  13          7.08          9.49         3.74 o                         
 -12   8  13        306.86        311.55         8.02 o                         
 -10   8  13        546.30        618.60        14.98 o                         
  -8   8  13        275.36        178.89         4.83 o                         
  -6   8  13         12.70         10.73         3.27 o                         
  -4   8  13       1132.78       1167.00        33.20 o                         
  -2   8  13         83.94        103.97         6.04 o                         
   0   8  13          6.98         13.85         2.95 o                         
   2   8  13          2.37          0.41         2.98 o                         
   4   8  13         30.79         22.72         2.87 o                         
   6   8  13          0.08          1.72         5.32 o                         
 -24   0  14         55.51         57.35         4.39 o                         
 -22   0  14        138.75        149.75         4.84 o                         
 -20   0  14       1742.82       1714.87        50.99 o                         
 -18   0  14        226.05        226.59         8.58 o                         
 -16   0  14       3055.45       3113.54        58.96 o                         
 -14   0  14       3535.02       3176.43        84.74 o                         
 -12   0  14      13837.79      14093.32       157.75 o                         
 -10   0  14         57.59         70.97         4.49 o                         
  -8   0  14       1527.15       1579.98        24.51 o                         
  -6   0  14       3206.77       3227.10        40.12 o                         
  -4   0  14       1475.38       1426.23        22.11 o                         
  -2   0  14        674.90        675.80        10.56 o                         
   0   0  14        731.30        707.03        10.31 o                         
   2   0  14        894.29        795.77        14.78 o                         
   4   0  14          2.91         10.28         3.97 o                         
   6   0  14       1026.66       1039.18        13.53 o                         
   8   0  14       4669.73       5044.53        51.79 o                         
  10   0  14        239.53        290.51         5.74 o                         
  12   0  14        517.46        472.94         8.54 o                         
  14   0  14        179.91        195.47         5.10 o                         
  16   0  14        668.39        610.36        13.04 o                         
  18   0  14        647.41        546.76        10.99 o                         
 -25   1  14        697.38        659.17        17.83 o                         
 -23   1  14         26.42         25.75         2.14 o                         
 -21   1  14       1644.22       1701.85        21.37 o                         
 -19   1  14       1753.53       1823.47        37.59 o                         
 -17   1  14        501.82        484.83         9.33 o                         
 -15   1  14       1417.63       1387.77        23.86 o                         
 -13   1  14        337.92        324.98         5.90 o                         
 -11   1  14       1493.42       1482.88        13.05 o                         
  -9   1  14       1551.34       1505.56        15.20 o                         
  -7   1  14       3776.98       3699.86        28.97 o                         
  -5   1  14       2006.18       2012.46        20.33 o                         
  -3   1  14         24.67         28.44         3.59 o                         
  -1   1  14        521.39        476.75         8.27 o                         
   1   1  14        668.99        641.51         7.96 o                         
   3   1  14          3.49          3.33         3.05 o                         
   5   1  14       1109.91       1034.07        10.67 o                         
   7   1  14       1768.94       1810.09        15.86 o                         
   9   1  14         36.41         29.19         2.73 o                         
  11   1  14        647.49        628.11         6.89 o                         
  13   1  14        402.21        397.80         5.45 o                         
  15   1  14         54.47         61.51         2.82 o                         
  17   1  14        708.09        705.32        18.58 o                         
  19   1  14        511.05        397.75        25.36 o                         
 -24   2  14       1306.16       1207.63        25.95 o                         
 -22   2  14          7.78         11.68         2.25 o                         
 -20   2  14        651.90        693.83        12.12 o                         
 -18   2  14        961.26       1041.11        12.67 o                         
 -16   2  14        278.57        299.19         6.30 o                         
 -14   2  14        352.35        375.99         6.07 o                         
 -12   2  14        174.22        178.82         4.36 o                         
 -10   2  14        171.71        187.50         3.75 o                         
  -8   2  14        189.15        172.15         3.95 o                         
  -6   2  14         55.10         42.53         3.24 o                         
  -4   2  14        184.30        153.07         5.73 o                         
  -2   2  14       3873.83       3791.02        29.57 o                         
   0   2  14       5497.09       5545.75        42.17 o                         
   2   2  14          0.03          8.82         3.14 o                         
   4   2  14        582.78        487.76         7.51 o                         
   6   2  14        516.86        504.23         6.46 o                         
   8   2  14       2340.92       2472.27        22.18 o                         
  10   2  14        671.24        632.96         7.12 o                         
  12   2  14       1707.05       1825.75        17.55 o                         
  14   2  14        957.66        973.69        11.46 o                         
  16   2  14         67.42         66.94         3.04 o                         
  18   2  14        114.49        126.09         5.03 o                         
 -23   3  14        174.12        177.18         3.84 o                         
 -21   3  14        467.15        486.54         8.11 o                         
 -19   3  14         66.25         67.81         3.44 o                         
 -17   3  14        581.50        642.45         9.02 o                         
 -15   3  14          2.62          3.93         2.91 o                         
 -13   3  14        614.31        619.63         7.33 o                         
 -11   3  14         12.90         13.82         3.24 o                         
  -9   3  14       1226.91       1203.03        11.88 o                         
  -7   3  14          7.74          6.54         3.24 o                         
  -5   3  14          1.36          9.15         3.09 o                         
  -3   3  14        343.06        277.48         5.44 o                         
  -1   3  14        273.15        248.55         5.17 o                         
   1   3  14         25.27         33.27         3.36 o                         
   3   3  14        507.49        470.86         7.20 o                         
   5   3  14       1912.42       1923.26        23.15 o                         
   7   3  14       1650.56       1593.75        28.24 o                         
   9   3  14        229.45        226.84         4.77 o                         
  11   3  14          8.85          7.59         2.96 o                         
  13   3  14        219.80        234.01         5.34 o                         
  15   3  14         28.76         37.74         2.59 o                         
  17   3  14        278.52        274.23         5.87 o                         
 -22   4  14        199.23        183.50         3.05 o                         
 -20   4  14         15.45         32.19         2.45 o                         
 -18   4  14          6.83          6.84         2.39 o                         
 -16   4  14        435.98        416.93         7.72 o                         
 -14   4  14         30.82         31.63         2.87 o                         
 -12   4  14         11.96         15.63         2.84 o                         
 -10   4  14          1.47          5.13         2.94 o                         
  -8   4  14          7.71          5.64         2.94 o                         
  -6   4  14        630.26        615.38         9.21 o                         
  -4   4  14         47.16         55.13         3.70 o                         
  -2   4  14          5.39         14.87         3.24 o                         
   0   4  14          0.28          6.18         2.97 o                         
   2   4  14          8.23         17.35         3.13 o                         
   4   4  14        553.62        554.29         8.18 o                         
   6   4  14         98.51        111.46         4.94 o                         
   8   4  14        393.19        430.81         7.23 o                         
  10   4  14         41.72         43.27         5.70 o                         
  12   4  14        383.02        414.65         8.84 o                         
  14   4  14         30.69         37.31         2.29 o                         
  16   4  14        216.99        191.29         4.27 o                         
 -21   5  14        499.60        522.24        24.39 o                         
 -19   5  14         53.35         75.60         2.74 o                         
 -17   5  14        437.69        422.32         6.53 o                         
 -15   5  14         55.57         53.24         2.88 o                         
 -13   5  14         62.98         48.61         2.92 o                         
 -11   5  14         31.02         23.76         2.92 o                         
  -9   5  14        192.09        199.55         4.09 o                         
  -7   5  14          3.46          8.95         2.94 o                         
  -5   5  14        297.84        279.97         7.26 o                         
  -3   5  14        381.11        360.66         6.57 o                         
  -1   5  14        302.69        275.16         4.85 o                         
   1   5  14         56.76         46.52         3.29 o                         
   3   5  14         58.84         61.03         3.83 o                         
   5   5  14         31.30         39.53         4.31 o                         
   7   5  14        508.33        460.11         8.72 o                         
   9   5  14          0.11          8.21         3.93 o                         
  11   5  14         70.14         80.40         4.16 o                         
  13   5  14        423.45        422.26         8.14 o                         
 -18   6  14        128.51        118.84         4.59 o                         
 -16   6  14        153.23        127.56         3.20 o                         
 -14   6  14          7.37          6.21         2.71 o                         
 -12   6  14         42.97         40.43         3.12 o                         
 -10   6  14        556.62        570.95         7.57 o                         
  -8   6  14          0.60         11.25         2.74 o                         
  -6   6  14         33.22         48.43         3.62 o                         
  -4   6  14         10.40         16.04         2.90 o                         
  -2   6  14         51.79         49.00         3.32 o                         
   0   6  14        178.04        144.64         4.00 o                         
   2   6  14         17.07         16.48         3.17 o                         
   4   6  14        183.56        189.03         5.78 o                         
   6   6  14          3.41         11.72         4.27 o                         
   8   6  14        303.46        300.13        15.26 o                         
  10   6  14         16.04         16.74         3.11 o                         
  12   6  14        373.91        342.04        11.50 o                         
 -15   7  14         33.99         31.90         4.79 o                         
 -13   7  14         13.36         15.07         2.87 o                         
 -11   7  14        275.37        261.70         9.37 o                         
  -9   7  14          2.59         12.63         2.78 o                         
  -7   7  14         74.36         69.75         3.46 o                         
  -5   7  14        315.33        276.63         6.72 o                         
  -3   7  14          2.26          8.87         3.75 o                         
  -1   7  14         69.92         59.19         5.03 o                         
   1   7  14         38.55         72.84         4.51 o                         
   3   7  14         84.62        103.24         4.16 o                         
   5   7  14        555.26        525.75        14.57 o                         
   7   7  14          2.68          6.85         5.16 o                         
  -8   8  14        101.75         88.03         6.74 o                         
  -6   8  14         13.29         18.30         3.18 o                         
  -4   8  14        164.38        178.77         9.29 o                         
  -2   8  14        127.13        125.36         6.03 o                         
   0   8  14        126.28        122.54         4.74 o                         
   2   8  14         89.97         89.26         6.88 o                         
 -23   1  15       1528.16       1412.95        18.39 o                         
 -21   1  15        718.54        705.93        15.24 o                         
 -19   1  15        603.14        614.84         7.31 o                         
 -17   1  15          2.52          4.33         2.90 o                         
 -15   1  15       4308.00       4398.42        50.03 o                         
 -13   1  15        837.97        858.36        10.38 o                         
 -11   1  15         87.00         76.12         3.22 o                         
  -9   1  15       1100.56       1105.09        13.54 o                         
  -7   1  15        863.83        896.72         9.65 o                         
  -5   1  15        297.09        302.65         5.88 o                         
  -3   1  15        296.94        295.50         6.07 o                         
  -1   1  15         33.80         35.09         3.52 o                         
   1   1  15        234.42        216.75         4.76 o                         
   3   1  15          1.20          7.13         2.89 o                         
   5   1  15          5.75         23.17         3.15 o                         
   7   1  15       2382.09       2355.84        19.43 o                         
   9   1  15        525.10        541.47         6.30 o                         
  11   1  15       1371.71       1284.53        11.63 o                         
  13   1  15        766.05        748.78         7.04 o                         
  15   1  15          1.24          9.96         2.47 o                         
  17   1  15         94.81         94.36         4.90 o                         
 -22   2  15         83.48         77.61         2.51 o                         
 -20   2  15         70.15         70.88         3.58 o                         
 -18   2  15        147.29        151.66         4.76 o                         
 -16   2  15          9.37         19.90         3.13 o                         
 -14   2  15        229.11        218.20         4.15 o                         
 -12   2  15        400.60        386.12         8.56 o                         
 -10   2  15        749.39        753.90        10.13 o                         
  -8   2  15        431.82        418.36         6.22 o                         
  -6   2  15        125.00        127.51         4.18 o                         
  -4   2  15        160.59        177.91         4.33 o                         
  -2   2  15        504.26        463.53         7.68 o                         
   0   2  15         95.53        111.15         5.67 o                         
   2   2  15         40.59         36.57         3.40 o                         
   4   2  15       1249.34       1141.08        11.93 o                         
   6   2  15       2734.12       2844.57        26.98 o                         
   8   2  15         29.36         39.41         2.63 o                         
  10   2  15        110.75        125.27         3.12 o                         
  12   2  15        446.21        436.20         5.10 o                         
  14   2  15        173.38        149.89         3.54 o                         
  16   2  15          5.98         10.37         2.95 o                         
 -21   3  15         12.89         12.52         1.91 o                         
 -19   3  15         52.71         51.69         3.01 o                         
 -17   3  15        194.75        209.79         4.40 o                         
 -15   3  15         64.16         61.97         3.40 o                         
 -13   3  15         14.54         16.98         2.79 o                         
 -11   3  15        952.79        959.35        10.56 o                         
  -9   3  15       1556.26       1563.52        18.21 o                         
  -7   3  15       2312.33       2320.02        31.96 o                         
  -5   3  15        393.61        435.51         7.70 o                         
  -3   3  15       2785.41       2723.97        33.34 o                         
  -1   3  15       2926.49       2817.92        29.74 o                         
   1   3  15         25.47         23.90         3.88 o                         
   3   3  15          0.02          4.49         3.86 o                         
   5   3  15         19.41         21.57         3.69 o                         
   7   3  15        184.79        179.66         4.02 o                         
   9   3  15        510.03        566.91        10.02 o                         
  11   3  15         13.63         21.37         2.85 o                         
  13   3  15          3.07          7.99         2.80 o                         
  15   3  15          0.34          4.85         2.64 o                         
 -20   4  15         31.27         23.31         1.90 o                         
 -18   4  15          0.01          5.63         2.28 o                         
 -16   4  15        101.59        101.14         2.99 o                         
 -14   4  15        275.60        303.16         4.67 o                         
 -12   4  15          0.38          3.91         2.80 o                         
 -10   4  15        647.92        705.48        10.57 o                         
  -8   4  15        521.43        499.45         6.93 o                         
  -6   4  15         86.15        109.59         4.17 o                         
  -4   4  15          9.95         14.35         3.27 o                         
  -2   4  15        171.15        190.92         4.51 o                         
   0   4  15       1564.88       1459.86        15.97 o                         
   2   4  15        518.45        538.09         7.02 o                         
   4   4  15        181.70        203.80         5.16 o                         
   6   4  15        276.76        312.21         7.57 o                         
   8   4  15         65.38         80.54         3.59 o                         
  10   4  15        642.87        679.34        11.86 o                         
  12   4  15        142.99        155.06         5.36 o                         
  14   4  15        752.99        720.67        19.16 o                         
 -19   5  15        117.77        105.01         4.16 o                         
 -17   5  15         48.81         49.17         2.52 o                         
 -15   5  15        212.11        198.28         5.03 o                         
 -13   5  15          6.72         10.59         2.27 o                         
 -11   5  15        432.26        471.15         6.32 o                         
  -9   5  15          1.51          5.11         2.95 o                         
  -7   5  15          0.06          2.31         2.57 o                         
  -5   5  15        121.72        116.38         3.95 o                         
  -3   5  15        266.55        266.36         4.82 o                         
  -1   5  15       1539.44       1499.87        15.22 o                         
   1   5  15          0.43          8.86         3.30 o                         
   3   5  15         22.77         27.97         4.26 o                         
   5   5  15         70.65         74.35         4.64 o                         
   7   5  15         79.50         94.46         5.04 o                         
   9   5  15        210.01        227.36         7.44 o                         
  11   5  15        660.59        663.53        18.08 o                         
 -16   6  15        170.86        161.18         8.07 o                         
 -14   6  15         46.57         68.89         3.56 o                         
 -12   6  15         35.08         43.52         2.68 o                         
 -10   6  15       1226.97       1251.31        17.70 o                         
  -8   6  15        544.44        553.57         8.50 o                         
  -6   6  15         13.51         19.32         3.16 o                         
  -4   6  15         51.68         44.62         3.05 o                         
  -2   6  15         18.23         17.96         3.91 o                         
   0   6  15          3.62          8.01         2.94 o                         
   2   6  15          0.02          3.12         3.79 o                         
   4   6  15        233.79        215.23         8.08 o                         
   6   6  15          0.04          4.64         3.19 o                         
   8   6  15         15.60         12.20         3.88 o                         
 -11   7  15          3.80          6.55         3.30 o                         
  -9   7  15        117.79        105.96         4.42 o                         
  -7   7  15       1347.33       1383.37        25.15 o                         
  -5   7  15         62.62         51.82         4.09 o                         
  -3   7  15         23.37         23.09         3.38 o                         
  -1   7  15         35.13         42.56         4.21 o                         
   1   7  15         13.38         13.69         3.70 o                         
   3   7  15        629.03        558.58        21.91 o                         
 -22   0  16        165.61        148.33         5.79 o                         
 -20   0  16         77.18         85.32         3.30 o                         
 -18   0  16          0.01          2.49         3.33 o                         
 -16   0  16       1129.07       1153.32        22.17 o                         
 -14   0  16       1769.61       1729.84        43.09 o                         
 -12   0  16        142.56        145.25         5.59 o                         
 -10   0  16        677.28        652.03        20.10 o                         
  -8   0  16        830.32        836.75        18.04 o                         
  -6   0  16         83.69         88.88         6.60 o                         
  -4   0  16         85.33         85.26         5.37 o                         
  -2   0  16        104.27        115.72         5.98 o                         
   0   0  16          1.01         -2.94         5.59 o                         
   2   0  16        493.08        513.53         8.39 o                         
   4   0  16       1063.03       1032.81        13.25 o                         
   6   0  16        310.05        337.94         5.99 o                         
   8   0  16        112.79        108.80         3.90 o                         
  10   0  16        732.81        714.58        10.63 o                         
  12   0  16        124.38         98.12         3.62 o                         
  14   0  16         93.25         94.71         4.44 o                         
 -21   1  16         23.33         28.51         2.01 o                         
 -19   1  16        293.37        281.15         5.53 o                         
 -17   1  16        141.10        133.12         3.33 o                         
 -15   1  16       1413.83       1367.28        19.84 o                         
 -13   1  16        406.57        411.29         6.20 o                         
 -11   1  16        308.49        332.61         5.81 o                         
  -9   1  16         37.04         38.91         4.10 o                         
  -7   1  16        251.53        256.55         6.42 o                         
  -5   1  16        322.33        322.46         7.98 o                         
  -3   1  16        137.09        124.33         4.85 o                         
  -1   1  16        428.06        439.78         7.33 o                         
   1   1  16         14.68         19.59         3.21 o                         
   3   1  16          5.67         12.01         2.67 o                         
   5   1  16        922.38        929.85        10.17 o                         
   7   1  16          0.20          5.34         2.48 o                         
   9   1  16         61.34         72.92         2.80 o                         
  11   1  16        109.58        102.85         3.77 o                         
  13   1  16          0.34          4.84         2.00 o                         
 -20   2  16          0.26          4.54         1.68 o                         
 -18   2  16        185.05        190.48         3.56 o                         
 -16   2  16        118.87        122.18         3.55 o                         
 -14   2  16        199.14        207.67         5.42 o                         
 -12   2  16        860.59        829.76        10.38 o                         
 -10   2  16        263.71        249.39         5.14 o                         
  -8   2  16         32.30         40.58         3.19 o                         
  -6   2  16        322.23        318.46         7.25 o                         
  -4   2  16          4.92         14.59         3.64 o                         
  -2   2  16        949.68        905.57        11.53 o                         
   0   2  16        549.44        512.10         7.04 o                         
   2   2  16        252.64        259.64         5.06 o                         
   4   2  16       1441.91       1474.99        16.20 o                         
   6   2  16        969.71       1110.06        10.97 o                         
   8   2  16          4.88         13.94         2.64 o                         
  10   2  16          1.26          5.54         2.33 o                         
  12   2  16         71.71         73.78         3.26 o                         
  14   2  16        137.52        120.05         5.74 o                         
 -19   3  16        213.95        175.60         3.79 o                         
 -17   3  16        312.79        304.40         5.07 o                         
 -15   3  16         25.77         21.83         2.76 o                         
 -13   3  16        301.05        264.24         4.84 o                         
 -11   3  16        457.39        441.76         4.92 o                         
  -9   3  16        310.04        319.91         5.64 o                         
  -7   3  16       1151.02       1148.08        15.18 o                         
  -5   3  16        501.09        503.49         9.99 o                         
  -3   3  16          7.09         14.50         3.63 o                         
  -1   3  16       1148.34       1070.66        15.32 o                         
   1   3  16         88.47         84.80         5.04 o                         
   3   3  16        301.62        332.34         5.14 o                         
   5   3  16          4.69          5.76         3.17 o                         
   7   3  16        347.99        309.39         5.03 o                         
   9   3  16         46.39         42.19         2.64 o                         
  11   3  16         59.65         69.33         3.18 o                         
  13   3  16         31.32         41.59         4.22 o                         
 -18   4  16         18.97         22.11         1.96 o                         
 -16   4  16          2.92          7.44         2.46 o                         
 -14   4  16        837.20        791.63        10.87 o                         
 -12   4  16        316.67        351.59         5.56 o                         
 -10   4  16        312.52        285.70         5.08 o                         
  -8   4  16        977.50        940.36        12.40 o                         
  -6   4  16        187.49        161.84         3.66 o                         
  -4   4  16        207.09        193.95         3.94 o                         
  -2   4  16         44.95         50.17         3.53 o                         
   0   4  16        268.85        244.76         8.38 o                         
   2   4  16        404.31        380.48         7.11 o                         
   4   4  16         31.37         35.92         3.49 o                         
   6   4  16        740.14        710.83        17.39 o                         
   8   4  16         34.72         49.11         3.37 o                         
  10   4  16          0.22         10.66         3.13 o                         
 -15   5  16       1053.28        956.18        12.84 o                         
 -13   5  16         21.81         26.06         2.33 o                         
 -11   5  16          0.02          5.23         2.10 o                         
  -9   5  16        427.64        496.88         7.65 o                         
  -7   5  16         11.27          9.36         2.62 o                         
  -5   5  16       1536.23       1505.04        26.12 o                         
  -3   5  16         65.66        108.16         3.68 o                         
  -1   5  16          0.37          4.09         3.31 o                         
   1   5  16         69.28         77.82         5.74 o                         
   3   5  16        485.66        457.15         9.15 o                         
   5   5  16          0.21          7.58         3.60 o                         
   7   5  16        315.93        346.95         7.81 o                         
   9   5  16         72.60        102.95         5.27 o                         
 -12   6  16         63.87         65.93         3.48 o                         
 -10   6  16        114.10         94.53         2.58 o                         
  -8   6  16        308.93        358.92         6.53 o                         
  -6   6  16          7.29         12.39         2.87 o                         
  -4   6  16          6.86         23.40         2.95 o                         
  -2   6  16        373.70        448.01        10.79 o                         
   0   6  16         12.81          9.43         3.30 o                         
   2   6  16        630.35        708.69        12.21 o                         
   4   6  16        141.79        165.65         5.86 o                         
 -19   1  17        131.06        115.50         3.34 o                         
 -17   1  17        559.54        554.30         9.91 o                         
 -15   1  17       1440.47       1431.02        23.15 o                         
 -13   1  17       2934.30       2861.61        39.09 o                         
 -11   1  17        337.79        317.81         6.80 o                         
  -9   1  17         33.95         34.25         3.43 o                         
  -7   1  17        116.41        130.59         4.51 o                         
  -5   1  17        397.70        424.83         6.92 o                         
  -3   1  17          6.56         10.91         3.11 o                         
  -1   1  17         72.01         66.55         3.34 o                         
   1   1  17         64.20         74.22         3.43 o                         
   3   1  17         94.15        118.55         3.11 o                         
   5   1  17         18.54         23.89         2.62 o                         
   7   1  17       1180.60       1178.72        11.36 o                         
   9   1  17         17.34         20.17         2.59 o                         
  11   1  17         56.89         72.32         2.62 o                         
 -18   2  17         23.91         29.57         1.87 o                         
 -16   2  17          0.17          2.52         1.92 o                         
 -14   2  17         13.11         15.83         2.36 o                         
 -12   2  17        245.86        238.19         4.11 o                         
 -10   2  17        772.00        783.60        13.50 o                         
  -8   2  17        615.77        641.45        10.68 o                         
  -6   2  17          3.59         11.05         4.06 o                         
  -4   2  17        535.43        559.62         9.61 o                         
  -2   2  17         16.11         24.39         3.10 o                         
   0   2  17         21.91         16.48         3.14 o                         
   2   2  17         71.19         85.56         3.87 o                         
   4   2  17        271.18        310.33         5.24 o                         
   6   2  17         32.98         46.88         2.46 o                         
   8   2  17        520.36        515.41         7.65 o                         
  10   2  17        101.62        102.01         3.03 o                         
 -17   3  17         15.12         20.23         2.43 o                         
 -15   3  17        372.56        328.32         5.33 o                         
 -13   3  17        140.87        124.71         5.25 o                         
 -11   3  17        162.76        169.48         3.45 o                         
  -9   3  17         33.22         45.76         2.67 o                         
  -7   3  17          4.56         13.83         3.23 o                         
  -5   3  17        150.66        151.74         4.54 o                         
  -3   3  17        375.02        365.06         5.83 o                         
  -1   3  17         71.07         97.84         3.80 o                         
   1   3  17         51.13         80.64         3.23 o                         
   3   3  17         42.00         45.93         2.76 o                         
   5   3  17         51.45         54.99         2.84 o                         
   7   3  17        163.15        149.69         5.25 o                         
   9   3  17        154.11        155.67         3.89 o                         
 -16   4  17        204.28        183.21         7.18 o                         
 -14   4  17        278.57        292.85         7.07 o                         
 -12   4  17         62.53         61.78         3.80 o                         
 -10   4  17        115.16        138.74         3.86 o                         
  -8   4  17        130.13        160.68         3.29 o                         
  -6   4  17          1.97          5.30         2.76 o                         
  -4   4  17        517.60        510.00        11.17 o                         
  -2   4  17         78.82         81.74         3.60 o                         
   0   4  17         76.39         79.62         3.30 o                         
   2   4  17        201.70        174.88         6.86 o                         
   4   4  17         76.55         90.79         3.29 o                         
   6   4  17        118.65        122.22         4.30 o                         
   8   4  17        788.93        794.03        29.61 o                         
 -13   5  17        147.88        114.49         7.00 o                         
 -11   5  17        417.52        470.73        16.17 o                         
  -9   5  17          4.83         14.03         2.26 o                         
  -7   5  17       1513.02       1417.43        18.23 o                         
  -5   5  17          7.87         20.36         3.00 o                         
  -3   5  17         93.46        112.64         3.90 o                         
  -1   5  17          4.03          8.19         2.51 o                         
   1   5  17        155.57        129.69         3.78 o                         
   3   5  17        241.64        228.61         8.38 o                         
   5   5  17        192.50        174.36        20.53 o                         
  -4   6  17          2.53         18.62         4.25 o                         
 -16   0  18        702.90        597.60        21.94 o                         
 -14   0  18       2505.93       2430.25        81.14 o                         
 -12   0  18         39.60         48.48         4.99 o                         
 -10   0  18        733.63        699.42        14.20 o                         
  -8   0  18        523.32        527.93        11.41 o                         
  -6   0  18         27.84         34.40         5.52 o                         
  -4   0  18        781.68        851.41        20.15 o                         
  -2   0  18       1708.65       1700.78        23.81 o                         
   0   0  18        632.46        642.08        10.20 o                         
   2   0  18         19.61         29.31         3.03 o                         
   4   0  18         74.86         80.77         3.89 o                         
   6   0  18        109.71        140.95         5.95 o                         
   8   0  18        989.93       1000.87        18.02 o                         
 -17   1  18          4.67         12.29         4.49 o                         
 -15   1  18       1431.47       1400.77        22.54 o                         
 -13   1  18         39.25         38.65         2.57 o                         
 -11   1  18          7.69         17.48         3.07 o                         
  -9   1  18        671.26        668.45         9.78 o                         
  -7   1  18        265.43        281.20         5.32 o                         
  -5   1  18          1.11          1.83         3.15 o                         
  -3   1  18        148.94        170.94         4.28 o                         
  -1   1  18        161.98        165.85         3.62 o                         
   1   1  18          0.03          8.86         2.22 o                         
   3   1  18         25.12         35.03         2.24 o                         
   5   1  18         14.23         20.13         2.29 o                         
   7   1  18        518.84        447.80         7.15 o                         
 -16   2  18       1422.05       1182.02        25.68 o                         
 -14   2  18          9.92          9.54         2.27 o                         
 -12   2  18         17.55         14.41         2.31 o                         
 -10   2  18          0.01          6.29         2.45 o                         
  -8   2  18         17.23         28.44         2.68 o                         
  -6   2  18         50.55         59.62         3.85 o                         
  -4   2  18        308.88        293.82         5.32 o                         
  -2   2  18        171.53        164.23         3.41 o                         
   0   2  18         78.77         76.08         2.85 o                         
   2   2  18        332.31        384.01         4.84 o                         
   4   2  18        478.52        477.00         7.57 o                         
   6   2  18         30.21         25.60         2.31 o                         
   8   2  18       1480.71       1507.70        38.11 o                         
 -13   3  18          0.43          5.16         1.99 o                         
 -11   3  18        791.97        753.66        10.46 o                         
  -9   3  18         73.13         67.08         2.50 o                         
  -7   3  18          9.75         15.27         2.36 o                         
  -5   3  18         31.36         44.72         3.07 o                         
  -3   3  18        533.07        552.31         8.30 o                         
  -1   3  18          1.32          7.14         2.59 o                         
   1   3  18        115.00         86.56         3.08 o                         
   3   3  18         10.29         23.00         2.12 o                         
   5   3  18        150.56        151.85         5.03 o                         
 -10   4  18        269.82        272.25        10.58 o                         
  -8   4  18        161.44        205.90         5.14 o                         
  -6   4  18        136.06        187.43         3.97 o                         
  -4   4  18         10.20         17.96         2.68 o                         
  -2   4  18          0.05          4.91         3.41 o                         
   0   4  18        491.11        475.79         7.13 o                         
   2   4  18        506.26        483.73         9.68 o                         
 -13   1  19        519.80        431.40        17.09 o                         
 -11   1  19          5.32          7.92         3.18 o                         
  -9   1  19         45.24         45.76         2.85 o                         
  -7   1  19        206.09        189.26         3.57 o                         
  -5   1  19        644.08        648.30        11.85 o                         
  -3   1  19        420.89        445.88         6.09 o                         
  -1   1  19        175.94        180.19         3.52 o                         
   1   1  19        335.78        355.11         4.86 o                         
   3   1  19        251.62        293.52         5.40 o                         
 -10   2  19        178.11        172.97         4.62 o                         
  -8   2  19         71.51         69.92         2.61 o                         
  -6   2  19          0.76          2.57         1.94 o                         
  -4   2  19         78.28         64.89         2.31 o                         
  -2   2  19         33.61         39.79         2.23 o                         
   0   2  19        229.88        184.01         5.19 o                         
   2   2  19        176.02        163.41         5.85 o                         
  -7   3  19        250.60        193.86        10.49 o                         
  -5   3  19         15.10         21.49         2.24 o                         
  -3   3  19         19.52         21.80         2.23 o                         
  -1   3  19        130.13        127.91         7.35 o                         
                                                                                
